# Supplementary material for: Expansion of Multipotent Stem Cells from the Adult Human Brain
Source: PLoS One. 2013 Aug 14;8(8):e71334. doi: 10.1371/journal.pone.0071334 (PMC3743777; doi:10.1371/journal.pone.0071334)
Supplement: Table S3 — GO Tables.xlsx. Gene Ontology inference from microarray data mining of Subventricular zone- and Hippocampus-derived cultures. (XLSX) [file pone.0071334.s006.xlsx]

## Sheet: GO Biological Process Upregulat
Biological Process
	GOBPID	Pvalue	OddsRatio	ExpCount	Count	Size	Term
1	GO:0002755	2.19931e-05	4.18707	4.41417	15	65	MyD88-dependent toll-like receptor signaling pathway
2	GO:0034130	4.39315e-05	4.15253	4.14253	14	61	toll-like receptor 1 signaling pathway
3	GO:0034134	7.72224e-05	3.90214	4.34626	14	64	toll-like receptor 2 signaling pathway
4	GO:0060073	9.97823e-05	55.2164	0.339552	4	5	micturition
5	GO:0071680	9.97823e-05	55.2164	0.339552	4	5	response to indole-3-methanol
6	GO:0071681	9.97823e-05	55.2164	0.339552	4	5	cellular response to indole-3-methanol
7	GO:0050877	0.000141893	1.58054	61.8664	90	911	neurological system process
8	GO:0008063	0.000154394	3.61155	4.61791	14	68	Toll signaling pathway
9	GO:0046777	0.000297713	2.50299	9.847	22	145	protein autophosphorylation
10	GO:0060083	0.000311918	Inf	0.203731	3	3	smooth muscle contraction involved in micturition
11	GO:0035666	0.000362924	3.7073	3.87089	12	57	TRIF-dependent toll-like receptor signaling pathway
12	GO:0002764	0.00038835	2.21483	13.4463	27	198	immune response-regulating signaling pathway
13	GO:0034142	0.000391126	3.24832	5.02537	14	74	toll-like receptor 4 signaling pathway
14	GO:0042493	0.000420611	1.93833	20.7806	37	306	response to drug
15	GO:0051094	0.000425829	1.69926	35.585	56	524	positive regulation of developmental process
16	GO:0007154	0.000456001	1.31225	242.983	284	3578	cell communication
17	GO:0023052	0.000486596	1.31152	238.365	279	3510	signaling
18	GO:0007267	0.000524374	1.52962	59.1499	84	871	cell-cell signaling
19	GO:0009887	0.000543967	1.64267	39.9992	61	589	organ morphogenesis
20	GO:0002756	0.000595315	3.47448	4.07462	12	60	MyD88-independent toll-like receptor signaling pathway
21	GO:0006527	0.00062528	18.4016	0.475373	4	7	arginine catabolic process
22	GO:0000165	0.000633406	1.85698	22.75	39	335	MAPK cascade
23	GO:0032501	0.000693518	1.29332	281.489	322	4145	multicellular organismal process
24	GO:0034138	0.000696264	3.40321	4.14253	12	61	toll-like receptor 3 signaling pathway
25	GO:0010002	0.00075429	9.86823	0.814924	5	12	cardioblast differentiation
26	GO:0001666	0.00075573	2.14233	13.3104	26	196	response to hypoxia
27	GO:0002224	0.0008834	2.82187	6.04402	15	89	toll-like receptor signaling pathway
28	GO:0048584	0.00104491	1.51048	55.347	78	815	positive regulation of response to stimulus
29	GO:0002757	0.0010665	2.1203	12.903	25	190	immune response-activating signal transduction
30	GO:0006915	0.001123	1.41523	84.2768	111	1241	apoptotic process
31	GO:0007274	0.00115764	8.63378	0.882835	5	13	neuromuscular synaptic transmission
32	GO:0014832	0.00118438	41.3518	0.271641	3	4	urinary bladder smooth muscle contraction
33	GO:0014848	0.00118438	41.3518	0.271641	3	4	urinary tract smooth muscle contraction
34	GO:0045657	0.00118438	41.3518	0.271641	3	4	positive regulation of monocyte differentiation
35	GO:0060261	0.00118438	41.3518	0.271641	3	4	positive regulation of transcription initiation from RNA polymerase II promoter
36	GO:0072584	0.00118438	41.3518	0.271641	3	4	caveolin-mediated endocytosis
37	GO:0090170	0.00118438	41.3518	0.271641	3	4	regulation of Golgi inheritance
38	GO:0019233	0.00135911	3.31922	3.87089	11	57	sensory perception of pain
39	GO:0002253	0.00141269	1.98087	15.3477	28	226	activation of immune response
40	GO:0022402	0.0014475	1.50531	52.5626	74	774	cell cycle process
41	GO:0012501	0.00148876	1.40113	84.9559	111	1251	programmed cell death
42	GO:0045597	0.00163102	1.71452	26.2813	42	387	positive regulation of cell differentiation
43	GO:0007019	0.00163155	5.92522	1.35821	6	20	microtubule depolymerization
44	GO:0048522	0.00178244	1.30441	159.793	192	2353	positive regulation of cellular process
45	GO:0007243	0.00193947	1.54618	42.1044	61	620	intracellular protein kinase cascade
46	GO:0050776	0.00194275	1.66456	28.9298	45	426	regulation of immune response
47	GO:0048857	0.0020162	11.0386	0.611193	4	9	neural nucleus development
48	GO:0070482	0.0022239	1.96544	14.3291	26	211	response to oxygen levels
49	GO:0021675	0.00240307	3.56289	2.98806	9	44	nerve development
50	GO:0080134	0.00243326	1.56398	37.4865	55	552	regulation of response to stress
51	GO:0006952	0.00258322	1.45258	57.1805	78	842	defense response
52	GO:0051403	0.0027613	2.06046	11.6127	22	171	stress-activated MAPK cascade
53	GO:0045595	0.00278515	1.48098	49.5746	69	730	regulation of cell differentiation
54	GO:0035315	0.00281129	20.6737	0.339552	3	5	hair cell differentiation
55	GO:2000144	0.00281129	20.6737	0.339552	3	5	positive regulation of transcription initiation, DNA-dependent
56	GO:2000641	0.00281129	20.6737	0.339552	3	5	regulation of early endosome to late endosome transport
57	GO:0002221	0.00293232	2.45381	6.79104	15	100	pattern recognition receptor signaling pathway
58	GO:0031098	0.0029701	2.04651	11.6806	22	172	stress-activated protein kinase signaling cascade
59	GO:0030238	0.00318091	9.19786	0.679104	4	10	male sex determination
60	GO:2000696	0.00318091	9.19786	0.679104	4	10	regulation of epithelial cell differentiation involved in kidney development
61	GO:0048518	0.00326206	1.27455	174.122	205	2564	positive regulation of biological process
62	GO:0007049	0.00330519	1.39797	70.0156	92	1031	cell cycle
63	GO:0031347	0.00376748	1.70993	21.8671	35	322	regulation of defense response
64	GO:0007600	0.00386955	1.68005	23.497	37	346	sensory perception
65	GO:0002218	0.003914	2.36939	6.99477	15	103	activation of innate immune response
66	GO:0002758	0.003914	2.36939	6.99477	15	103	innate immune response-activating signal transduction
67	GO:0003008	0.00403997	1.34972	87.5365	111	1289	system process
68	GO:0008219	0.00423743	1.33808	93.1051	117	1371	cell death
69	GO:0016265	0.00444496	1.33563	93.2409	117	1373	death
70	GO:0050866	0.00458715	2.50665	5.77238	13	85	negative regulation of cell activation
71	GO:0006258	0.00460557	Inf	0.135821	2	2	UDP-glucose catabolic process
72	GO:0007403	0.00460557	Inf	0.135821	2	2	glial cell fate determination
73	GO:0009227	0.00460557	Inf	0.135821	2	2	nucleotide-sugar catabolic process
74	GO:0010511	0.00460557	Inf	0.135821	2	2	regulation of phosphatidylinositol biosynthetic process
75	GO:0010512	0.00460557	Inf	0.135821	2	2	negative regulation of phosphatidylinositol biosynthetic process
76	GO:0014055	0.00460557	Inf	0.135821	2	2	acetylcholine secretion
77	GO:0014056	0.00460557	Inf	0.135821	2	2	regulation of acetylcholine secretion
78	GO:0038001	0.00460557	Inf	0.135821	2	2	paracrine signaling
79	GO:0042684	0.00460557	Inf	0.135821	2	2	cardioblast cell fate commitment
80	GO:0042685	0.00460557	Inf	0.135821	2	2	cardioblast cell fate specification
81	GO:0046600	0.00460557	Inf	0.135821	2	2	negative regulation of centriole replication
82	GO:0046606	0.00460557	Inf	0.135821	2	2	negative regulation of centrosome cycle
83	GO:0050883	0.00460557	Inf	0.135821	2	2	musculoskeletal movement, spinal reflex action
84	GO:0055011	0.00460557	Inf	0.135821	2	2	atrial cardiac muscle cell differentiation
85	GO:0055014	0.00460557	Inf	0.135821	2	2	atrial cardiac muscle cell development
86	GO:0060971	0.00460557	Inf	0.135821	2	2	embryonic heart tube left/right pattern formation
87	GO:0071071	0.00460557	Inf	0.135821	2	2	regulation of phospholipid biosynthetic process
88	GO:0071072	0.00460557	Inf	0.135821	2	2	negative regulation of phospholipid biosynthetic process
89	GO:0072209	0.00460557	Inf	0.135821	2	2	metanephric mesangial cell differentiation
90	GO:0072254	0.00460557	Inf	0.135821	2	2	metanephric glomerular mesangial cell differentiation
91	GO:0090240	0.00460557	Inf	0.135821	2	2	positive regulation of histone H4 acetylation
92	GO:2000467	0.00460557	Inf	0.135821	2	2	positive regulation of glycogen (starch) synthase activity
93	GO:2000664	0.00460557	Inf	0.135821	2	2	positive regulation of interleukin-5 secretion
94	GO:2000667	0.00460557	Inf	0.135821	2	2	positive regulation of interleukin-13 secretion
95	GO:0006525	0.00473232	7.88304	0.747014	4	11	arginine metabolic process
96	GO:0060260	0.00473232	7.88304	0.747014	4	11	regulation of transcription initiation from RNA polymerase II promoter
97	GO:0002682	0.00523282	1.45962	45.7037	63	673	regulation of immune system process
98	GO:0001711	0.00533937	13.781	0.407462	3	6	endodermal cell fate commitment
99	GO:0051154	0.00533937	13.781	0.407462	3	6	negative regulation of striated muscle cell differentiation
100	GO:0006950	0.00540097	1.26569	156.058	184	2298	response to stress

## Sheet: Sheet1
Cellular Component
	GOCCID	Pvalue	OddsRatio	ExpCount	Count	Size	Term
1	GO:0030054	0.00195804	1.60176	34.6135	52	517	cell junction
2	GO:0031225	0.00232152	2.52018	6.62811	15	99	anchored to membrane
3	GO:0034750	0.0044766	Inf	0.133901	2	2	Scrib-APC-beta-catenin complex
4	GO:0005886	0.00480013	1.24774	196.232	227	2931	plasma membrane
5	GO:0005915	0.00512853	13.9903	0.401704	3	6	zonula adherens
6	GO:0034747	0.00512853	13.9903	0.401704	3	6	Axin-APC-beta-catenin-GSK3B complex
7	GO:0044459	0.0054032	1.29858	112.946	138	1687	plasma membrane part
8	GO:0071944	0.00798906	1.22828	199.245	228	2976	cell periphery
9	GO:0016323	0.00809745	1.77769	14.9969	25	224	basolateral plasma membrane
10	GO:0044224	0.0085307	10.4917	0.468655	3	7	juxtaparanode region of axon
11	GO:0070161	0.00856055	1.90842	11.2477	20	168	anchoring junction
12	GO:0030057	0.00884327	4.67084	1.33901	5	20	desmosome
13	GO:0005901	0.00901867	2.8098	3.61533	9	54	caveola
14	GO:0000922	0.0118338	2.50952	4.41874	10	66	spindle pole
15	GO:0044454	0.0123834	1.83296	11.6494	20	174	nuclear chromosome part
16	GO:0000931	0.0128319	27.9473	0.200852	2	3	gamma-tubulin large complex
17	GO:0008274	0.0128319	27.9473	0.200852	2	3	gamma-tubulin ring complex
18	GO:0071664	0.0128319	27.9473	0.200852	2	3	catenin-TCF7L2 complex
19	GO:0016342	0.012976	8.3925	0.535605	3	8	catenin complex
20	GO:0045121	0.0137016	1.88009	10.2434	18	153	membrane raft
21	GO:0030055	0.0137643	2.07459	7.29762	14	109	cell-substrate junction
22	GO:0010494	0.0150095	5.0904	1.00426	4	15	cytoplasmic stress granule
23	GO:0000790	0.0159705	2.03141	7.43152	14	111	nuclear chromatin
24	GO:0030672	0.0178811	3.23463	2.14242	6	32	synaptic vesicle membrane
25	GO:0000930	0.0185075	6.99306	0.602556	3	9	gamma-tubulin complex
26	GO:0005924	0.0211746	2.00905	6.96287	13	104	cell-substrate adherens junction
27	GO:0000785	0.0220586	1.64769	14.7291	23	220	chromatin
28	GO:0000800	0.0245279	13.9723	0.267803	2	4	lateral element
29	GO:0000242	0.025145	5.99345	0.669506	3	10	pericentriolar material
30	GO:0005912	0.0269724	1.75992	10.2434	17	153	adherens junction
31	GO:0000228	0.0292624	1.61561	14.3274	22	214	nuclear chromosome
32	GO:0005758	0.034622	2.71157	2.47717	6	37	mitochondrial intermembrane space
33	GO:0008076	0.0366046	2.14008	4.55264	9	68	voltage-gated potassium channel complex
34	GO:0034705	0.0366046	2.14008	4.55264	9	68	potassium channel complex
35	GO:0005925	0.0369678	1.8939	6.76202	12	101	focal adhesion
36	GO:0043235	0.0383006	1.74307	9.10529	15	136	receptor complex
37	GO:0005828	0.039081	9.31392	0.334753	2	5	kinetochore microtubule
38	GO:0070531	0.039081	9.31392	0.334753	2	5	BRCA1-A complex
39	GO:0001726	0.040052	1.93041	6.09251	11	91	ruffle
40	GO:0005874	0.0433484	1.54186	14.93	22	223	microtubule
41	GO:0055037	0.0475007	2.28112	3.34753	7	50	recycling endosome
42	GO:0009897	0.0501245	1.64181	10.2434	16	153	external side of plasma membrane
43	GO:0030665	0.053862	1.9719	4.8874	9	73	clathrin coated vesicle membrane
44	GO:0031252	0.0559726	1.5449	12.8545	19	192	cell leading edge
45	GO:0019907	0.0560573	6.98474	0.401704	2	6	cyclin-dependent protein kinase activating kinase holoenzyme complex
46	GO:0042719	0.0560573	6.98474	0.401704	2	6	mitochondrial intermembrane space protein transporter complex
47	GO:0031226	0.0561844	1.21982	73.8466	87	1103	intrinsic to plasma membrane
48	GO:0005887	0.057997	1.22001	72.1058	85	1077	integral to plasma membrane
49	GO:0000792	0.0591114	2.3338	2.81193	6	42	heterochromatin
50	GO:0005795	0.0607419	1.84543	5.75776	10	86	Golgi stack
51	GO:0020003	0.0669506	Inf	0.0669506	1	1	symbiont-containing vacuole
52	GO:0020005	0.0669506	Inf	0.0669506	1	1	symbiont-containing vacuole membrane
53	GO:0030849	0.0669506	Inf	0.0669506	1	1	autosome
54	GO:0032144	0.0669506	Inf	0.0669506	1	1	4-aminobutyrate transaminase complex
55	GO:0035355	0.0669506	Inf	0.0669506	1	1	Toll-like receptor 2-Toll-like receptor 6 protein complex
56	GO:0035692	0.0669506	Inf	0.0669506	1	1	macrophage migration inhibitory factor receptor complex
57	GO:0035693	0.0669506	Inf	0.0669506	1	1	NOS2-CD74 complex
58	GO:0036053	0.0669506	Inf	0.0669506	1	1	glomerular endothelium fenestra
59	GO:0045092	0.0669506	Inf	0.0669506	1	1	interleukin-18 receptor complex
60	GO:0070685	0.0669506	Inf	0.0669506	1	1	macropinocytic cup
61	GO:0071665	0.0669506	Inf	0.0669506	1	1	gamma-catenin-TCF7L2 complex
62	GO:0097140	0.0669506	Inf	0.0669506	1	1	BIM-BCL-xl complex
63	GO:0097141	0.0669506	Inf	0.0669506	1	1	BIM-BCL-2 complex
64	GO:0031970	0.0712007	2.21053	2.94583	6	44	organelle envelope lumen
65	GO:0031464	0.0750679	5.58724	0.468655	2	7	Cul4A-RING ubiquitin ligase complex
66	GO:0015630	0.0828148	1.2607	39.2331	48	586	microtubule cytoskeleton
67	GO:0005819	0.0860782	1.50776	11.0469	16	165	spindle
68	GO:0000795	0.0871886	3.22532	1.07121	3	16	synaptonemal complex
69	GO:0043596	0.0871886	3.22532	1.07121	3	16	nuclear replication fork
70	GO:0031362	0.0957652	4.65557	0.535605	2	8	anchored to external side of plasma membrane
71	GO:0032839	0.0957652	4.65557	0.535605	2	8	dendrite cytoplasm
72	GO:0005829	0.0971963	1.14186	125.666	139	1877	cytosol
73	GO:0044450	0.0976765	1.88462	3.95009	7	59	microtubule organizing center part
74	GO:0072372	0.0976765	1.88462	3.95009	7	59	primary cilium
75	GO:0046658	0.10083	2.99464	1.13816	3	17	anchored to plasma membrane
76	GO:0019898	0.102533	1.64854	6.36031	10	95	extrinsic to membrane
77	GO:0001750	0.102866	2.43164	1.80767	4	27	photoreceptor outer segment
78	GO:0044464	0.10355	1.19402	648.618	659	9688	cell part
79	GO:0005623	0.105051	1.19275	648.685	659	9689	cell
80	GO:0031513	0.115257	1.90795	3.34753	6	50	nonmotile primary cilium
81	GO:0008385	0.117839	3.99009	0.602556	2	9	IkappaB kinase complex
82	GO:0031080	0.117839	3.99009	0.602556	2	9	Nup107-160 complex
83	GO:0019897	0.119105	1.78128	4.15094	7	62	extrinsic to plasma membrane
84	GO:0043296	0.120551	1.69697	4.95435	8	74	apical junction complex
85	GO:0032580	0.123688	1.86536	3.41448	6	51	Golgi cisterna membrane
86	GO:0032587	0.126572	1.99781	2.67803	5	40	ruffle membrane
87	GO:0005815	0.128014	1.28631	22.3615	28	334	microtubule organizing center
88	GO:0000806	0.129425	13.9543	0.133901	1	2	Y chromosome
89	GO:0018995	0.129425	13.9543	0.133901	1	2	host
90	GO:0030430	0.129425	13.9543	0.133901	1	2	host cell cytoplasm
91	GO:0031436	0.129425	13.9543	0.133901	1	2	BRCA1-BARD1 complex
92	GO:0032301	0.129425	13.9543	0.133901	1	2	MutSalpha complex
93	GO:0032302	0.129425	13.9543	0.133901	1	2	MutSbeta complex
94	GO:0032591	0.129425	13.9543	0.133901	1	2	dendritic spine membrane
95	GO:0033643	0.129425	13.9543	0.133901	1	2	host cell part
96	GO:0033646	0.129425	13.9543	0.133901	1	2	host intracellular part
97	GO:0033655	0.129425	13.9543	0.133901	1	2	host cell cytoplasm part
98	GO:0043245	0.129425	13.9543	0.133901	1	2	extraorganismal space
99	GO:0043511	0.129425	13.9543	0.133901	1	2	inhibin complex
100	GO:0043512	0.129425	13.9543	0.133901	1	2	inhibin A complex

## Sheet: Sheet2
Molecular Function
	GOMFID	Pvalue	OddsRatio	ExpCount	Count	Size	Term
1	GO:0001012	0.000617142	3.71738	3.53842	11	52	RNA polymerase II regulatory region DNA binding
2	GO:0001076	0.00118657	3.38552	3.8106	11	56	RNA polymerase II transcription factor binding transcription factor activity
3	GO:0016773	0.00145233	1.57399	40.7598	60	599	phosphotransferase activity, alcohol group as acceptor
4	GO:0000976	0.00160195	2.63568	6.39637	15	94	transcription regulatory region sequence-specific DNA binding
5	GO:0000977	0.00170226	3.45924	3.40232	10	50	RNA polymerase II regulatory region sequence-specific DNA binding
6	GO:0001191	0.00171644	7.65655	0.952651	5	14	RNA polymerase II transcription factor binding transcription factor activity involved in negative regulation of transcription
7	GO:0016301	0.00206176	1.53049	43.89	63	645	kinase activity
8	GO:0016740	0.00215047	1.37849	87.6439	113	1288	transferase activity
9	GO:0001104	0.00286618	3.45567	3.06209	9	45	RNA polymerase II transcription cofactor activity
10	GO:0000981	0.00404183	1.98772	11.9762	22	176	sequence-specific DNA binding RNA polymerase II transcription factor activity
11	GO:0001106	0.00476699	7.86559	0.748511	4	11	RNA polymerase II transcription corepressor activity
12	GO:0030553	0.0067698	6.88167	0.816558	4	12	cGMP binding
13	GO:0043565	0.00677686	1.52549	32.5943	47	479	sequence-specific DNA binding
14	GO:0015079	0.00680695	2.21158	7.41707	15	109	potassium ion transmembrane transporter activity
15	GO:0003712	0.00695137	1.60033	25.1772	38	370	transcription cofactor activity
16	GO:0016772	0.00847645	1.40663	50.2183	67	738	transferase activity, transferring phosphorus-containing groups
17	GO:0003713	0.00878851	1.76551	15.1063	25	222	transcription coactivator activity
18	GO:0000980	0.00925934	6.1164	0.884604	4	13	RNA polymerase II distal enhancer sequence-specific DNA binding
19	GO:0004707	0.00925934	6.1164	0.884604	4	13	MAP kinase activity
20	GO:0019002	0.00925934	6.1164	0.884604	4	13	GMP binding
21	GO:0000988	0.0100593	1.54811	26.6062	39	391	protein binding transcription factor activity
22	GO:0000989	0.0101372	1.55657	25.7896	38	379	transcription factor binding transcription factor activity
23	GO:0004672	0.0107035	1.47433	34.2954	48	504	protein kinase activity
24	GO:0003840	0.0132448	27.4676	0.204139	2	3	gamma-glutamyltransferase activity
25	GO:0004594	0.0132448	27.4676	0.204139	2	3	pantothenate kinase activity
26	GO:0046976	0.0132448	27.4676	0.204139	2	3	histone methyltransferase activity (H3-K27 specific)
27	GO:0050501	0.0132448	27.4676	0.204139	2	3	hyaluronan synthase activity
28	GO:0070576	0.0132448	27.4676	0.204139	2	3	vitamin D 24-hydroxylase activity
29	GO:0030594	0.0140787	2.58848	3.87865	9	57	neurotransmitter receptor activity
30	GO:0005164	0.0143481	4.05007	1.49702	5	22	tumor necrosis factor receptor binding
31	GO:0004674	0.0169633	1.53298	23.3399	34	343	protein serine/threonine kinase activity
32	GO:0001047	0.0192221	3.17934	2.17749	6	32	core promoter binding
33	GO:0005391	0.019331	6.8732	0.612418	3	9	sodium:potassium-exchanging ATPase activity
34	GO:0070412	0.020028	4.58586	1.08874	4	16	R-SMAD binding
35	GO:0043499	0.0207006	3.62298	1.63312	5	24	eukaryotic cell surface binding
36	GO:0000975	0.0248813	1.57649	17.3519	26	255	regulatory region DNA binding
37	GO:0001067	0.0248813	1.57649	17.3519	26	255	regulatory region nucleic acid binding
38	GO:0005267	0.0251967	2.02186	6.39637	12	94	potassium channel activity
39	GO:0000268	0.0252981	13.7324	0.272186	2	4	peroxisome targeting sequence binding
40	GO:0004035	0.0252981	13.7324	0.272186	2	4	alkaline phosphatase activity
41	GO:0004305	0.0252981	13.7324	0.272186	2	4	ethanolamine kinase activity
42	GO:0022824	0.0252981	13.7324	0.272186	2	4	transmitter-gated ion channel activity
43	GO:0022835	0.0252981	13.7324	0.272186	2	4	transmitter-gated channel activity
44	GO:0035198	0.0252981	13.7324	0.272186	2	4	miRNA binding
45	GO:0019209	0.0254382	2.95162	2.31358	6	34	kinase activator activity
46	GO:0047555	0.0262423	5.8907	0.680465	3	10	3',5'-cyclic-GMP phosphodiesterase activity
47	GO:0004702	0.0277314	2.60725	2.99404	7	44	receptor signaling protein serine/threonine kinase activity
48	GO:0044212	0.0284231	1.56974	16.7394	25	246	transcription regulatory region DNA binding
49	GO:0008134	0.0290459	1.49094	21.7749	31	320	transcription factor binding
50	GO:0008601	0.0302326	3.92991	1.22484	4	18	protein phosphatase type 2A regulator activity
51	GO:0015662	0.0309842	2.53837	3.06209	7	45	ATPase activity, coupled to transmembrane movement of ions, phosphorylative mechanism
52	GO:0019902	0.032492	2.09078	5.17153	10	76	phosphatase binding
53	GO:0033613	0.0328645	2.75427	2.44967	6	36	activating transcription factor binding
54	GO:0008556	0.0342955	5.15382	0.748511	3	11	potassium-transporting ATPase activity
55	GO:0016805	0.0342955	5.15382	0.748511	3	11	dipeptidase activity
56	GO:0016813	0.0342955	5.15382	0.748511	3	11	hydrolase activity, acting on carbon-nitrogen (but not peptide) bonds, in linear amidines
57	GO:0043560	0.0342955	5.15382	0.748511	3	11	insulin receptor substrate binding
58	GO:0003705	0.0351623	2.05935	5.23958	10	77	sequence-specific distal enhancer binding RNA polymerase II transcription factor activity
59	GO:0042153	0.0402783	9.15396	0.340232	2	5	RPTP-like protein binding
60	GO:0045294	0.0402783	9.15396	0.340232	2	5	alpha-catenin binding
61	GO:0035257	0.0412431	1.92156	6.12418	11	90	nuclear hormone receptor binding
62	GO:0001071	0.0417869	1.29343	48.9935	61	720	nucleic acid binding transcription factor activity
63	GO:0003700	0.0417869	1.29343	48.9935	61	720	sequence-specific DNA binding transcription factor activity
64	GO:0001046	0.0430036	3.43795	1.36093	4	20	core promoter sequence-specific DNA binding
65	GO:0001078	0.0430036	3.43795	1.36093	4	20	RNA polymerase II core promoter proximal region sequence-specific DNA binding transcription factor activity involved in negative regulation of transcription
66	GO:0001158	0.0430036	3.43795	1.36093	4	20	enhancer sequence-specific DNA binding
67	GO:0004143	0.0434708	4.58069	0.816558	3	12	diacylglycerol kinase activity
68	GO:0008417	0.0434708	4.58069	0.816558	3	12	fucosyltransferase activity
69	GO:0004180	0.0437853	2.86669	1.97335	5	29	carboxypeptidase activity
70	GO:0008138	0.0437853	2.86669	1.97335	5	29	protein tyrosine/serine/threonine phosphatase activity
71	GO:0051427	0.0495702	1.80019	7.07683	12	104	hormone receptor binding
72	GO:0030295	0.0497163	2.75173	2.04139	5	30	protein kinase activator activity
73	GO:0003824	0.0509741	1.14376	262.251	283	3854	catalytic activity
74	GO:0003777	0.0510567	2.24203	3.40232	7	50	microtubule motor activity
75	GO:0019208	0.0510567	2.24203	3.40232	7	50	phosphatase regulator activity
76	GO:0000979	0.0537342	4.12219	0.884604	3	13	RNA polymerase II core promoter sequence-specific DNA binding
77	GO:0043548	0.0537342	4.12219	0.884604	3	13	phosphatidylinositol 3-kinase binding
78	GO:0008237	0.0560537	1.64432	9.59455	15	141	metallopeptidase activity
79	GO:0008188	0.056096	2.64562	2.10944	5	31	neuropeptide receptor activity
80	GO:0004715	0.0571242	2.35956	2.78991	6	41	non-membrane spanning protein tyrosine kinase activity
81	GO:0005237	0.0577324	6.86475	0.408279	2	6	inhibitory extracellular ligand-gated ion channel activity
82	GO:0016857	0.0577324	6.86475	0.408279	2	6	racemase and epimerase activity, acting on carbohydrates and derivatives
83	GO:0035497	0.0577324	6.86475	0.408279	2	6	cAMP response element binding
84	GO:0035326	0.0583655	3.05532	1.49702	4	22	enhancer binding
85	GO:0005249	0.0585192	1.93809	4.96739	9	73	voltage-gated potassium channel activity
86	GO:0032813	0.0629244	2.54737	2.17749	5	32	tumor necrosis factor receptor superfamily binding
87	GO:0003684	0.0629886	2.29378	2.85795	6	42	damaged DNA binding
88	GO:0019888	0.0629886	2.29378	2.85795	6	42	protein phosphatase regulator activity
89	GO:0000978	0.0650408	3.74705	0.952651	3	14	RNA polymerase II core promoter proximal region sequence-specific DNA binding
90	GO:0004012	0.0650408	3.74705	0.952651	3	14	phospholipid-translocating ATPase activity
91	GO:0005527	0.0650408	3.74705	0.952651	3	14	macrolide binding
92	GO:0005528	0.0650408	3.74705	0.952651	3	14	FK506 binding
93	GO:0000987	0.067004	2.89421	1.56507	4	23	core promoter proximal region sequence-specific DNA binding
94	GO:0004114	0.067004	2.89421	1.56507	4	23	3',5'-cyclic-nucleotide phosphodiesterase activity
95	GO:0000016	0.0680465	Inf	0.0680465	1	1	lactase activity
96	GO:0001626	0.0680465	Inf	0.0680465	1	1	nociceptin receptor activity
97	GO:0001850	0.0680465	Inf	0.0680465	1	1	complement component C3a binding
98	GO:0003867	0.0680465	Inf	0.0680465	1	1	4-aminobutyrate transaminase activity
99	GO:0003868	0.0680465	Inf	0.0680465	1	1	4-hydroxyphenylpyruvate dioxygenase activity
100	GO:0004056	0.0680465	Inf	0.0680465	1	1	argininosuccinate lyase activity
