# Supplementary material for: Expansion of Multipotent Stem Cells from the Adult Human Brain
Source: PLoS One. 2013 Aug 14;8(8):e71334. doi: 10.1371/journal.pone.0071334 (PMC3743777; doi:10.1371/journal.pone.0071334)
Supplement: Table S4 — HPC(H) to SVZ(L)_Silac.xlsx). Details of raw ‘Silac’ data. (XLSX) [file pone.0071334.s007.xlsx]

## Sheet: proteinGroups
id	Peptide IDs	__Oxidation (M) Site IDs	__Propionamide (C) Site IDs	__Oxidation (M) Site Positions	__Propionamide (C) Site Positions	Protein IDs	Peptide Counts (all)	Peptide Counts (razor+unique)	Peptide Counts (unique)	Only identified by site	Protein Names	Gene Names	Protein Descriptions	Uniprot	Uniprot Name	ENSEMBL	REFSEQ	Pfam	Pfam Names	Pfam Descriptions	GOCC	GOCC Names	GOMF	GOMF Names	GOBP	GOBP Names	KEGG	KEGG Pathways	KEGG Pathway Names	KEGG Ortholog	Proteins	Peptides (seq)	Peptides (seq/mod)	Peptides (seq/mod/labels)	Razor Peptides (seq)	Razor Peptides (seq/mod)	Razor Peptides (seq/mod/labels)	Unique Peptides (seq)	Unique Peptides (seq/mod)	Unique Peptides (seq/mod/labels)	Peptides (seq) Exp1	Peptides (seq) Exp2	Peptides (seq) Exp3	Razor Peptides (seq) Exp1	Razor Peptides (seq) Exp2	Razor Peptides (seq) Exp3	Unique Peptides (seq) Exp1	Unique Peptides (seq) Exp2	Unique Peptides (seq) Exp3
0	20;61;240;657;1844;1851;2477;2857;2917;3134;3632;4127;4132;4348;4353;4694;4746;4872;5746;5987;5988;6212	0;1	0;1	271;306	66;427	CON_sp_00009865.2|SWISS-PROT:P13645;sp|P13645|K1C10_HUMAN;CON_sp_00798492.2|SWISS-PROT:P02535-1;CON_sp_00217963.3|SWISS-PROT:P08779;CON_sp_IPI00217963.3|SWISS-PROT:P08779;sp|P08779|K1C16_HUMAN;CON_sp_00384444.5|SWISS-PROT:P02533;sp|P02533|K1C14_HUMAN;CON_sp_00225378.3|TREMBL:A2A4G1;CON_sp_IPI00418663.3|SWISS-PROT:Q7Z3Y7;CON_sp_00703407.2|TREMBL:Q148H6;sp|Q7Z3Y7|K1C28_HUMAN;CON_sp_IPI00328103.3|SW…	22;22;7;4;4;4;4;4;4;3;3;3;3;3;3;2;2;2;2;2;2;2;2;2;2;2;2;2;2;2;2;1;1;1;1;1;1;1;1;1;1;1;1;1;1;1;1;1;1;1;1;1;1;1;1;1;1;1;1;1;1;1;1	22;22;7;4;4;4;4;4;4;3;3;3;3;3;3;2;2;2;2;2;2;2;2;2;2;2;2;2;2;2;2;1;1;1;1;1;1;1;1;1;1;1;1;1;1;1;1;1;1;1;1;1;1;1;1;1;1;1;1;1;1;1;1	22;22;7;4;4;4;4;4;4;3;3;3;3;3;3;2;2;2;2;2;2;2;2;2;2;2;2;2;2;2;2;1;1;1;1;1;1;1;1;1;1;1;1;1;1;1;1;1;1;1;1;1;1;1;1;1;1;1;1;1;1;1;1	FALSE	Keratin, type I cytoskeletal 10;Cytokeratin-10;Keratin-10	KRT10;KPP	>CON_sp_00009865.2|SWISS-PROT:P13645 Tax_Id=9606 Gene_Symbol=KRT10 Keratin, type I cytoskeletal 10;>sp|P13645|K1C10_HUMAN Keratin, type I cytoskeletal 10 OS=Homo sapiens GN=KRT10 PE=1 SV=5	P13645	K1C10_HUMAN	ENST00000269576		PF00038	Filament	Intermediate filament protein	GO:0005882;GO:0044422;GO:0044424;GO:0044430;GO:0044446;GO:0044464	intermediate filament;organelle part;intracellular part;cytoskeletal part;intracellular organelle part;cell part	GO:0005198;GO:0005488;GO:0005515;GO:0030280	structural molecule activity;binding;protein binding;structural constituent of epidermis	GO:0008544;GO:0009888;GO:0032502;GO:0048856	epidermis development;tissue development;developmental process;anatomical structure development	hsa:3858			K07604	63	22	24	24	22	24	24	22	24	24	22	11	8	22	11	8	22	11	8
1	432;1175;2501;3978;6170					CON_sp_00009867.3|SWISS-PROT:P13647;sp|P13647|K2C5_HUMAN	5;5	2;2	2;2	FALSE	Keratin, type II cytoskeletal 5;Cytokeratin-5;Keratin-5;58 kDa cytokeratin	KRT5	>CON_sp_00009867.3|SWISS-PROT:P13647 Tax_Id=9606 Gene_Symbol=KRT5 Keratin, type II cytoskeletal 5;>sp|P13647|K2C5_HUMAN Keratin, type II cytoskeletal 5 OS=Homo sapiens GN=KRT5 PE=1 SV=3	P13647	K2C5_HUMAN	ENST00000252242		PF00038	Filament	Intermediate filament protein	GO:0005882;GO:0044422;GO:0044424;GO:0044430;GO:0044446;GO:0044464;GO:0045095	intermediate filament;organelle part;intracellular part;cytoskeletal part;intracellular organelle part;cell part;keratin filament	GO:0005198;GO:0005200;GO:0005488;GO:0005515	structural molecule activity;structural constituent of cytoskeleton;binding;protein binding	GO:0008544;GO:0009888;GO:0032502;GO:0048856	epidermis development;tissue development;developmental process;anatomical structure development	hsa:3852			K07605	2	5	5	5	2	2	2	2	2	2	5	2	2	2	0	0	2	0	0
2	737;977;1975;1976;2292;3832;4144;5222;5237	2;3		245;326		CON_sp_00019359.3|SWISS-PROT:P35527;sp|P35527|K1C9_HUMAN	9;9	9;9	9;9	FALSE	Keratin, type I cytoskeletal 9;Cytokeratin-9;Keratin-9	KRT9	>CON_sp_00019359.3|SWISS-PROT:P35527 Tax_Id=9606 Gene_Symbol=KRT9 Keratin, type I cytoskeletal 9;>sp|P35527|K1C9_HUMAN Keratin, type I cytoskeletal 9 OS=Homo sapiens GN=KRT9 PE=1 SV=3	P35527	K1C9_HUMAN	ENST00000246662		PF00038	Filament	Intermediate filament protein	GO:0005737;GO:0005882;GO:0044422;GO:0044424;GO:0044430;GO:0044446;GO:0044464	cytoplasm;intermediate filament;organelle part;intracellular part;cytoskeletal part;intracellular organelle part;cell part	GO:0005198;GO:0005200;GO:0005488;GO:0005515	structural molecule activity;structural constituent of cytoskeleton;binding;protein binding	GO:0006996;GO:0007010;GO:0008544;GO:0009888;GO:0009987;GO:0016043;GO:0032502;GO:0043588;GO:0045103;GO:0045104;GO:0045109;GO:0048856	organelle organization;cytoskeleton organization;epidermis development;tissue development;cellular process;cellular component organization;developmental process;skin development;intermediate filament-based process	hsa:3857			K07604	2	9	11	11	9	11	11	9	11	11	9	6	6	9	6	6	9	6	6
3	1175;1302;4490					CON_sp_00462140.1|SWISS-PROT:Q6IFZ6	3	1	1	FALSE	Keratin, type II cytoskeletal 1b;Cytokeratin-1B;Keratin-77;Type II keratin Kb39;Embryonic type II keratin-1	Krt77;Krt1b	>CON_sp_00462140.1|SWISS-PROT:Q6IFZ6 Tax_Id=10090 Gene_Symbol=Krt77 Keratin, type II cytoskeletal 1b	Q6IFZ6	K2C1B_MOUSE	ENSMUST00000087996		PF00038	Filament	Intermediate filament protein	GO:0005882;GO:0044422;GO:0044424;GO:0044430;GO:0044446;GO:0044464;GO:0045095	intermediate filament;organelle part;intracellular part;cytoskeletal part;intracellular organelle part;cell part;keratin filament	GO:0005198	structural molecule activity			mmu:406220			K07605	1	3	3	3	1	1	1	1	1	1	2	2	3	0	0	1	0	0	1
4	4698		2		215	CON_sp_00691861.2|TREMBL:Q1RMN8	1	1	1	FALSE			>CON_sp_00691861.2|TREMBL:Q1RMN8 (Bos taurus) Similar to Immunoglobulin lambda-like polypeptide 1	Q1RMN8																	1	1	1	1	1	1	1	1	1	1	1	1	0	1	1	0	1	1	0
5	114;538;635;682;805;811;861;990;995;1392;1686;1941;1942;2037;2038;2246;2299;2617;2660;2875;2890;3806;4200;4201;4985;5365;5477	4;5;6;7;8;9;10;11;12;13	3;4;5;6	16;44;47;153;190;269;283;305;313;325	17;217;257;272	CON_sp_00698900.1|SWISS-PROT:P60712;sp|P60709|ACTB_HUMAN;sp|Q6S8J3|POTEE_HUMAN;sp|A5A3E0|POTEF_HUMAN;sp|Q9BYX7|ACTBM_HUMAN	27;27;9;7;5	1;1;0;0;0	1;1;0;0;0	FALSE			>CON_sp_00698900.1|SWISS-PROT:P60712 (Bos taurus) Actin, cytoplasmic 1;>sp|P60709|ACTB_HUMAN Actin, cytoplasmic 1 OS=Homo sapiens GN=ACTB PE=1 SV=1	P60712																	5	27	41	74	1	3	6	1	3	6	26	24	22	1	1	1	1	1	1
6	99;528;539;584;885;982;983;1670;2239;2884;3092;3461;3977;4278;4279;4680;5154;5631	14;15;16	7;8;9	302;377;398	295;347;376	CON_sp_00700865.3|ENSEMBL:ENSBTAP00000016242;sp|P68363|TBA1B_HUMAN;sp|P68366|TBA4A_HUMAN;sp|Q9H853|TBA4B_HUMAN	18;18;12;2	18;18;12;2	1;1;1;0	FALSE			>CON_sp_00700865.3|ENSEMBL:ENSBTAP00000016242 (Bos taurus) similar to alpha-tubulin I isoform 1;>sp|P68363|TBA1B_HUMAN Tubulin alpha-1B chain OS=Homo sapiens GN=TUBA1B PE=1 SV=1;>sp|P68366|TBA4A_HUMAN Tubulin alpha-4A chain OS=Homo sapiens GN=TUBA4A PE=1 S																		4	18	22	41	18	22	41	1	1	2	18	14	14	18	14	14	1	1	1
7	491;2462;2463;2738;2858;2905;3542;4274;4275;4448					CON_sp_00703268.2|TREMBL:Q3SX28;Q5KR48;sp|P07951|TPM2_HUMAN	10;10	3;3	2;2	FALSE			>CON_sp_00703268.2|TREMBL:Q3SX28;Q5KR48 (Bos taurus) Tropomyosin 2;>sp|P07951|TPM2_HUMAN Tropomyosin beta chain OS=Homo sapiens GN=TPM2 PE=1 SV=1	Q3SX28;Q5KR48																	2	10	10	15	3	3	4	2	2	2	10	3	3	3	1	1	2	0	0
8	5293					CON_sp_00707101.1|SWISS-PROT:P12763	1	1	1	FALSE			>CON_sp_00707101.1|SWISS-PROT:P12763 (Bos taurus) Alpha-2-HS-glycoprotein precursor	P12763																	1	1	1	1	1	1	1	1	1	1	1	1	0	1	1	0	1	1	0
9	43;44;269;599;660;1268;1766;2017;2029;2033;2765;2791;2974;2992;3557;3584;3592;3789;4322;4355;4444;4445;4471;4738;5407;6263;6325		10;11;12;13;14;15;16		58;99;288;415;471;499;500	CON_sp_00708398.1|SWISS-PROT:P02769	27	27	23	FALSE			>CON_sp_00708398.1|SWISS-PROT:P02769 (Bos taurus) Bovine serum albumin precursor	P02769																	1	27	27	27	27	27	27	23	23	23	20	23	18	20	23	18	16	19	15
10	3709;5430;5627	17		33		CON_sp_00710783.2|SWISS-PROT:P01966;sp|P69905|HBA_HUMAN	3;2	3;2	3;2	FALSE			>CON_sp_00710783.2|SWISS-PROT:P01966 (Bos taurus) Hemoglobin subunit alpha;>sp|P69905|HBA_HUMAN Hemoglobin subunit alpha OS=Homo sapiens GN=HBA1 PE=1 SV=2	P01966																	2	3	4	4	3	4	4	3	4	4	1	3	1	1	3	1	1	3	1
11	414;515;707;1039;1430;2050;2402;2436;3598;4080;4107;4573;5912;6059	18		355		CON_sp_00711422.1|ENSEMBL:ENSBTAP00000011213	14	14	14	FALSE			>CON_sp_00711422.1|ENSEMBL:ENSBTAP00000011213 (Bos taurus) similar to apolipoprotein B, partial																		1	14	14	14	14	14	14	14	14	14	4	14	0	4	14	0	4	14	0
12	1210;3189;3259;4434;5731;6471					CON_sp_00713928.4|TREMBL:Q3SX09;CON_sp_00716455.1|SWISS-PROT:P02070;sp|P02042|HBD_HUMAN;sp|P02100|HBE_HUMAN;sp|P68871|HBB_HUMAN;sp|P69891|HBG1_HUMAN;sp|P69892|HBG2_HUMAN	6;3;1;1;1;1;1	6;3;1;1;1;1;1	6;3;1;1;1;1;1	FALSE			>CON_sp_00713928.4|TREMBL:Q3SX09 (Bos taurus) similar to HBG protein;>CON_sp_00716455.1|SWISS-PROT:P02070 (Bos taurus) Hemoglobin subunit beta	Q3SX09;P02070																	7	6	6	6	6	6	6	6	6	6	3	6	2	3	6	2	3	6	2
13	551;599;2791;3584;4443;5579;6325		10;11		500;501	CON_sp_00745872.2|SWISS-PROT:P02768-1;CON_sp_IPI00745872.2|SWISS-PROT:P02768-1;sp|P02768|ALBU_HUMAN	7;7;7	3;3;3	3;3;3	FALSE	Serum albumin	ALB;GIG20;GIG42;PRO0903;PRO1708;PRO2044;PRO2619;PRO2675;UNQ696/PRO1341	>CON_sp_00745872.2|SWISS-PROT:P02768-1 Tax_Id=9606 Gene_Symbol=ALB Isoform 1 of Serum albumin precursor;>CON_sp_IPI00745872.2|SWISS-PROT:P02768-1 Tax_Id=9606 Gene_Symbol=ALB Isoform 1 of Serum albumin precursor;>sp|P02768|ALBU_HUMAN Serum albumin OS=Homo s	P02768-1;P02768	ALBU_HUMAN	ENST00000295897;ENST00000380904		PF00273	Serum_albumin	Serum albumin family	GO:0005615;GO:0031093;GO:0031974;GO:0031983;GO:0032991;GO:0043233;GO:0043234;GO:0044421;GO:0044422;GO:0044424;GO:0044433;GO:0044444;GO:0044446;GO:0044464;GO:0060205	extracellular space;platelet alpha granule lumen;membrane-enclosed lumen;vesicle lumen;macromolecular complex;organelle lumen;protein complex;extracellular region part;organelle part;intracellular part;cytoplasmic vesicle part;cytoplasmic part	GO:0003676;GO:0003677;GO:0005488;GO:0005496;GO:0005504;GO:0005507;GO:0005515;GO:0008144;GO:0008289;GO:0015643;GO:0016209;GO:0019842;GO:0030170;GO:0031406;GO:0033293;GO:0043167;GO:0043169;GO:0046872;GO:0046914;GO:0048037;GO:0070279	nucleic acid binding;DNA binding;binding;steroid binding;fatty acid binding;copper ion binding;protein binding;drug binding;lipid binding;toxin binding;antioxidant activity;vitamin binding;pyridoxal phosphate binding;carboxylic acid binding	GO:0001897;GO:0001906;GO:0001907;GO:0006810;GO:0006950;GO:0007154;GO:0009267;GO:0009605;GO:0009987;GO:0009991;GO:0010941;GO:0019836;GO:0031640;GO:0031667;GO:0031668;GO:0031669;GO:0033554;GO:0042594;GO:0042981;GO:0043066;GO:0043067;GO:0043069;GO:0044003;GO:0044004;GO:0044419;GO:0048519;GO:0048523;GO:0050789;GO:0050793;GO:0050794;GO:0050896;GO:0051093;GO:0051234;GO:0051235;GO:0051651;GO:0051657;GO:…	cytolysis by symbiont of host cells;cell killing;killing by symbiont of host cells;transport;response to stress;cell communication;cellular response to starvation;response to external stimulus;cellular process;response to extracellular stimulus	hsa:213				3	7	7	7	3	3	3	3	3	3	5	4	6	1	0	3	1	0	3
14	1222;6307					CON_sp_CASA1|SWISS-PROT:P02662	2	2	2	FALSE			>CON_sp_CASA1|SWISS-PROT:P02662 Alpha-S1-casein - Bos taurus (Bovine).	P02662																	1	2	2	2	2	2	2	2	2	2	0	2	0	0	2	0	0	2	0
15	618;2596;3378;3379;4076;5963;6339;6382		17;18		1;168	CON_sp_Chymotrypsin|SWISS-PROT:P00766	8	8	8	FALSE			>CON_sp_Chymotrypsin|SWISS-PROT:P00766 Chymotrypsinogen A - Bos taurus (Bovine).	P00766																	1	8	9	9	8	9	9	8	9	9	8	8	7	8	8	7	8	8	7
16	5119					CON_sp_CytC|SWISS-PROT:P62894;sp|P99999|CYC_HUMAN	1;1	1;1	1;1	FALSE			>CON_sp_CytC|SWISS-PROT:P62894 Cytochrome c - Bos taurus (Bovine).;>sp|P99999|CYC_HUMAN Cytochrome c OS=Homo sapiens GN=CYCS PE=1 SV=2	P62894																	2	1	1	1	1	1	1	1	1	1	1	0	0	1	0	0	1	0	0
17	2284;2285;2988;3458;5486	19		94		CON_sp_Trypsin|SWISS-PROT:P00761|TRYP_PIG	5	5	5	FALSE			>CON_sp_Trypsin|SWISS-PROT:P00761|TRYP_PIG Trypsin - Sus scrofa (Pig).	P00761																	1	5	6	6	5	6	6	5	6	6	5	5	4	5	5	4	5	5	4
18	3018					REV_sp|P09874|PARP1_HUMAN	1	1	1	FALSE			>REV_sp|P09874|PARP1_HUMAN Poly [ADP-ribose] polymerase 1 OS=Homo sapiens GN=PARP1 PE=1 SV=4																		1	1	1	1	1	1	1	1	1	1	0	1	0	0	1	0	0	1	0
19	627		19;20		52;55	REV_sp|P21735|VE6_HPV45	1	1	1	FALSE			>REV_sp|P21735|VE6_HPV45 Protein E6 OS=Human papillomavirus type 45 GN=E6 PE=3 SV=2																		1	1	1	1	1	1	1	1	1	1	1	0	0	1	0	0	1	0	0
20	3326					REV_sp|P28340|DPOD1_HUMAN	1	1	1	FALSE			>REV_sp|P28340|DPOD1_HUMAN DNA polymerase delta catalytic subunit OS=Homo sapiens GN=POLD1 PE=1 SV=2																		1	1	1	1	1	1	1	1	1	1	1	0	0	1	0	0	1	0	0
21	646					REV_sp|Q14164|IKKE_HUMAN	1	1	1	FALSE			>REV_sp|Q14164|IKKE_HUMAN Inhibitor of nuclear factor kappa-B kinase subunit epsilon OS=Homo sapiens GN=IKBKE PE=1 SV=1																		1	1	1	1	1	1	1	1	1	1	1	0	0	1	0	0	1	0	0
22	6275					REV_sp|Q5M7Z0|RNFT1_HUMAN	1	1	1	FALSE			>REV_sp|Q5M7Z0|RNFT1_HUMAN RING finger and transmembrane domain-containing protein 1 OS=Homo sapiens GN=RNFT1 PE=2 SV=2																		1	1	1	1	1	1	1	1	1	1	0	1	0	0	1	0	0	1	0
23	624					REV_sp|Q7Z6J0|SH3R1_HUMAN	1	1	1	FALSE			>REV_sp|Q7Z6J0|SH3R1_HUMAN Putative E3 ubiquitin-protein ligase SH3RF1 OS=Homo sapiens GN=SH3RF1 PE=1 SV=2																		1	1	1	1	1	1	1	1	1	1	0	1	0	0	1	0	0	1	0
24	2345					REV_sp|Q82035|NSP4_ROTHT	1	1	1	FALSE			>REV_sp|Q82035|NSP4_ROTHT Non-structural glycoprotein 4 OS=Rotavirus A (strain Human/United Kingdom/ST3/1975 G4-P2A[6]-I1-R1-C1-M1-A1-N1-T1-E1-H1) PE=2 SV=1																		1	1	1	2	1	1	2	1	1	2	1	0	0	1	0	0	1	0	0
25	2879	20		62		REV_sp|Q8TF40|FNIP1_HUMAN	1	1	1	FALSE			>REV_sp|Q8TF40|FNIP1_HUMAN Folliculin-interacting protein 1 OS=Homo sapiens GN=FNIP1 PE=1 SV=2																		1	1	1	1	1	1	1	1	1	1	0	1	0	0	1	0	0	1	0
26	4237	21		6217		REV_sp|Q8WXH0|SYNE2_HUMAN	1	1	1	FALSE			>REV_sp|Q8WXH0|SYNE2_HUMAN Nesprin-2 OS=Homo sapiens GN=SYNE2 PE=1 SV=3																		1	1	1	2	1	1	2	1	1	2	1	0	0	1	0	0	1	0	0
27	1055					REV_sp|Q9NPC6|MYOZ2_HUMAN	1	1	1	FALSE			>REV_sp|Q9NPC6|MYOZ2_HUMAN Myozenin-2 OS=Homo sapiens GN=MYOZ2 PE=1 SV=1																		1	1	1	1	1	1	1	1	1	1	0	1	0	0	1	0	0	1	0
28	2329					REV_sp|Q9NZK5|CECR1_HUMAN	1	1	1	FALSE			>REV_sp|Q9NZK5|CECR1_HUMAN Cat eye syndrome critical region protein 1 OS=Homo sapiens GN=CECR1 PE=1 SV=2																		1	1	1	1	1	1	1	1	1	1	1	1	0	1	1	0	1	1	0
29	1961	22;23		10;11		REV_sp|Q9UKU9|ANGL2_HUMAN	1	1	1	TRUE			>REV_sp|Q9UKU9|ANGL2_HUMAN Angiopoietin-related protein 2 OS=Homo sapiens GN=ANGPTL2 PE=2 SV=1																		1	1	1	1	1	1	1	1	1	1	1	0	0	1	0	0	1	0	0
30	2036					sp|A2VEC9|SSPO_HUMAN	1	1	1	FALSE			>sp|A2VEC9|SSPO_HUMAN SCO-spondin OS=Homo sapiens GN=SSPO PE=2 SV=1																		1	1	1	1	1	1	1	1	1	1	1	0	0	1	0	0	1	0	0
31	4711;4851					sp|A5YKK6|CNOT1_HUMAN	2	2	2	FALSE			>sp|A5YKK6|CNOT1_HUMAN CCR4-NOT transcription complex subunit 1 OS=Homo sapiens GN=CNOT1 PE=1 SV=2																		1	2	2	2	2	2	2	2	2	2	1	2	1	1	2	1	1	2	1
32	1343;2441					sp|A6NCE7|MP3B2_HUMAN;sp|Q9GZQ8|MLP3B_HUMAN;sp|Q9H492|MLP3A_HUMAN	2;2;1	2;2;1	2;2;1	FALSE			>sp|A6NCE7|MP3B2_HUMAN Microtubule-associated proteins 1A/1B light chain 3 beta 2 OS=Homo sapiens GN=MAP1LC3B2 PE=2 SV=1;>sp|Q9GZQ8|MLP3B_HUMAN Microtubule-associated proteins 1A/1B light chain 3B OS=Homo sapiens GN=MAP1LC3B PE=1 SV=3;>sp|Q9H492|MLP3A_HUMA																		3	2	2	3	2	2	3	2	2	3	2	1	0	2	1	0	2	1	0
33	353					sp|A6NHR9|SMHD1_HUMAN	1	1	1	FALSE			>sp|A6NHR9|SMHD1_HUMAN Structural maintenance of chromosomes flexible hinge domain-containing protein 1 OS=Homo sapiens GN=SMCHD1 PE=1 SV=2																		1	1	1	1	1	1	1	1	1	1	1	0	0	1	0	0	1	0	0
34	886;1714;2369					sp|Q13838|UAP56_HUMAN;sp|O00148|DDX39_HUMAN	3;3	3;3	3;3	FALSE			>sp|Q13838|UAP56_HUMAN Spliceosome RNA helicase BAT1 OS=Homo sapiens GN=BAT1 PE=1 SV=1;>sp|O00148|DDX39_HUMAN ATP-dependent RNA helicase DDX39 OS=Homo sapiens GN=DDX39 PE=1 SV=2																		2	3	3	6	3	3	6	3	3	6	2	3	3	2	3	3	2	3	3
35	4518					sp|O00151|PDLI1_HUMAN	1	1	1	FALSE			>sp|O00151|PDLI1_HUMAN PDZ and LIM domain protein 1 OS=Homo sapiens GN=PDLIM1 PE=1 SV=4																		1	1	1	1	1	1	1	1	1	1	0	1	0	0	1	0	0	1	0
36	509					sp|O00154|BACH_HUMAN	1	1	1	FALSE			>sp|O00154|BACH_HUMAN Cytosolic acyl coenzyme A thioester hydrolase OS=Homo sapiens GN=ACOT7 PE=1 SV=3																		1	1	1	2	1	1	2	1	1	2	1	1	1	1	1	1	1	1	1
37	636;721;832;1579;1907;1999;2800;3033;3240;3248;4049;5101;5808;5986;6304		21		802	sp|O00159|MYO1C_HUMAN	15	15	15	FALSE			>sp|O00159|MYO1C_HUMAN Myosin-Ic OS=Homo sapiens GN=MYO1C PE=1 SV=3																		1	15	15	21	15	15	21	15	15	21	2	9	12	2	9	12	2	9	12
38	3708					sp|O00178|GTPB1_HUMAN	1	1	1	FALSE			>sp|O00178|GTPB1_HUMAN GTP-binding protein 1 OS=Homo sapiens GN=GTPBP1 PE=1 SV=3																		1	1	1	2	1	1	2	1	1	2	0	1	1	0	1	1	0	1	1
39	3151;3249					sp|O00203|AP3B1_HUMAN	2	2	2	FALSE			>sp|O00203|AP3B1_HUMAN AP-3 complex subunit beta-1 OS=Homo sapiens GN=AP3B1 PE=1 SV=2																		1	2	2	2	2	2	2	2	2	2	0	2	0	0	2	0	0	2	0
40	5229					sp|O00217|NDUS8_HUMAN	1	1	1	FALSE			>sp|O00217|NDUS8_HUMAN NADH dehydrogenase [ubiquinone] iron-sulfur protein 8, mitochondrial OS=Homo sapiens GN=NDUFS8 PE=1 SV=1																		1	1	1	2	1	1	2	1	1	2	1	1	1	1	1	1	1	1	1
41	6480					sp|O00231|PSD11_HUMAN	1	1	1	FALSE			>sp|O00231|PSD11_HUMAN 26S proteasome non-ATPase regulatory subunit 11 OS=Homo sapiens GN=PSMD11 PE=1 SV=3																		1	1	1	2	1	1	2	1	1	2	1	1	0	1	1	0	1	1	0
42	2640;3357					sp|O00232|PSD12_HUMAN	2	2	2	FALSE			>sp|O00232|PSD12_HUMAN 26S proteasome non-ATPase regulatory subunit 12 OS=Homo sapiens GN=PSMD12 PE=1 SV=3																		1	2	2	2	2	2	2	2	2	2	2	1	0	2	1	0	2	1	0
43	38;1294;1399;1632;1909;2959;3638;4083;5751;5752;6318	24	22	32	178	sp|O00299|CLIC1_HUMAN	11	11	10	FALSE			>sp|O00299|CLIC1_HUMAN Chloride intracellular channel protein 1 OS=Homo sapiens GN=CLIC1 PE=1 SV=4																		1	11	12	18	11	12	18	10	11	16	10	9	4	10	9	4	9	8	4
44	1321;3051;5257					sp|O00303|EIF3F_HUMAN	3	3	3	FALSE			>sp|O00303|EIF3F_HUMAN Eukaryotic translation initiation factor 3 subunit F OS=Homo sapiens GN=EIF3F PE=1 SV=1																		1	3	3	4	3	3	4	3	3	4	2	2	2	2	2	2	2	2	2
45	3260					sp|O00400|ACATN_HUMAN	1	1	1	FALSE			>sp|O00400|ACATN_HUMAN Acetyl-coenzyme A transporter 1 OS=Homo sapiens GN=SLC33A1 PE=1 SV=1																		1	1	1	1	1	1	1	1	1	1	0	1	0	0	1	0	0	1	0
46	519;1306;1353;1482;1496;2550;3282;3550;3554;3991;4780;5708;5934;5935	25;26;27		535;574;707		sp|O00410|IPO5_HUMAN;sp|O60518|RNBP6_HUMAN	14;2	14;2	14;2	FALSE			>sp|O00410|IPO5_HUMAN Importin-5 OS=Homo sapiens GN=IPO5 PE=1 SV=4																		2	14	17	27	14	17	27	14	17	27	3	10	12	3	10	12	3	10	12
47	4603					sp|O00468|AGRIN_HUMAN	1	1	1	FALSE			>sp|O00468|AGRIN_HUMAN Agrin OS=Homo sapiens GN=AGRN PE=1 SV=4																		1	1	1	1	1	1	1	1	1	1	1	1	0	1	1	0	1	1	0
48	1593;2488;2589;2692;4374;4556;5646;6074					sp|O00469|PLOD2_HUMAN	8	8	8	FALSE			>sp|O00469|PLOD2_HUMAN Procollagen-lysine,2-oxoglutarate 5-dioxygenase 2 OS=Homo sapiens GN=PLOD2 PE=1 SV=2																		1	8	8	10	8	8	10	8	8	10	3	4	6	3	4	6	3	4	6
49	4470	28		143		sp|O00526|UPK2_HUMAN	1	1	1	FALSE			>sp|O00526|UPK2_HUMAN Uroplakin-2 OS=Homo sapiens GN=UPK2 PE=2 SV=2																		1	1	1	1	1	1	1	1	1	1	1	0	0	1	0	0	1	0	0
50	2266;3434;6050		23		211	sp|O00567|NOP56_HUMAN	3	3	3	FALSE			>sp|O00567|NOP56_HUMAN Nucleolar protein 56 OS=Homo sapiens GN=NOP56 PE=1 SV=4																		1	3	3	3	3	3	3	3	3	3	0	1	2	0	1	2	0	1	2
51	847;1948;2066;3759;4410;5636					sp|O00571|DDX3X_HUMAN;sp|O15523|DDX3Y_HUMAN	6;5	6;5	5;4	FALSE			>sp|O00571|DDX3X_HUMAN ATP-dependent RNA helicase DDX3X OS=Homo sapiens GN=DDX3X PE=1 SV=3;>sp|O15523|DDX3Y_HUMAN ATP-dependent RNA helicase DDX3Y OS=Homo sapiens GN=DDX3Y PE=1 SV=2																		2	6	6	9	6	6	9	5	5	8	2	1	4	2	1	4	1	1	3
52	606;2856		24		344	sp|O00592|PODXL_HUMAN	2	2	2	FALSE			>sp|O00592|PODXL_HUMAN Podocalyxin-like protein 1 OS=Homo sapiens GN=PODXL PE=1 SV=2																		1	2	2	2	2	2	2	2	2	2	1	1	0	1	1	0	1	1	0
53	1524					sp|O00743|PPP6_HUMAN	1	1	1	FALSE			>sp|O00743|PPP6_HUMAN Serine/threonine-protein phosphatase 6 catalytic subunit OS=Homo sapiens GN=PPP6C PE=1 SV=1																		1	1	1	1	1	1	1	1	1	1	0	0	1	0	0	1	0	0	1
54	853;1059;6319					sp|O14579|COPE_HUMAN	3	3	3	FALSE			>sp|O14579|COPE_HUMAN Coatomer subunit epsilon OS=Homo sapiens GN=COPE PE=1 SV=3																		1	3	3	3	3	3	3	3	3	3	1	0	3	1	0	3	1	0	3
55	234;1182;2046;2942;4141					sp|O14617|AP3D1_HUMAN	5	5	5	FALSE			>sp|O14617|AP3D1_HUMAN AP-3 complex subunit delta-1 OS=Homo sapiens GN=AP3D1 PE=1 SV=1																		1	5	5	6	5	5	6	5	5	6	1	4	3	1	4	3	1	4	3
56	4944					sp|O14745|NHRF1_HUMAN	1	1	1	FALSE			>sp|O14745|NHRF1_HUMAN Na(+)/H(+) exchange regulatory cofactor NHE-RF1 OS=Homo sapiens GN=SLC9A3R1 PE=1 SV=4																		1	1	1	2	1	1	2	1	1	2	0	1	0	0	1	0	0	1	0
57	200;201;275;3511;3619;4145;4475;4967					sp|O14818|PSA7_HUMAN;sp|Q8TAA3|PSA7L_HUMAN	8;5	8;5	8;5	FALSE			>sp|O14818|PSA7_HUMAN Proteasome subunit alpha type-7 OS=Homo sapiens GN=PSMA7 PE=1 SV=1;>sp|Q8TAA3|PSA7L_HUMAN Proteasome subunit alpha type-7-like OS=Homo sapiens GN=PSMA8 PE=1 SV=3																		2	8	8	12	8	8	12	8	8	12	6	7	0	6	7	0	6	7	0
58	2130					sp|O14880|MGST3_HUMAN	1	1	1	FALSE			>sp|O14880|MGST3_HUMAN Microsomal glutathione S-transferase 3 OS=Homo sapiens GN=MGST3 PE=1 SV=1																		1	1	1	2	1	1	2	1	1	2	1	1	0	1	1	0	1	1	0
59	708;1028;1786;3292	29		130		sp|O14950|ML12B_HUMAN;sp|P19105|ML12A_HUMAN	4;4	4;4	2;2	FALSE			>sp|O14950|ML12B_HUMAN Myosin regulatory light chain 12B OS=Homo sapiens GN=MYL12B PE=1 SV=2;>sp|P19105|ML12A_HUMAN Myosin regulatory light chain 12A OS=Homo sapiens GN=MYL12A PE=1 SV=2																		2	4	5	7	4	5	7	2	3	4	3	3	1	3	3	1	1	2	1
60	2871					sp|O14974|MYPT1_HUMAN	1	1	1	FALSE			>sp|O14974|MYPT1_HUMAN Protein phosphatase 1 regulatory subunit 12A OS=Homo sapiens GN=PPP1R12A PE=1 SV=1																		1	1	1	2	1	1	2	1	1	2	0	0	1	0	0	1	0	0	1
61	540;1322;2631;6332;6404					sp|O14980|XPO1_HUMAN	5	5	5	FALSE			>sp|O14980|XPO1_HUMAN Exportin-1 OS=Homo sapiens GN=XPO1 PE=1 SV=1																		1	5	5	7	5	5	7	5	5	7	3	3	3	3	3	3	3	3	3
62	3614;3733;3996;6036					sp|O15042|SR140_HUMAN	4	4	4	FALSE			>sp|O15042|SR140_HUMAN U2-associated protein SR140 OS=Homo sapiens GN=SR140 PE=1 SV=2																		1	4	4	5	4	4	5	4	4	5	0	4	1	0	4	1	0	4	1
63	4091;4724;5426;6105					sp|O15143|ARC1B_HUMAN	4	4	4	FALSE			>sp|O15143|ARC1B_HUMAN Actin-related protein 2/3 complex subunit 1B OS=Homo sapiens GN=ARPC1B PE=1 SV=3																		1	4	4	5	4	4	5	4	4	5	1	4	1	1	4	1	1	4	1
64	831;854;2252;3737;5599;6223					sp|O15144|ARPC2_HUMAN	6	6	6	FALSE			>sp|O15144|ARPC2_HUMAN Actin-related protein 2/3 complex subunit 2 OS=Homo sapiens GN=ARPC2 PE=1 SV=1																		1	6	7	12	6	7	12	6	7	12	5	4	1	5	4	1	5	4	1
65	362;588;862;1101;3074;4153	30		19		sp|O15145|ARPC3_HUMAN	6	6	6	FALSE			>sp|O15145|ARPC3_HUMAN Actin-related protein 2/3 complex subunit 3 OS=Homo sapiens GN=ARPC3 PE=1 SV=3																		1	6	7	12	6	7	12	6	7	12	4	3	4	4	3	4	4	3	4
66	699;1498;1843					sp|O15173|PGRC2_HUMAN	3	3	3	FALSE			>sp|O15173|PGRC2_HUMAN Membrane-associated progesterone receptor component 2 OS=Homo sapiens GN=PGRMC2 PE=1 SV=1																		1	3	3	5	3	3	5	3	3	5	1	3	1	1	3	1	1	3	1
67	766;3020;6139					sp|O15230|LAMA5_HUMAN	3	3	3	FALSE			>sp|O15230|LAMA5_HUMAN Laminin subunit alpha-5 OS=Homo sapiens GN=LAMA5 PE=1 SV=7																		1	3	3	4	3	3	4	3	3	4	2	3	0	2	3	0	2	3	0
68	3029;4324;4562					sp|O15258|RER1_HUMAN	3	3	3	FALSE			>sp|O15258|RER1_HUMAN Protein RER1 OS=Homo sapiens GN=RER1 PE=1 SV=1																		1	3	3	4	3	3	4	3	3	4	3	2	3	3	2	3	3	2	3
69	1831;2874;3867;4405;4795	31;32;33;34	25	7;44;141;148	32	sp|O15260|SURF4_HUMAN	5	5	5	FALSE			>sp|O15260|SURF4_HUMAN Surfeit locus protein 4 OS=Homo sapiens GN=SURF4 PE=1 SV=3																		1	5	9	15	5	9	15	5	9	15	5	4	3	5	4	3	5	4	3
70	3327					sp|O15355|PPM1G_HUMAN	1	1	1	FALSE			>sp|O15355|PPM1G_HUMAN Protein phosphatase 1G OS=Homo sapiens GN=PPM1G PE=1 SV=1																		1	1	1	1	1	1	1	1	1	1	1	0	1	1	0	1	1	0	1
71	654;4976					sp|O15371|EIF3D_HUMAN	2	2	2	FALSE			>sp|O15371|EIF3D_HUMAN Eukaryotic translation initiation factor 3 subunit D OS=Homo sapiens GN=EIF3D PE=1 SV=1																		1	2	2	3	2	2	3	2	2	3	1	2	0	1	2	0	1	2	0
72	576;2968;4350					sp|O15382|BCAT2_HUMAN	3	3	3	FALSE			>sp|O15382|BCAT2_HUMAN Branched-chain-amino-acid aminotransferase, mitochondrial OS=Homo sapiens GN=BCAT2 PE=1 SV=2																		1	3	3	3	3	3	3	3	3	3	0	3	0	0	3	0	0	3	0
73	2271					sp|O15397|IPO8_HUMAN	1	1	1	FALSE			>sp|O15397|IPO8_HUMAN Importin-8 OS=Homo sapiens GN=IPO8 PE=1 SV=2																		1	1	1	2	1	1	2	1	1	2	1	1	1	1	1	1	1	1	1
74	4531;5004					sp|O15460|P4HA2_HUMAN	2	2	2	FALSE			>sp|O15460|P4HA2_HUMAN Prolyl 4-hydroxylase subunit alpha-2 OS=Homo sapiens GN=P4HA2 PE=1 SV=1																		1	2	2	2	2	2	2	2	2	2	2	0	0	2	0	0	2	0	0
75	331;557;4221					sp|O15511|ARPC5_HUMAN	3	3	3	FALSE			>sp|O15511|ARPC5_HUMAN Actin-related protein 2/3 complex subunit 5 OS=Homo sapiens GN=ARPC5 PE=1 SV=3																		1	3	3	5	3	3	5	3	3	5	3	1	1	3	1	1	3	1	1
76	475;900;2042;2480;4757;4813;4814;5195;6256;6334;6403	35		273		sp|O43143|DHX15_HUMAN;sp|Q14562|DHX8_HUMAN;sp|O60231|DHX16_HUMAN	11;1;1	11;1;1	11;1;1	FALSE			>sp|O43143|DHX15_HUMAN Putative pre-mRNA-splicing factor ATP-dependent RNA helicase DHX15 OS=Homo sapiens GN=DHX15 PE=1 SV=2																		3	11	12	17	11	12	17	11	12	17	4	5	8	4	5	8	4	5	8
77	4079					sp|O43169|CYB5B_HUMAN	1	1	1	FALSE			>sp|O43169|CYB5B_HUMAN Cytochrome b5 type B OS=Homo sapiens GN=CYB5B PE=1 SV=2																		1	1	1	2	1	1	2	1	1	2	1	1	1	1	1	1	1	1	1
78	795					sp|O43175|SERA_HUMAN	1	1	1	FALSE			>sp|O43175|SERA_HUMAN D-3-phosphoglycerate dehydrogenase OS=Homo sapiens GN=PHGDH PE=1 SV=4																		1	1	1	2	1	1	2	1	1	2	1	1	1	1	1	1	1	1	1
79	2748					sp|O43237|DC1L2_HUMAN	1	1	1	FALSE			>sp|O43237|DC1L2_HUMAN Cytoplasmic dynein 1 light intermediate chain 2 OS=Homo sapiens GN=DYNC1LI2 PE=1 SV=1																		1	1	1	1	1	1	1	1	1	1	0	0	1	0	0	1	0	0	1
80	4462;4756					sp|O43242|PSMD3_HUMAN	2	2	2	FALSE			>sp|O43242|PSMD3_HUMAN 26S proteasome non-ATPase regulatory subunit 3 OS=Homo sapiens GN=PSMD3 PE=1 SV=2																		1	2	2	3	2	2	3	2	2	3	1	2	1	1	2	1	1	2	1
81	343					sp|O43264|ZW10_HUMAN	1	1	1	FALSE			>sp|O43264|ZW10_HUMAN Centromere/kinetochore protein zw10 homolog OS=Homo sapiens GN=ZW10 PE=1 SV=3																		1	1	1	1	1	1	1	1	1	1	0	1	0	0	1	0	0	1	0
82	693					sp|O43294|TGFI1_HUMAN	1	1	1	FALSE			>sp|O43294|TGFI1_HUMAN Transforming growth factor beta-1-induced transcript 1 protein OS=Homo sapiens GN=TGFB1I1 PE=1 SV=2																		1	1	1	2	1	1	2	1	1	2	0	1	1	0	1	1	0	1	1
83	205;4243;6479					sp|O43324|MCA3_HUMAN	3	3	3	FALSE			>sp|O43324|MCA3_HUMAN Eukaryotic translation elongation factor 1 epsilon-1 OS=Homo sapiens GN=EEF1E1 PE=1 SV=1																		1	3	3	4	3	3	4	3	3	4	2	1	1	2	1	1	2	1	1
84	141;813;3976;4508;4609;4904;5130;5215					sp|O43390|HNRPR_HUMAN	8	8	5	FALSE			>sp|O43390|HNRPR_HUMAN Heterogeneous nuclear ribonucleoprotein R OS=Homo sapiens GN=HNRNPR PE=1 SV=1																		1	8	8	13	8	8	13	5	5	8	3	3	7	3	3	7	2	2	4
85	361;4181					sp|O43592|XPOT_HUMAN	2	2	2	FALSE			>sp|O43592|XPOT_HUMAN Exportin-T OS=Homo sapiens GN=XPOT PE=1 SV=2																		1	2	2	2	2	2	2	2	2	2	0	2	0	0	2	0	0	2	0
86	5068					sp|O43615|TIM44_HUMAN	1	1	1	FALSE			>sp|O43615|TIM44_HUMAN Mitochondrial import inner membrane translocase subunit TIM44 OS=Homo sapiens GN=TIMM44 PE=1 SV=2																		1	1	1	1	1	1	1	1	1	1	0	1	0	0	1	0	0	1	0
87	3065					sp|O43617|TPPC3_HUMAN	1	1	1	FALSE			>sp|O43617|TPPC3_HUMAN Trafficking protein particle complex subunit 3 OS=Homo sapiens GN=TRAPPC3 PE=1 SV=1																		1	1	1	1	1	1	1	1	1	1	0	0	1	0	0	1	0	0	1
88	1;145;190;191;233;449;460;461;641;688;711;726;791;891;914;962;1031;1164;1697;1928;1929;2040;2044;2138;2495;2496;2657;2694;2775;2851;2852;2885;2901;3279;3437;3438;3448;3577;3656;3758;3833;4125;4203;4268;4269;5164;5167;5647;5744;6296	36;37;38;39;40;41;42;43;44;45	26;27;28;29;30;31	141;145;240;258;295;373;435;679;767;883	60;173;351;499;793;879	sp|O43707|ACTN4_HUMAN;sp|Q9H254|SPTN4_HUMAN	50;1	50;1	28;1	FALSE			>sp|O43707|ACTN4_HUMAN Alpha-actinin-4 OS=Homo sapiens GN=ACTN4 PE=1 SV=2																		2	50	62	99	50	62	99	28	39	59	19	31	43	19	31	43	11	18	22
89	321;5078					sp|O43731|ERD23_HUMAN	2	2	2	FALSE			>sp|O43731|ERD23_HUMAN ER lumen protein retaining receptor 3 OS=Homo sapiens GN=KDELR3 PE=2 SV=1																		1	2	2	3	2	2	3	2	2	3	1	2	0	1	2	0	1	2	0
90	2790					sp|O43747|AP1G1_HUMAN	1	1	1	FALSE			>sp|O43747|AP1G1_HUMAN AP-1 complex subunit gamma-1 OS=Homo sapiens GN=AP1G1 PE=1 SV=5																		1	1	1	1	1	1	1	1	1	1	0	1	1	0	1	1	0	1	1
91	1342;4002					sp|O43776|SYNC_HUMAN	2	2	2	FALSE			>sp|O43776|SYNC_HUMAN Asparaginyl-tRNA synthetase, cytoplasmic OS=Homo sapiens GN=NARS PE=1 SV=1																		1	2	2	4	2	2	4	2	2	4	2	1	2	2	1	2	2	1	2
92	325;803;1518;1561;2176;2179;2620;2971;3023;3928;4592;4877;5837;5860;5954;6219;6305;6341					sp|O43795|MYO1B_HUMAN;sp|Q9UBC5|MYO1A_HUMAN	18;1	18;1	18;1	FALSE			>sp|O43795|MYO1B_HUMAN Myosin-Ib OS=Homo sapiens GN=MYO1B PE=1 SV=3																		2	18	18	24	18	18	24	18	18	24	2	8	18	2	8	18	2	8	18
93	2957					sp|O43809|CPSF5_HUMAN	1	1	1	FALSE			>sp|O43809|CPSF5_HUMAN Cleavage and polyadenylation specificity factor subunit 5 OS=Homo sapiens GN=NUDT21 PE=1 SV=1																		1	1	1	2	1	1	2	1	1	2	1	1	0	1	1	0	1	1	0
94	3941					sp|O43837|IDH3B_HUMAN	1	1	1	FALSE			>sp|O43837|IDH3B_HUMAN Isocitrate dehydrogenase [NAD] subunit beta, mitochondrial OS=Homo sapiens GN=IDH3B PE=1 SV=2																		1	1	1	1	1	1	1	1	1	1	0	1	0	0	1	0	0	1	0
95	6133					sp|O43852|CALU_HUMAN	1	1	1	FALSE			>sp|O43852|CALU_HUMAN Calumenin OS=Homo sapiens GN=CALU PE=1 SV=2																		1	1	1	2	1	1	2	1	1	2	0	1	1	0	1	1	0	1	1
96	5780					sp|P28370|SMCA1_HUMAN;sp|O60264|SMCA5_HUMAN	1;1	1;1	1;1	FALSE			>sp|P28370|SMCA1_HUMAN Probable global transcription activator SNF2L1 OS=Homo sapiens GN=SMARCA1 PE=1 SV=2;>sp|O60264|SMCA5_HUMAN SWI/SNF-related matrix-associated actin-dependent regulator of chromatin subfamily A member 5 OS=Homo sapiens GN=SMARCA5 PE=1																		2	1	1	1	1	1	1	1	1	1	0	0	1	0	0	1	0	0	1
97	2486;3613;4947;5106					sp|O60282|KIF5C_HUMAN	4	1	1	FALSE			>sp|O60282|KIF5C_HUMAN Kinesin heavy chain isoform 5C OS=Homo sapiens GN=KIF5C PE=1 SV=1																		1	4	4	6	1	1	1	1	1	1	1	2	3	1	0	0	1	0	0
98	94;141;779;3280;3974;4508;5130					sp|O60506|HNRPQ_HUMAN	7	4	4	FALSE			>sp|O60506|HNRPQ_HUMAN Heterogeneous nuclear ribonucleoprotein Q OS=Homo sapiens GN=SYNCRIP PE=1 SV=2																		1	7	7	11	4	4	6	4	4	6	2	4	5	1	3	2	1	3	2
99	3537;4559;5442;5645					sp|O60568|PLOD3_HUMAN	4	4	4	FALSE			>sp|O60568|PLOD3_HUMAN Procollagen-lysine,2-oxoglutarate 5-dioxygenase 3 OS=Homo sapiens GN=PLOD3 PE=1 SV=1																		1	4	4	4	4	4	4	4	4	4	1	1	3	1	1	3	1	1	3
100	3285;4074;5020					sp|O60610|DIAP1_HUMAN	3	3	3	FALSE			>sp|O60610|DIAP1_HUMAN Protein diaphanous homolog 1 OS=Homo sapiens GN=DIAPH1 PE=1 SV=2																		1	3	3	3	3	3	3	3	3	3	0	2	2	0	2	2	0	2	2
101	4103					sp|O60641|AP180_HUMAN;sp|Q13492|PICAL_HUMAN	1;1	1;1	1;1	FALSE			>sp|O60641|AP180_HUMAN Clathrin coat assembly protein AP180 OS=Homo sapiens GN=SNAP91 PE=1 SV=2;>sp|Q13492|PICAL_HUMAN Phosphatidylinositol-binding clathrin assembly protein OS=Homo sapiens GN=PICALM PE=1 SV=2																		2	1	1	2	1	1	2	1	1	2	1	0	1	1	0	1	1	0	1
102	869;1721;4561;4973;5252;5736	46		177		sp|O60664|M6PBP_HUMAN	6	6	6	FALSE			>sp|O60664|M6PBP_HUMAN Mannose-6-phosphate receptor-binding protein 1 OS=Homo sapiens GN=M6PRBP1 PE=1 SV=2																		1	6	7	8	6	7	8	6	7	8	4	5	2	4	5	2	4	5	2
103	478;1074;2110;2368;2401;3642;5748;5781;6001		32		276	sp|O60701|UGDH_HUMAN	9	9	9	FALSE			>sp|O60701|UGDH_HUMAN UDP-glucose 6-dehydrogenase OS=Homo sapiens GN=UGDH PE=1 SV=1																		1	9	9	15	9	9	15	9	9	15	7	6	6	7	6	6	7	6	6
104	299;1949;2630					sp|O60716|CTND1_HUMAN	3	3	3	FALSE			>sp|O60716|CTND1_HUMAN Catenin delta-1 OS=Homo sapiens GN=CTNND1 PE=1 SV=1																		1	3	3	3	3	3	3	3	3	3	0	1	2	0	1	2	0	1	2
105	1063;3003					sp|O60762|DPM1_HUMAN	2	2	2	FALSE			>sp|O60762|DPM1_HUMAN Dolichol-phosphate mannosyltransferase OS=Homo sapiens GN=DPM1 PE=1 SV=1																		1	2	2	2	2	2	2	2	2	2	1	1	0	1	1	0	1	1	0
106	1896;2577;3416;3898	47		8		sp|O60763|USO1_HUMAN	4	4	4	FALSE			>sp|O60763|USO1_HUMAN General vesicular transport factor p115 OS=Homo sapiens GN=USO1 PE=1 SV=2																		1	4	4	4	4	4	4	4	4	4	2	2	3	2	2	3	2	2	3
107	340;341;989;1098;2669;3208;4379;4917;5785	48;49		60;63		sp|O60814|H2B1K_HUMAN;sp|P57053|H2BFS_HUMAN;sp|P58876|H2B1D_HUMAN;sp|Q5QNW6|H2B2F_HUMAN;sp|Q93079|H2B1H_HUMAN;sp|Q99877|H2B1N_HUMAN;sp|Q99879|H2B1M_HUMAN;sp|P62807|H2B1C_HUMAN;sp|Q99880|H2B1L_HUMAN	9;9;9;9;9;9;9;9;8	9;9;9;9;9;9;9;9;8	2;2;2;2;2;2;2;2;2	FALSE			>sp|O60814|H2B1K_HUMAN Histone H2B type 1-K OS=Homo sapiens GN=HIST1H2BK PE=1 SV=3;>sp|P57053|H2BFS_HUMAN Histone H2B type F-S OS=Homo sapiens GN=H2BFS PE=1 SV=2;>sp|P58876|H2B1D_HUMAN Histone H2B type 1-D OS=Homo sapiens GN=HIST1H2BD PE=1 SV=2;>sp|Q5QNW6|																		9	9	12	22	9	12	22	2	2	4	5	7	7	5	7	7	1	2	1
108	781					sp|O60826|CCD22_HUMAN	1	1	1	FALSE			>sp|O60826|CCD22_HUMAN Coiled-coil domain-containing protein 22 OS=Homo sapiens GN=CCDC22 PE=1 SV=1																		1	1	1	1	1	1	1	1	1	1	0	1	0	0	1	0	0	1	0
109	229;4593;5302					sp|O60831|PRAF2_HUMAN	3	3	3	FALSE			>sp|O60831|PRAF2_HUMAN PRA1 family protein 2 OS=Homo sapiens GN=PRAF2 PE=1 SV=1																		1	3	3	3	3	3	3	3	3	3	0	1	2	0	1	2	0	1	2
110	254;2899					sp|O60832|DKC1_HUMAN	2	2	2	FALSE			>sp|O60832|DKC1_HUMAN H/ACA ribonucleoprotein complex subunit 4 OS=Homo sapiens GN=DKC1 PE=1 SV=3																		1	2	2	3	2	2	3	2	2	3	2	0	1	2	0	1	2	0	1
111	1957;2427;3108;3228;4827					sp|O60841|IF2P_HUMAN	5	5	5	FALSE			>sp|O60841|IF2P_HUMAN Eukaryotic translation initiation factor 5B OS=Homo sapiens GN=EIF5B PE=1 SV=3																		1	5	5	7	5	5	7	5	5	7	2	4	4	2	4	4	2	4	4
112	5324					sp|O60888|CUTA_HUMAN	1	1	1	FALSE			>sp|O60888|CUTA_HUMAN Protein CutA OS=Homo sapiens GN=CUTA PE=1 SV=2																		1	1	1	2	1	1	2	1	1	2	1	1	0	1	1	0	1	1	0
113	158;1224;1271;3623;5577;5690;6056;6190;6191;6215					sp|O75083|WDR1_HUMAN	10	10	10	FALSE			>sp|O75083|WDR1_HUMAN WD repeat-containing protein 1 OS=Homo sapiens GN=WDR1 PE=1 SV=4																		1	10	10	14	10	10	14	10	10	14	7	7	5	7	7	5	7	7	5
114	1520;2911					sp|O75116|ROCK2_HUMAN;sp|Q13464|ROCK1_HUMAN	2;1	2;1	2;1	FALSE			>sp|O75116|ROCK2_HUMAN Rho-associated protein kinase 2 OS=Homo sapiens GN=ROCK2 PE=1 SV=3;>sp|Q13464|ROCK1_HUMAN Rho-associated protein kinase 1 OS=Homo sapiens GN=ROCK1 PE=1 SV=1																		2	2	2	3	2	2	3	2	2	3	1	1	2	1	1	2	1	1	2
115	961					sp|Q7Z460|CLAP1_HUMAN;sp|O75122|CLAP2_HUMAN	1;1	1;1	1;1	FALSE			>sp|Q7Z460|CLAP1_HUMAN CLIP-associating protein 1 OS=Homo sapiens GN=CLASP1 PE=1 SV=1;>sp|O75122|CLAP2_HUMAN CLIP-associating protein 2 OS=Homo sapiens GN=CLASP2 PE=1 SV=2																		2	1	1	1	1	1	1	1	1	1	0	1	1	0	1	1	0	1	1
116	4837					sp|O75131|CPNE3_HUMAN	1	1	1	FALSE			>sp|O75131|CPNE3_HUMAN Copine-3 OS=Homo sapiens GN=CPNE3 PE=1 SV=1																		1	1	1	2	1	1	2	1	1	2	1	0	0	1	0	0	1	0	0
117	115;2581;4308					sp|O75165|DJC13_HUMAN	3	3	3	FALSE			>sp|O75165|DJC13_HUMAN DnaJ homolog subfamily C member 13 OS=Homo sapiens GN=DNAJC13 PE=1 SV=4																		1	3	3	3	3	3	3	3	3	3	3	2	1	3	2	1	3	2	1
118	6278					sp|O75340|PDCD6_HUMAN	1	1	1	FALSE			>sp|O75340|PDCD6_HUMAN Programmed cell death protein 6 OS=Homo sapiens GN=PDCD6 PE=1 SV=1																		1	1	1	2	1	1	2	1	1	2	1	1	1	1	1	1	1	1	1
119	2927;3547;4174;4459					sp|O75347|TBCA_HUMAN	4	4	4	FALSE			>sp|O75347|TBCA_HUMAN Tubulin-specific chaperone A OS=Homo sapiens GN=TBCA PE=1 SV=3																		1	4	4	4	4	4	4	4	4	4	0	0	4	0	0	4	0	0	4
120	3252;6419					sp|O75352|MPU1_HUMAN	2	2	2	FALSE			>sp|O75352|MPU1_HUMAN Mannose-P-dolichol utilization defect 1 protein OS=Homo sapiens GN=MPDU1 PE=1 SV=2																		1	2	2	4	2	2	4	2	2	4	2	2	1	2	2	1	2	2	1
121	148;607;1910					sp|O75367|H2AY_HUMAN;sp|Q9P0M6|H2AW_HUMAN	3;1	3;1	3;1	FALSE			>sp|O75367|H2AY_HUMAN Core histone macro-H2A.1 OS=Homo sapiens GN=H2AFY PE=1 SV=4																		2	3	3	3	3	3	3	3	3	3	2	0	1	2	0	1	2	0	1
122	622;1150;2107;2171;2684;3053;3055;3191;3581;4252;4626;4834;5083;5111;5438;5495;5588;5732;5763;5960;5998;6240;6331		33;34;35		660;1326;1617	sp|O75369|FLNB_HUMAN	23	20	20	FALSE			>sp|O75369|FLNB_HUMAN Filamin-B OS=Homo sapiens GN=FLNB PE=1 SV=1																		1	23	23	27	20	20	21	20	20	21	17	6	17	14	3	14	14	3	14
123	260;1769;1770					sp|O75390|CISY_HUMAN	3	3	3	FALSE			>sp|O75390|CISY_HUMAN Citrate synthase, mitochondrial OS=Homo sapiens GN=CS PE=1 SV=2																		1	3	3	5	3	3	5	3	3	5	1	3	1	1	3	1	1	3	1
124	1578;2399;2714;3987;5449;5792	50		149		sp|O75396|SC22B_HUMAN	6	6	6	FALSE			>sp|O75396|SC22B_HUMAN Vesicle-trafficking protein SEC22b OS=Homo sapiens GN=SEC22B PE=1 SV=3																		1	6	8	11	6	8	11	6	8	11	4	3	4	4	3	4	4	3	4
125	1447;1475;1503;4416	51		649		sp|O75400|PR40A_HUMAN	4	4	4	FALSE			>sp|O75400|PR40A_HUMAN Pre-mRNA-processing factor 40 homolog A OS=Homo sapiens GN=PRPF40A PE=1 SV=2																		1	4	5	5	4	5	5	4	5	5	0	4	0	0	4	0	0	4	0
126	2484					sp|O75477|ERLN1_HUMAN;sp|O94905|ERLN2_HUMAN	1;1	1;1	1;1	FALSE			>sp|O75477|ERLN1_HUMAN Erlin-1 OS=Homo sapiens GN=ERLIN1 PE=1 SV=1;>sp|O94905|ERLN2_HUMAN Erlin-2 OS=Homo sapiens GN=ERLIN2 PE=1 SV=1																		2	1	1	2	1	1	2	1	1	2	1	1	1	1	1	1	1	1	1
127	4300;5441;6006					sp|O75489|NDUS3_HUMAN	3	3	3	FALSE			>sp|O75489|NDUS3_HUMAN NADH dehydrogenase [ubiquinone] iron-sulfur protein 3, mitochondrial OS=Homo sapiens GN=NDUFS3 PE=1 SV=1																		1	3	3	6	3	3	6	3	3	6	3	3	0	3	3	0	3	3	0
128	6253					sp|O75494|FUSIP_HUMAN	1	1	1	FALSE			>sp|O75494|FUSIP_HUMAN FUS-interacting serine-arginine-rich protein 1 OS=Homo sapiens GN=FUSIP1 PE=1 SV=1																		1	1	1	1	1	1	1	1	1	1	0	1	0	0	1	0	0	1	0
129	182;1122;4781;4782;5052;5063					sp|O75533|SF3B1_HUMAN	6	6	6	FALSE			>sp|O75533|SF3B1_HUMAN Splicing factor 3B subunit 1 OS=Homo sapiens GN=SF3B1 PE=1 SV=2																		1	6	6	7	6	6	7	6	6	7	1	5	4	1	5	4	1	5	4
130	6429					sp|O75607|NPM3_HUMAN	1	1	1	FALSE			>sp|O75607|NPM3_HUMAN Nucleoplasmin-3 OS=Homo sapiens GN=NPM3 PE=1 SV=3																		1	1	1	2	1	1	2	1	1	2	1	1	1	1	1	1	1	1	1
131	178;733;3609					sp|O75643|U520_HUMAN	3	3	3	FALSE			>sp|O75643|U520_HUMAN U5 small nuclear ribonucleoprotein 200 kDa helicase OS=Homo sapiens GN=SNRNP200 PE=1 SV=2																		1	3	3	4	3	3	4	3	3	4	1	2	2	1	2	2	1	2	2
132	3179;4991;6329					sp|O75694|NU155_HUMAN	3	3	3	FALSE			>sp|O75694|NU155_HUMAN Nuclear pore complex protein Nup155 OS=Homo sapiens GN=NUP155 PE=1 SV=1																		1	3	3	4	3	3	4	3	3	4	2	2	1	2	2	1	2	2	1
133	1329;5348					sp|O75718|CRTAP_HUMAN	2	2	2	FALSE			>sp|O75718|CRTAP_HUMAN Cartilage-associated protein OS=Homo sapiens GN=CRTAP PE=1 SV=1																		1	2	2	3	2	2	3	2	2	3	0	2	1	0	2	1	0	2	1
134	1825;3058;3576;3951					sp|O75874|IDHC_HUMAN	4	3	3	FALSE			>sp|O75874|IDHC_HUMAN Isocitrate dehydrogenase [NADP] cytoplasmic OS=Homo sapiens GN=IDH1 PE=1 SV=2																		1	4	4	7	3	3	6	3	3	6	2	1	4	2	1	3	2	1	3
135	571;1174;3469;3679;5301	52		162		sp|O75915|PRAF3_HUMAN	5	5	5	FALSE			>sp|O75915|PRAF3_HUMAN PRA1 family protein 3 OS=Homo sapiens GN=ARL6IP5 PE=1 SV=1																		1	5	7	12	5	7	12	5	7	12	5	5	4	5	5	4	5	5	4
136	3639;4980;5153					sp|O75947|ATP5H_HUMAN	3	3	3	FALSE			>sp|O75947|ATP5H_HUMAN ATP synthase subunit d, mitochondrial OS=Homo sapiens GN=ATP5H PE=1 SV=3																		1	3	3	5	3	3	5	3	3	5	3	3	2	3	3	2	3	3	2
137	2859;5277					sp|O75964|ATP5L_HUMAN	2	2	2	FALSE			>sp|O75964|ATP5L_HUMAN ATP synthase subunit g, mitochondrial OS=Homo sapiens GN=ATP5L PE=1 SV=3																		1	2	2	4	2	2	4	2	2	4	2	1	0	2	1	0	2	1	0
138	373;5250					sp|O76024|WFS1_HUMAN	2	2	2	FALSE			>sp|O76024|WFS1_HUMAN Wolframin OS=Homo sapiens GN=WFS1 PE=1 SV=1																		1	2	2	3	2	2	3	2	2	3	2	1	0	2	1	0	2	1	0
139	916;5739					sp|O76094|SRP72_HUMAN	2	2	2	FALSE			>sp|O76094|SRP72_HUMAN Signal recognition particle 72 kDa protein OS=Homo sapiens GN=SRP72 PE=1 SV=3																		1	2	2	2	2	2	2	2	2	2	0	1	1	0	1	1	0	1	1
140	2667;2937;5325					sp|O94874|K0776_HUMAN	3	3	3	FALSE			>sp|O94874|K0776_HUMAN UPF0555 protein KIAA0776 OS=Homo sapiens GN=KIAA0776 PE=1 SV=2																		1	3	3	4	3	3	4	3	3	4	0	2	2	0	2	2	0	2	2
141	3268					sp|O94903|PROSC_HUMAN	1	1	1	FALSE			>sp|O94903|PROSC_HUMAN Proline synthetase co-transcribed bacterial homolog protein OS=Homo sapiens GN=PROSC PE=1 SV=1																		1	1	1	1	1	1	1	1	1	1	1	0	0	1	0	0	1	0	0
142	4225;6184					sp|O94925|GLSK_HUMAN	2	2	2	FALSE			>sp|O94925|GLSK_HUMAN Glutaminase kidney isoform, mitochondrial OS=Homo sapiens GN=GLS PE=1 SV=1																		1	2	2	2	2	2	2	2	2	2	1	1	0	1	1	0	1	1	0
143	1719;2410;3705;5629					sp|O94973|AP2A2_HUMAN	4	1	1	FALSE			>sp|O94973|AP2A2_HUMAN AP-2 complex subunit alpha-2 OS=Homo sapiens GN=AP2A2 PE=1 SV=2																		1	4	4	6	1	1	1	1	1	1	0	1	4	0	0	1	0	0	1
144	1176;2141;2541;2751;3103;3586;3798;4038;4386;4483					sp|O94979|SC31A_HUMAN	10	10	10	FALSE			>sp|O94979|SC31A_HUMAN Protein transport protein Sec31A OS=Homo sapiens GN=SEC31A PE=1 SV=3																		1	10	10	12	10	10	12	10	10	12	2	3	10	2	3	10	2	3	10
145	701					sp|O95202|LETM1_HUMAN	1	1	1	FALSE			>sp|O95202|LETM1_HUMAN LETM1 and EF-hand domain-containing protein 1, mitochondrial OS=Homo sapiens GN=LETM1 PE=1 SV=1																		1	1	1	1	1	1	1	1	1	1	0	1	1	0	1	1	0	1	1
146	6428					sp|O95249|GOSR1_HUMAN	1	1	1	FALSE			>sp|O95249|GOSR1_HUMAN Golgi SNAP receptor complex member 1 OS=Homo sapiens GN=GOSR1 PE=1 SV=1																		1	1	1	2	1	1	2	1	1	2	0	1	0	0	1	0	0	1	0
147	1034					sp|O95336|6PGL_HUMAN	1	1	1	FALSE			>sp|O95336|6PGL_HUMAN 6-phosphogluconolactonase OS=Homo sapiens GN=PGLS PE=1 SV=2																		1	1	1	1	1	1	1	1	1	1	0	1	0	0	1	0	0	1	0
148	2022;5821					sp|O95340|PAPS2_HUMAN	2	2	2	FALSE			>sp|O95340|PAPS2_HUMAN Bifunctional 3'-phosphoadenosine 5'-phosphosulfate synthetase 2 OS=Homo sapiens GN=PAPSS2 PE=1 SV=2																		1	2	2	2	2	2	2	2	2	2	0	1	1	0	1	1	0	1	1
149	70;1061;1100;1136;4052;4840;4841					sp|O95373|IPO7_HUMAN	7	7	7	FALSE			>sp|O95373|IPO7_HUMAN Importin-7 OS=Homo sapiens GN=IPO7 PE=1 SV=1																		1	7	7	9	7	7	9	7	7	9	1	5	4	1	5	4	1	5	4
150	3719					sp|O95394|AGM1_HUMAN	1	1	1	FALSE			>sp|O95394|AGM1_HUMAN Phosphoacetylglucosamine mutase OS=Homo sapiens GN=PGM3 PE=1 SV=1																		1	1	1	1	1	1	1	1	1	1	0	0	1	0	0	1	0	0	1
151	5611					sp|O95433|AHSA1_HUMAN	1	1	1	FALSE			>sp|O95433|AHSA1_HUMAN Activator of 90 kDa heat shock protein ATPase homolog 1 OS=Homo sapiens GN=AHSA1 PE=1 SV=1																		1	1	1	2	1	1	2	1	1	2	1	0	0	1	0	0	1	0	0
152	6364					sp|O95528|GTR10_HUMAN	1	1	1	FALSE			>sp|O95528|GTR10_HUMAN Solute carrier family 2, facilitated glucose transporter member 10 OS=Homo sapiens GN=SLC2A10 PE=1 SV=2																		1	1	1	1	1	1	1	1	1	1	1	1	0	1	1	0	1	1	0
153	5394					sp|O95563|BR44_HUMAN	1	1	1	FALSE			>sp|O95563|BR44_HUMAN Brain protein 44 OS=Homo sapiens GN=BRP44 PE=1 SV=1																		1	1	2	3	1	2	3	1	2	3	1	1	0	1	1	0	1	1	0
154	3982;5818					sp|O95573|ACSL3_HUMAN	2	2	2	FALSE			>sp|O95573|ACSL3_HUMAN Long-chain-fatty-acid--CoA ligase 3 OS=Homo sapiens GN=ACSL3 PE=1 SV=3																		1	2	2	2	2	2	2	2	2	2	1	0	1	1	0	1	1	0	1
155	1218;1719;2410;2920;3874;4301;5629					sp|O95782|AP2A1_HUMAN	7	7	4	FALSE			>sp|O95782|AP2A1_HUMAN AP-2 complex subunit alpha-1 OS=Homo sapiens GN=AP2A1 PE=1 SV=2																		1	7	7	10	7	7	10	4	4	5	2	2	6	2	2	6	2	1	3
156	5243					sp|O95816|BAG2_HUMAN	1	1	1	FALSE			>sp|O95816|BAG2_HUMAN BAG family molecular chaperone regulator 2 OS=Homo sapiens GN=BAG2 PE=1 SV=1																		1	1	1	1	1	1	1	1	1	1	0	0	1	0	0	1	0	0	1
157	81;272;1125;1314;1968;2547;3604;5674					sp|O95864|FADS2_HUMAN	8	8	8	FALSE			>sp|O95864|FADS2_HUMAN Fatty acid desaturase 2 OS=Homo sapiens GN=FADS2 PE=1 SV=1																		1	8	8	15	8	8	15	8	8	15	8	6	4	8	6	4	8	6	4
158	1798;5454;5936;6157		36		308	sp|O96005|CLPT1_HUMAN	4	4	4	FALSE			>sp|O96005|CLPT1_HUMAN Cleft lip and palate transmembrane protein 1 OS=Homo sapiens GN=CLPTM1 PE=1 SV=1																		1	4	4	7	4	4	7	4	4	7	3	4	2	3	4	2	3	4	2
159	507;764;765;840;841;1260;1585;2604;2766;3114;3200;3301;3540;4071;4123;4393;4495;4504;4505;5675;5984	53;54	37	62;63	163	sp|P00338|LDHA_HUMAN;sp|Q6ZMR3|LDH6A_HUMAN;sp|Q9BYZ2|LDH6B_HUMAN;sp|P07864|LDHC_HUMAN	21;3;2;1	21;3;2;1	19;2;1;0	FALSE			>sp|P00338|LDHA_HUMAN L-lactate dehydrogenase A chain OS=Homo sapiens GN=LDHA PE=1 SV=2																		4	21	26	49	21	26	49	19	23	44	18	16	13	18	16	13	16	14	11
160	2243;5446;6371;6372					sp|P00367|DHE3_HUMAN;sp|P49448|DHE4_HUMAN	4;4	4;4	4;4	FALSE			>sp|P00367|DHE3_HUMAN Glutamate dehydrogenase 1, mitochondrial OS=Homo sapiens GN=GLUD1 PE=1 SV=2;>sp|P49448|DHE4_HUMAN Glutamate dehydrogenase 2, mitochondrial OS=Homo sapiens GN=GLUD2 PE=1 SV=2																		2	4	4	5	4	4	5	4	4	5	1	3	1	1	3	1	1	3	1
161	1168;1274;1814;3063;4928;4950	55;56		177;187		sp|P00387|NB5R3_HUMAN	6	6	6	FALSE			>sp|P00387|NB5R3_HUMAN NADH-cytochrome b5 reductase 3 OS=Homo sapiens GN=CYB5R3 PE=1 SV=3																		1	6	8	11	6	8	11	6	8	11	4	5	1	4	5	1	4	5	1
162	2376;3153					sp|P00403|COX2_HUMAN	2	2	2	FALSE			>sp|P00403|COX2_HUMAN Cytochrome c oxidase subunit 2 OS=Homo sapiens GN=MT-CO2 PE=1 SV=1																		1	2	2	3	2	2	3	2	2	3	2	1	1	2	1	1	2	1	1
163	3532;5587;5685					sp|P00491|PNPH_HUMAN	3	3	3	FALSE			>sp|P00491|PNPH_HUMAN Purine nucleoside phosphorylase OS=Homo sapiens GN=NP PE=1 SV=2																		1	3	3	5	3	3	5	3	3	5	1	3	2	1	3	2	1	3	2
164	1206					sp|P00492|HPRT_HUMAN	1	1	1	FALSE			>sp|P00492|HPRT_HUMAN Hypoxanthine-guanine phosphoribosyltransferase OS=Homo sapiens GN=HPRT1 PE=1 SV=2																		1	1	1	1	1	1	1	1	1	1	1	0	0	1	0	0	1	0	0
165	665;1485					sp|P00505|AATM_HUMAN	2	2	2	FALSE			>sp|P00505|AATM_HUMAN Aspartate aminotransferase, mitochondrial OS=Homo sapiens GN=GOT2 PE=1 SV=2																		1	2	2	3	2	2	3	2	2	3	2	1	1	2	1	1	2	1	1
166	0;58;165;253;2557;2986;3488;4747;5121;5506;5507;5797;5801;6149	57;58	38;39	176;251	108;316	sp|P00558|PGK1_HUMAN;sp|P07205|PGK2_HUMAN	14;4	14;4	14;4	FALSE			>sp|P00558|PGK1_HUMAN Phosphoglycerate kinase 1 OS=Homo sapiens GN=PGK1 PE=1 SV=3																		2	14	16	23	14	16	23	14	16	23	7	12	9	7	12	9	7	12	9
167	1830					sp|P00568|KAD1_HUMAN	1	1	1	FALSE			>sp|P00568|KAD1_HUMAN Adenylate kinase isoenzyme 1 OS=Homo sapiens GN=AK1 PE=1 SV=3																		1	1	1	1	1	1	1	1	1	1	1	0	0	1	0	0	1	0	0
168	3098					sp|P00846|ATP6_HUMAN	1	1	1	FALSE			>sp|P00846|ATP6_HUMAN ATP synthase subunit a OS=Homo sapiens GN=MT-ATP6 PE=1 SV=1																		1	1	1	2	1	1	2	1	1	2	1	1	1	1	1	1	1	1	1
169	380;722;1202;1837;2148;2149;2785;3790;3901;4055;4228;5662;5923	59	40	161	132	sp|P00966|ASSY_HUMAN	13	13	13	FALSE			>sp|P00966|ASSY_HUMAN Argininosuccinate synthase OS=Homo sapiens GN=ASS1 PE=1 SV=2																		1	13	15	21	13	15	21	13	15	21	5	8	9	5	8	9	5	8	9
170	3593;4224;4987					sp|P01111|RASN_HUMAN;sp|P01112|RASH_HUMAN;sp|P01116|RASK_HUMAN	3;2;2	3;2;2	3;2;2	FALSE			>sp|P01111|RASN_HUMAN GTPase NRas OS=Homo sapiens GN=NRAS PE=1 SV=1;>sp|P01112|RASH_HUMAN GTPase HRas OS=Homo sapiens GN=HRAS PE=1 SV=1;>sp|P01116|RASK_HUMAN GTPase KRas OS=Homo sapiens GN=KRAS PE=1 SV=1																		3	3	3	3	3	3	3	3	3	3	3	0	0	3	0	0	3	0	0
171	1991;4983;6181;6300;6376		41		283	sp|P01892|1A02_HUMAN;sp|P10316|1A69_HUMAN;sp|P01891|1A68_HUMAN;sp|Q09160|1A80_HUMAN	5;5;3;1	5;5;3;1	2;2;1;0	FALSE			>sp|P01892|1A02_HUMAN HLA class I histocompatibility antigen, A-2 alpha chain OS=Homo sapiens GN=HLA-A PE=1 SV=1;>sp|P10316|1A69_HUMAN HLA class I histocompatibility antigen, A-69 alpha chain OS=Homo sapiens GN=HLA-A PE=1 SV=2;>sp|P01891|1A68_HUMAN HLA cla																		4	5	5	9	5	5	9	2	2	3	2	4	4	2	4	4	0	1	2
172	845;1624;1758;1759;1815;1839;1848;1904;1917;4090;4138;4629;4635;4774;4775;4913;5120		42		1282	sp|P02452|CO1A1_HUMAN;CON_sp_00702685.1|TREMBL:Q862S4	17;2	17;2	17;2	FALSE			>sp|P02452|CO1A1_HUMAN Collagen alpha-1(I) chain OS=Homo sapiens GN=COL1A1 PE=1 SV=4																		2	17	17	25	17	17	25	17	17	25	11	7	14	11	7	14	11	7	14
173	4628;4961					sp|P02461|CO3A1_HUMAN;CON_sp_00731432.2|SWISS-PROT:P04258	2;1	2;1	2;1	FALSE			>sp|P02461|CO3A1_HUMAN Collagen alpha-1(III) chain OS=Homo sapiens GN=COL3A1 PE=1 SV=4;>CON_sp_00731432.2|SWISS-PROT:P04258 (Bos taurus) Similar to Collagen alpha 1(III) chain	P04258																	2	2	2	3	2	2	3	2	2	3	0	1	2	0	1	2	0	1	2
174	2059;2375		43		1460	sp|P02462|CO4A1_HUMAN	2	2	2	FALSE			>sp|P02462|CO4A1_HUMAN Collagen alpha-1(IV) chain OS=Homo sapiens GN=COL4A1 PE=1 SV=3																		1	2	2	2	2	2	2	2	2	2	0	2	2	0	2	2	0	2	2
175	418;438;953;1145;1146;2155;2473;2548;2549;2807;2868;2926;3105;3165;3354;3369;3391;3402;3407;3811;3960;4082;4296;4325;4326;4622;4727;4807;4949;5012;5013;5204;5205;5489;5490;6474;6475	60;61;62	44	187;352;540	522	sp|P02545|LMNA_HUMAN	37	37	37	FALSE			>sp|P02545|LMNA_HUMAN Lamin-A/C OS=Homo sapiens GN=LMNA PE=1 SV=1																		1	37	42	71	37	42	71	37	42	71	21	15	28	21	15	28	21	15	28
176	405;602;603;604;685;797;921;987;1226;1289;1446;1453;1545;1546;1573;1712;1741;2067;2095;2136;2199;2200;2483;2552;2573;2632;2772;3038;3512;3513;4012;4013;4098;4099;4149;4150;4160;4184;4408;4409;4476;4581;4899;4903;4935;4995;4996;5038;5061;5105;5190;5290;5372;5433;5435;5545;5883;5925;5968;5979;5980;6002;6055;6108;6109;6135;6147;6166;6473	63;64;65;66;67	45;46;47;48;49;50;51;52;53;54;55;56;57	463;926;1283;1548;2050	52;76;78;374;446;461;470;555;561;2206;2251;2288;2295	sp|P02751|FINC_HUMAN	69	69	69	FALSE			>sp|P02751|FINC_HUMAN Fibronectin OS=Homo sapiens GN=FN1 PE=1 SV=3																		1	69	79	126	69	79	126	69	79	126	63	50	60	63	50	60	63	50	60
177	2356;5932					sp|P02786|TFR1_HUMAN	2	2	2	FALSE			>sp|P02786|TFR1_HUMAN Transferrin receptor protein 1 OS=Homo sapiens GN=TFRC PE=1 SV=2																		1	2	2	2	2	2	2	2	2	2	1	1	1	1	1	1	1	1	1
178	2731;3004;3717					sp|P02792|FRIL_HUMAN	3	3	3	FALSE			>sp|P02792|FRIL_HUMAN Ferritin light chain OS=Homo sapiens GN=FTL PE=1 SV=2																		1	3	3	5	3	3	5	3	3	5	2	2	3	2	2	3	2	2	3
179	6100					sp|P03891|NU2M_HUMAN	1	1	1	FALSE			>sp|P03891|NU2M_HUMAN NADH-ubiquinone oxidoreductase chain 2 OS=Homo sapiens GN=MT-ND2 PE=1 SV=2																		1	1	1	2	1	1	2	1	1	2	1	1	1	1	1	1	1	1	1
180	5;225;639;1406;1658;1687;1688;1919;2204;2578;3389;4169;4170;5532;6383	68	58;59	165	290;339	sp|P04075|ALDOA_HUMAN	15	15	15	FALSE			>sp|P04075|ALDOA_HUMAN Fructose-bisphosphate aldolase A OS=Homo sapiens GN=ALDOA PE=1 SV=2																		1	15	17	29	15	17	29	15	17	29	13	11	9	13	11	9	13	11	9
181	304;349;751;752;768;1572;1650;1737;1858;1879;1880;2650;2690;3873;3882;4189;4570;4571;5278;5279	69;70	60	127;308	324	sp|P04083|ANXA1_HUMAN	20	20	20	FALSE			>sp|P04083|ANXA1_HUMAN Annexin A1 OS=Homo sapiens GN=ANXA1 PE=1 SV=2																		1	20	23	41	20	23	41	20	23	41	15	15	11	15	15	11	15	15	11
182	207					sp|P04179|SODM_HUMAN	1	1	1	FALSE			>sp|P04179|SODM_HUMAN Superoxide dismutase [Mn], mitochondrial OS=Homo sapiens GN=SOD2 PE=1 SV=2																		1	1	1	2	1	1	2	1	1	2	1	0	1	1	0	1	1	0	1
183	101;2587;3335;4868;6136					sp|P04181|OAT_HUMAN	5	5	5	FALSE			>sp|P04181|OAT_HUMAN Ornithine aminotransferase, mitochondrial OS=Homo sapiens GN=OAT PE=1 SV=1																		1	5	5	8	5	5	8	5	5	8	3	5	2	3	5	2	3	5	2
184	25;433;1175;3978;6170;6203					sp|P04259|K2C6B_HUMAN;CON_sp_00293665.7|SWISS-PROT:P04259;CON_sp_00299145.9|SWISS-PROT:P48668;CON_sp_00300725.7|SWISS-PROT:P02538;sp|P02538|K2C6A_HUMAN;sp|P48668|K2C6C_HUMAN	6;5;5;5;5;5	2;2;2;2;2;2	1;1;1;1;1;1	FALSE	Keratin, type II cytoskeletal 6B;Cytokeratin-6B;K6b keratin;Keratin, type II cytoskeletal 6C;Cytokeratin-6C;K6c keratin;Cytokeratin-6E;Keratin K6h;Keratin, type II cytoskeletal 6A;Cytokeratin-6A;K6a keratin;Cytokeratin-6D	KRT6B;K6B;KRTL1;KRT6C;KRT6E;KRT6A;K6A;KRT6D	>sp|P04259|K2C6B_HUMAN Keratin, type II cytoskeletal 6B OS=Homo sapiens GN=KRT6B PE=1 SV=5;>CON_sp_00293665.7|SWISS-PROT:P04259 Tax_Id=9606 Gene_Symbol=KRT6B Keratin, type II cytoskeletal 6B;>CON_sp_00299145.9|SWISS-PROT:P48668 Tax_Id=9606 Gene_Symbol=KRT6	P04259;P48668;P02538	K2C6B_HUMAN;K2C6C_HUMAN;K2C6A_HUMAN	ENST00000252252;ENST00000252250;ENST00000330722		PF00038	Filament	Intermediate filament protein	GO:0005882;GO:0044422;GO:0044424;GO:0044430;GO:0044446;GO:0044464;GO:0045095	intermediate filament;organelle part;intracellular part;cytoskeletal part;intracellular organelle part;cell part;keratin filament	GO:0005198;GO:0005200;GO:0005488;GO:0005515	structural molecule activity;structural constituent of cytoskeleton;binding;protein binding	GO:0007398;GO:0009888;GO:0032502;GO:0048856;GO:0006996;GO:0007010;GO:0009987;GO:0016043;GO:0008284;GO:0030154;GO:0042127;GO:0048518;GO:0048522;GO:0048869;GO:0050789;GO:0050794;GO:0065007	ectoderm development;tissue development;developmental process;anatomical structure development;organelle organization;cytoskeleton organization;cellular process;cellular component organization;positive regulation of cell proliferation;cell differentiation	hsa:3854;hsa:286887;hsa:3853			K07605	6	6	6	6	2	2	2	1	1	1	6	4	4	2	0	0	1	0	0
185	27;28;431;874;1302;1303;1428;1641;2167;2832;3242;3286;3821;4075;4244;4245;4550;4685;4710;4761;4762;4785;5137;5138;5223;5263;5264;6112;6203	71;72	61;62	469;493	49;497	sp|P04264|K2C1_HUMAN;CON_sp_00220327.3|SWISS-PROT:P04264	29;28	29;28	20;19	FALSE	Keratin, type II cytoskeletal 1;Cytokeratin-1;Keratin-1;67 kDa cytokeratin;Hair alpha protein	KRT1;KRTA	>sp|P04264|K2C1_HUMAN Keratin, type II cytoskeletal 1 OS=Homo sapiens GN=KRT1 PE=1 SV=6;>CON_sp_00220327.3|SWISS-PROT:P04264 Tax_Id=9606 Gene_Symbol=KRT1 Keratin, type II cytoskeletal 1	P04264	K2C1_HUMAN	ENST00000252244		PF00038	Filament	Intermediate filament protein	GO:0005886;GO:0016020;GO:0044464	plasma membrane;membrane;cell part	GO:0004871;GO:0004872;GO:0005198;GO:0005200;GO:0005488;GO:0005515;GO:0005529;GO:0030246;GO:0060089	signal transducer activity;receptor activity;structural molecule activity;structural constituent of cytoskeleton;binding;protein binding;sugar binding;carbohydrate binding;molecular transducer activity	GO:0001867;GO:0002252;GO:0002253;GO:0002376;GO:0002541;GO:0002682;GO:0002684;GO:0006950;GO:0006952;GO:0006955;GO:0006956;GO:0006959;GO:0006979;GO:0008152;GO:0008544;GO:0009888;GO:0016485;GO:0019538;GO:0022603;GO:0030193;GO:0030195;GO:0032101;GO:0032502;GO:0042221;GO:0042730;GO:0043170;GO:0043283;GO:0044238;GO:0045087;GO:0045765;GO:0048518;GO:0048519;GO:0048583;GO:0048584;GO:0048856;GO:0050776;GO:…	complement activation, lectin pathway;immune effector process;activation of immune response;immune system process;activation of plasma proteins involved in acute inflammatory response;regulation of immune system process	hsa:3848			K07605	2	29	31	31	29	31	31	20	21	21	29	17	16	29	17	16	20	9	9
186	55;717;1532;2279;2305;3093;3482;3483;3543;3544;4496;5643;5676;5679;5680;5691;5692;5733;5897;6018;6019;6118	73;74;75;76;77;78	63;64;65	105;130;133;175;328;331	152;156;247	sp|P04406|G3P_HUMAN;CON_sp_00713814.2|SWISS-PROT:P10096;sp|O14556|G3PT_HUMAN	22;10;1	22;10;1	22;10;1	FALSE			>sp|P04406|G3P_HUMAN Glyceraldehyde-3-phosphate dehydrogenase OS=Homo sapiens GN=GAPDH PE=1 SV=3																		3	22	32	54	22	32	54	22	32	54	20	18	15	20	18	15	20	18	15
187	2327;2876;2995;3710;5142;5143;6152	79		1		sp|P04632|CPNS1_HUMAN;sp|Q96L46|CPNS2_HUMAN	7;2	7;2	7;2	FALSE			>sp|P04632|CPNS1_HUMAN Calpain small subunit 1 OS=Homo sapiens GN=CAPNS1 PE=1 SV=1																		2	7	8	11	7	8	11	7	8	11	5	5	2	5	5	2	5	5	2
188	410;1817;2804;2864;2933;3320;4304;4500;5882;5943	80		169		sp|P04792|HSPB1_HUMAN	10	10	10	FALSE			>sp|P04792|HSPB1_HUMAN Heat shock protein beta-1 OS=Homo sapiens GN=HSPB1 PE=1 SV=2																		1	10	11	18	10	11	18	10	11	18	10	9	3	10	9	3	10	9	3
189	308;514;871;1221;1375;3944;4021;4554;5448;5961;6200					sp|P04843|RPN1_HUMAN	11	11	11	FALSE			>sp|P04843|RPN1_HUMAN Dolichyl-diphosphooligosaccharide--protein glycosyltransferase subunit 1 OS=Homo sapiens GN=RPN1 PE=1 SV=1																		1	11	11	15	11	11	15	11	11	15	7	6	6	7	6	6	7	6	6
190	2745;3397;3443;3917;4688;5342;6262					sp|P04844|RPN2_HUMAN	7	7	7	FALSE			>sp|P04844|RPN2_HUMAN Dolichyl-diphosphooligosaccharide--protein glycosyltransferase subunit 2 OS=Homo sapiens GN=RPN2 PE=1 SV=3																		1	7	7	9	7	7	9	7	7	9	5	4	3	5	4	3	5	4	3
191	342;2129;2262;3206;3697		66		66	sp|P04899|GNAI2_HUMAN;sp|Q5JWF2|GNAS1_HUMAN;sp|P63092|GNAS2_HUMAN;sp|P38405|GNAL_HUMAN;sp|A8MTJ3|GNAT3_HUMAN;sp|P08754|GNAI3_HUMAN;sp|P19087|GNAT2_HUMAN;sp|P63096|GNAI1_HUMAN;sp|P09471|GNAO_HUMAN	5;2;2;2;2;2;2;2;1	5;2;2;2;2;2;2;2;1	3;0;0;0;0;0;0;0;0	FALSE			>sp|P04899|GNAI2_HUMAN Guanine nucleotide-binding protein G(i), alpha-2 subunit OS=Homo sapiens GN=GNAI2 PE=1 SV=3																		9	5	5	6	5	5	6	3	3	4	2	3	2	2	3	2	2	2	1
192	132;133;2010;2012;3896;5973;5974					sp|P04908|H2A1B_HUMAN;sp|Q7L7L0|H2A3_HUMAN;sp|Q93077|H2A1C_HUMAN;sp|P16104|H2AX_HUMAN;sp|Q96QV6|H2A1A_HUMAN;sp|Q8IUE6|H2A2B_HUMAN	7;7;7;6;5;4	1;1;1;0;0;0	1;1;1;0;0;0	FALSE			>sp|P04908|H2A1B_HUMAN Histone H2A type 1-B/E OS=Homo sapiens GN=HIST1H2AB PE=1 SV=2;>sp|Q7L7L0|H2A3_HUMAN Histone H2A type 3 OS=Homo sapiens GN=HIST3H2A PE=1 SV=3;>sp|Q93077|H2A1C_HUMAN Histone H2A type 1-C OS=Homo sapiens GN=HIST1H2AC PE=1 SV=3;>sp|P1610																		6	7	7	13	1	1	1	1	1	1	6	5	6	1	0	0	1	0	0
193	3295					sp|P05023|AT1A1_HUMAN;sp|P13637|AT1A3_HUMAN	1;1	1;1	1;1	FALSE			>sp|P05023|AT1A1_HUMAN Sodium/potassium-transporting ATPase subunit alpha-1 OS=Homo sapiens GN=ATP1A1 PE=1 SV=1;>sp|P13637|AT1A3_HUMAN Sodium/potassium-transporting ATPase subunit alpha-3 OS=Homo sapiens GN=ATP1A3 PE=1 SV=3																		2	1	1	2	1	1	2	1	1	2	1	1	1	1	1	1	1	1	1
194	3655;5605					sp|P05121|PAI1_HUMAN	2	2	2	FALSE			>sp|P05121|PAI1_HUMAN Plasminogen activator inhibitor 1 OS=Homo sapiens GN=SERPINE1 PE=1 SV=1																		1	2	2	2	2	2	2	2	2	2	1	2	0	1	2	0	1	2	0
195	692;1072;1553;1731;1790;2429;3210;4233;5056;5724;6221;6222;6476					sp|P05141|ADT2_HUMAN	13	3	3	FALSE			>sp|P05141|ADT2_HUMAN ADP/ATP translocase 2 OS=Homo sapiens GN=SLC25A5 PE=1 SV=6																		1	13	13	24	3	3	6	3	3	6	12	10	9	3	1	1	3	1	1
196	5060;5423;6054;6397					sp|P05198|IF2A_HUMAN	4	4	4	FALSE			>sp|P05198|IF2A_HUMAN Eukaryotic translation initiation factor 2 subunit 1 OS=Homo sapiens GN=EIF2S1 PE=1 SV=3																		1	4	4	5	4	4	5	4	4	5	2	3	2	2	3	2	2	3	2
197	6430					sp|P05386|RLA1_HUMAN	1	1	1	FALSE			>sp|P05386|RLA1_HUMAN 60S acidic ribosomal protein P1 OS=Homo sapiens GN=RPLP1 PE=1 SV=1																		1	1	1	2	1	1	2	1	1	2	1	1	1	1	1	1	1	1	1
198	3817;3943;6387					sp|P05387|RLA2_HUMAN	3	3	3	FALSE			>sp|P05387|RLA2_HUMAN 60S acidic ribosomal protein P2 OS=Homo sapiens GN=RPLP2 PE=1 SV=1																		1	3	3	5	3	3	5	3	3	5	2	3	0	2	3	0	2	3	0
199	85;104;612;1298;1861;2275;3224;4822;5338		67;68		27;119	sp|P05388|RLA0_HUMAN;sp|Q8NHW5|RLA0L_HUMAN	9;7	9;7	9;7	FALSE			>sp|P05388|RLA0_HUMAN 60S acidic ribosomal protein P0 OS=Homo sapiens GN=RPLP0 PE=1 SV=1;>sp|Q8NHW5|RLA0L_HUMAN 60S acidic ribosomal protein P0-like OS=Homo sapiens PE=2 SV=1																		2	9	9	13	9	9	13	9	9	13	4	9	6	4	9	6	4	9	6
200	5503					sp|P05413|FABPH_HUMAN	1	1	1	FALSE			>sp|P05413|FABPH_HUMAN Fatty acid-binding protein, heart OS=Homo sapiens GN=FABP3 PE=1 SV=4																		1	1	1	2	1	1	2	1	1	2	1	1	1	1	1	1	1	1	1
201	1842;2251;2878;6128					sp|P05455|LA_HUMAN	4	4	4	FALSE			>sp|P05455|LA_HUMAN Lupus La protein OS=Homo sapiens GN=SSB PE=1 SV=2																		1	4	4	6	4	4	6	4	4	6	2	3	3	2	3	3	2	3	3
202	600;759;2205;2682;3122;3251;3427;3429;3430;4122;4527;4528;4633;4734;4735;5408;6110	81	69;70;71	193	64;75;691	sp|P05556|ITB1_HUMAN	17	17	17	FALSE			>sp|P05556|ITB1_HUMAN Integrin beta-1 OS=Homo sapiens GN=ITGB1 PE=1 SV=2																		1	17	18	29	17	18	29	17	18	29	2	9	14	2	9	14	2	9	14
203	106;126;419;536;859;2080;4137;4366;5109;5305;5880	82;83		433;439		sp|P06396|GELS_HUMAN;CON_sp_00694255.1|TREMBL:Q3SX14;REV_sp|Q6TDU7|CASC1_HUMAN	11;5;1	11;5;1	11;5;1	FALSE			>sp|P06396|GELS_HUMAN Gelsolin OS=Homo sapiens GN=GSN PE=1 SV=1																		3	11	12	19	11	12	19	11	12	19	1	6	8	1	6	8	1	6	8
204	159;169;965;1338;1450;2218;2379;2396;2434;2440;3551;3566;5147;5329;5404;5469;5470;5754;6016	84;85;86;87;88		113;145;217;408;478		sp|P06576|ATPB_HUMAN	19	19	19	FALSE			>sp|P06576|ATPB_HUMAN ATP synthase subunit beta, mitochondrial OS=Homo sapiens GN=ATP5B PE=1 SV=3																		1	19	24	45	19	24	45	19	24	45	19	14	15	19	14	15	19	14	15
205	1044;3270					sp|P06703|S10A6_HUMAN	2	2	2	FALSE			>sp|P06703|S10A6_HUMAN Protein S100-A6 OS=Homo sapiens GN=S100A6 PE=1 SV=1																		1	2	2	2	2	2	2	2	2	2	1	0	1	1	0	1	1	0	1
206	6102;6103;6142					sp|P06730|IF4E_HUMAN;sp|A6NMX2|I4E1B_HUMAN	3;1	3;1	3;1	FALSE			>sp|P06730|IF4E_HUMAN Eukaryotic translation initiation factor 4E OS=Homo sapiens GN=EIF4E PE=1 SV=2																		2	3	3	4	3	3	4	3	3	4	1	2	1	1	2	1	1	2	1
207	679;680;1437;1793;1981;2194;2835;2844;3275;3313;3924;4533;4601;4641;5148;5870;6035;6277;6338;6468;6469	89;90;91;92	72	165;169;244;368	357	sp|P06733|ENOA_HUMAN;sp|P09104|ENOG_HUMAN;sp|P13929|ENOB_HUMAN	21;1;1	21;1;1	21;1;1	FALSE			>sp|P06733|ENOA_HUMAN Alpha-enolase OS=Homo sapiens GN=ENO1 PE=1 SV=2																		3	21	24	39	21	24	39	21	24	39	17	11	13	17	11	13	17	11	13
208	2000;2187;3127;5673;5835;5836;6251					sp|P06737|PYGL_HUMAN	7	1	1	FALSE			>sp|P06737|PYGL_HUMAN Glycogen phosphorylase, liver form OS=Homo sapiens GN=PYGL PE=1 SV=4																		1	7	7	9	1	1	1	1	1	1	1	2	6	0	0	1	0	0	1
209	545;2344;3387;4022;5100;5194;5583;6446	93		437		sp|P06744|G6PI_HUMAN;CON_sp_00714446.3|SWISS-PROT:Q3ZBD7	8;3	8;3	8;3	FALSE			>sp|P06744|G6PI_HUMAN Glucose-6-phosphate isomerase OS=Homo sapiens GN=GPI PE=1 SV=4																		2	8	9	14	8	9	14	8	9	14	5	7	5	5	7	5	5	7	5
210	1265;3801;3828;3829;5414;5981	94		278		sp|P06748|NPM_HUMAN	6	6	6	FALSE			>sp|P06748|NPM_HUMAN Nucleophosmin OS=Homo sapiens GN=NPM1 PE=1 SV=2																		1	6	8	13	6	8	13	6	8	13	5	4	2	5	4	2	5	4	2
211	2462;2463;2858;2905;4448;6415					sp|P06753|TPM3_HUMAN	6	1	1	FALSE			>sp|P06753|TPM3_HUMAN Tropomyosin alpha-3 chain OS=Homo sapiens GN=TPM3 PE=1 SV=1																		1	6	6	10	1	1	1	1	1	1	5	3	2	0	1	0	0	1	0
212	2629;3707					sp|P06756|ITAV_HUMAN	2	2	2	FALSE			>sp|P06756|ITAV_HUMAN Integrin alpha-V OS=Homo sapiens GN=ITGAV PE=1 SV=2																		1	2	2	3	2	2	3	2	2	3	0	1	2	0	1	2	0	1	2
213	340;341;989;1097;2668;3208;4379;4917;5785	48;49		60;63		sp|P06899|H2B1J_HUMAN;sp|P23527|H2B1O_HUMAN;sp|P33778|H2B1B_HUMAN;sp|Q16778|H2B2E_HUMAN;sp|Q8N257|H2B3B_HUMAN;sp|Q96A08|H2B1A_HUMAN;sp|Q6DN03|H2B2C_HUMAN;sp|Q6DRA6|H2B2D_HUMAN	9;9;9;9;6;4;2;2	2;2;2;2;2;0;2;2	2;2;2;2;2;0;2;2	FALSE			>sp|P06899|H2B1J_HUMAN Histone H2B type 1-J OS=Homo sapiens GN=HIST1H2BJ PE=1 SV=3;>sp|P23527|H2B1O_HUMAN Histone H2B type 1-O OS=Homo sapiens GN=HIST1H2BO PE=1 SV=3;>sp|P33778|H2B1B_HUMAN Histone H2B type 1-B OS=Homo sapiens GN=HIST1H2BB PE=1 SV=2;>sp|Q16																		8	9	12	22	2	2	4	2	2	4	5	7	6	1	2	0	1	2	0
214	1429					sp|P07099|HYEP_HUMAN	1	1	1	FALSE			>sp|P07099|HYEP_HUMAN Epoxide hydrolase 1 OS=Homo sapiens GN=EPHX1 PE=1 SV=1																		1	1	1	2	1	1	2	1	1	2	0	1	0	0	1	0	0	1	0
215	4857					sp|P07108|ACBP_HUMAN	1	1	1	FALSE			>sp|P07108|ACBP_HUMAN Acyl-CoA-binding protein OS=Homo sapiens GN=DBI PE=1 SV=2																		1	1	1	1	1	1	1	1	1	1	0	0	1	0	0	1	0	0	1
216	1261;1584;1761;2047;2574;2611;3057;3301;3855;4704;4705;5675	95	73	234	164	sp|P07195|LDHB_HUMAN	12	10	10	FALSE			>sp|P07195|LDHB_HUMAN L-lactate dehydrogenase B chain OS=Homo sapiens GN=LDHB PE=1 SV=2																		1	12	14	27	10	11	22	10	11	22	11	7	9	9	5	7	9	5	7
217	1138;2013;3477					sp|P07197|NFM_HUMAN	3	1	1	FALSE			>sp|P07197|NFM_HUMAN Neurofilament medium polypeptide OS=Homo sapiens GN=NEFM PE=1 SV=2																		1	3	3	5	1	1	1	1	1	1	2	2	3	0	0	1	0	0	1
218	902;1141;2023;2318;2319;2323;2771;2831;3096;3677;3678;3915;4030;4209;4809;5133;5399;5505;5657					sp|P07237|PDIA1_HUMAN	19	19	19	FALSE			>sp|P07237|PDIA1_HUMAN Protein disulfide-isomerase OS=Homo sapiens GN=P4HB PE=1 SV=3																		1	19	19	27	19	19	27	19	19	27	14	11	9	14	11	9	14	11	9
219	180;1191;2539;5623	96	74	219	329	sp|P07339|CATD_HUMAN	4	4	4	FALSE			>sp|P07339|CATD_HUMAN Cathepsin D OS=Homo sapiens GN=CTSD PE=1 SV=1																		1	4	5	8	4	5	8	4	5	8	3	1	3	3	1	3	3	1	3
220	33;34;283;591;592;741;812;1735;1859;1881;2730;3281;3444;4190;4418;4517;4590;4591;4791;4792;4804;4938;4993;4994;5045;5187;5271;5272;5280;5281;6131	97;98;99;100	75;76	118;171;217;240	9;133	sp|P07355|ANXA2_HUMAN;sp|A6NMY6|AXA2L_HUMAN	31;24	31;24	31;24	FALSE			>sp|P07355|ANXA2_HUMAN Annexin A2 OS=Homo sapiens GN=ANXA2 PE=1 SV=2;>sp|A6NMY6|AXA2L_HUMAN Putative annexin A2-like protein OS=Homo sapiens GN=ANXA2P2 PE=5 SV=2																		2	31	38	66	31	38	66	31	38	66	26	26	21	26	26	21	26	26	21
221	383;2653;4142;4582;6306					sp|P07384|CAN1_HUMAN	5	5	5	FALSE			>sp|P07384|CAN1_HUMAN Calpain-1 catalytic subunit OS=Homo sapiens GN=CAPN1 PE=1 SV=1																		1	5	5	6	5	5	6	5	5	6	1	3	3	1	3	3	1	3	3
222	188;312;1115;1372;1373;1488;1668;1669;2395;2485;2542;2543;2716;2865;3047;3507;3664;3665;3816;3824;4024;4086;4451;4647;6323	101;102;103;104;105;106;107;108;109	77;78;79	73;164;257;267;321;323;330;363;388	12;239;303	sp|P07437|TBB5_HUMAN	25	25	6	FALSE			>sp|P07437|TBB5_HUMAN Tubulin beta chain OS=Homo sapiens GN=TUBB PE=1 SV=2																		1	25	34	65	25	34	65	6	8	15	25	18	20	25	18	20	6	5	4
223	647;655;856;857;4886;4911;5044;5103;5104;5253	110;111	80	86;114	71	sp|P07737|PROF1_HUMAN;CON_sp_00694107.2|SWISS-PROT:P02584	10;3	10;3	10;3	FALSE			>sp|P07737|PROF1_HUMAN Profilin-1 OS=Homo sapiens GN=PFN1 PE=1 SV=2																		2	10	12	21	10	12	21	10	12	21	9	7	8	9	7	8	9	7	8
224	994;2843;4607					sp|P07741|APT_HUMAN	3	3	3	FALSE			>sp|P07741|APT_HUMAN Adenine phosphoribosyltransferase OS=Homo sapiens GN=APRT PE=1 SV=2																		1	3	3	5	3	3	5	3	3	5	3	1	1	3	1	1	3	1	1
225	195;1467;2757;3300;3699;4042;4073;5494;5664;6111;6408					sp|P07814|SYEP_HUMAN	11	11	11	FALSE			>sp|P07814|SYEP_HUMAN Bifunctional aminoacyl-tRNA synthetase OS=Homo sapiens GN=EPRS PE=1 SV=4																		1	11	11	13	11	11	13	11	11	13	3	8	10	3	8	10	3	8	10
226	21;277;370;395;830;844;933;958;999;1015;1020;1021;1493;1915;1960;1987;1988;1996;2054;2055;2388;2696;2700;2735;3428;4039;4423;4777;5684;6213;6214;6264	112;113		625;628		sp|P07900|HS90A_HUMAN;sp|Q14568|HS902_HUMAN;sp|Q58FG0|HS905_HUMAN;sp|Q58FG1|HS904_HUMAN	32;7;4;1	20;1;3;0	20;1;3;0	FALSE			>sp|P07900|HS90A_HUMAN Heat shock protein HSP 90-alpha OS=Homo sapiens GN=HSP90AA1 PE=1 SV=5																		4	32	34	59	20	22	39	20	22	39	7	11	29	2	4	19	2	4	19
227	1588;2769;3730;3875;4257;4552;5592;5890					sp|P07910|HNRPC_HUMAN;sp|O60812|HNRCL_HUMAN	8;4	8;4	8;4	FALSE			>sp|P07910|HNRPC_HUMAN Heterogeneous nuclear ribonucleoproteins C1/C2 OS=Homo sapiens GN=HNRNPC PE=1 SV=4;>sp|O60812|HNRCL_HUMAN Heterogeneous nuclear ribonucleoprotein C-like 1 OS=Homo sapiens GN=HNRNPCL1 PE=1 SV=1																		2	8	8	13	8	8	13	8	8	13	5	7	6	5	7	6	5	7	6
228	2622;4643;6413					sp|P07954|FUMH_HUMAN	3	3	3	FALSE			>sp|P07954|FUMH_HUMAN Fumarate hydratase, mitochondrial OS=Homo sapiens GN=FH PE=1 SV=3																		1	3	3	4	3	3	4	3	3	4	1	2	1	1	2	1	1	2	1
229	403;1386;1470;1504;1622;1656;1799;1863;1868;5180					sp|P07996|TSP1_HUMAN;CON_sp_00696401.1|TREMBL:Q28194;sp|P35442|TSP2_HUMAN;sp|P49746|TSP3_HUMAN	10;9;1;1	10;9;1;1	10;9;1;1	FALSE			>sp|P07996|TSP1_HUMAN Thrombospondin-1 OS=Homo sapiens GN=THBS1 PE=1 SV=2;>CON_sp_00696401.1|TREMBL:Q28194 (Bos taurus) Thrombospondin-1	Q28194																	4	10	10	14	10	10	14	10	10	14	2	9	7	2	9	7	2	9	7
230	102;2270;3881;4065;5374;5375;5561					sp|P08107|HSP71_HUMAN	7	4	1	FALSE			>sp|P08107|HSP71_HUMAN Heat shock 70 kDa protein 1 OS=Homo sapiens GN=HSPA1A PE=1 SV=5																		1	7	7	11	4	4	7	1	1	1	5	2	4	2	1	3	1	0	0
231	892;1050;1539;1690;1940;1973;4763;5156					sp|P08123|CO1A2_HUMAN	8	8	8	FALSE			>sp|P08123|CO1A2_HUMAN Collagen alpha-2(I) chain OS=Homo sapiens GN=COL1A2 PE=1 SV=6																		1	8	8	9	8	8	9	8	8	9	5	3	8	5	3	8	5	3	8
232	263;336;626;772;793;940;1355;1616;1736;2337;3085;3102;3530;3779;3835;4494;4568;4569;4575;4714;4737;4929;5267;5268;6124	114;115;116	81;82;83	286;414;448	96;114;552	sp|P08133|ANXA6_HUMAN	25	25	25	FALSE			>sp|P08133|ANXA6_HUMAN Annexin A6 OS=Homo sapiens GN=ANXA6 PE=1 SV=3																		1	25	27	42	25	27	42	25	27	42	11	5	15	11	5	15	11	5	15
233	2481;4378;6172		84		159	sp|P08134|RHOC_HUMAN	3	1	1	FALSE			>sp|P08134|RHOC_HUMAN Rho-related GTP-binding protein RhoC OS=Homo sapiens GN=RHOC PE=1 SV=1																		1	3	3	5	1	1	1	1	1	1	2	1	0	0	1	0	0	1	0
234	1832;3250					sp|P08195|4F2_HUMAN	2	2	2	FALSE			>sp|P08195|4F2_HUMAN 4F2 cell-surface antigen heavy chain OS=Homo sapiens GN=SLC3A2 PE=1 SV=2																		1	2	2	3	2	2	3	2	2	3	2	1	2	2	1	2	2	1	2
235	2430;4594;5102;6000					sp|P08237|K6PF_HUMAN	4	1	1	FALSE			>sp|P08237|K6PF_HUMAN 6-phosphofructokinase, muscle type OS=Homo sapiens GN=PFKM PE=1 SV=2																		1	4	4	5	1	1	1	1	1	1	1	2	3	0	1	0	0	1	0
236	21;276;368;369;394;829;933;958;999;1018;1019;1023;1079;1492;1595;1596;1915;1960;1995;2056;2057;2146;2695;2701;3277;3428;3994;4040;4422;4464;4691;4692;4777;5251;5684;6213;6214;6261;6264	117;118;119;120;121;122	85	93;466;513;617;620;621	521	sp|P08238|HS90B_HUMAN;sp|Q58FF7|H90B3_HUMAN;sp|Q58FF8|H90B2_HUMAN	39;22;9	39;22;9	24;12;2	FALSE			>sp|P08238|HS90B_HUMAN Heat shock protein HSP 90-beta OS=Homo sapiens GN=HSP90AB1 PE=1 SV=4;>sp|Q58FF7|H90B3_HUMAN Putative heat shock protein HSP 90-beta-3 OS=Homo sapiens GN=HSP90AB3P PE=5 SV=1																		3	39	43	74	39	43	74	24	28	48	14	19	34	14	19	34	9	10	21
237	219;1862;2366;5262					sp|P08240|SRPR_HUMAN	4	4	4	FALSE			>sp|P08240|SRPR_HUMAN Signal recognition particle receptor subunit alpha OS=Homo sapiens GN=SRPR PE=1 SV=2																		1	4	4	5	4	4	5	4	4	5	1	0	3	1	0	3	1	0	3
238	1049;2867					sp|P08243|ASNS_HUMAN	2	2	2	FALSE			>sp|P08243|ASNS_HUMAN Asparagine synthetase [glutamine-hydrolyzing] OS=Homo sapiens GN=ASNS PE=1 SV=4																		1	2	2	2	2	2	2	2	2	2	2	0	1	2	0	1	2	0	1
239	2133;4968					sp|P08572|CO4A2_HUMAN	2	2	2	FALSE			>sp|P08572|CO4A2_HUMAN Collagen alpha-2(IV) chain OS=Homo sapiens GN=COL4A2 PE=1 SV=4																		1	2	2	2	2	2	2	2	2	2	1	1	0	1	1	0	1	1	0
240	1823;3565;4297;4788					sp|P08579|RU2B_HUMAN	4	4	4	FALSE			>sp|P08579|RU2B_HUMAN U2 small nuclear ribonucleoprotein B'' OS=Homo sapiens GN=SNRPB2 PE=1 SV=1																		1	4	4	5	4	4	5	4	4	5	1	3	0	1	3	0	1	3	0
241	412;5965					sp|P08648|ITA5_HUMAN	2	2	2	FALSE			>sp|P08648|ITA5_HUMAN Integrin alpha-5 OS=Homo sapiens GN=ITGA5 PE=1 SV=2																		1	2	2	2	2	2	2	2	2	2	1	2	0	1	2	0	1	2	0
242	716;823;888;934;935;997;1054;1104;1105;1138;1152;1153;1170;1171;2013;2342;2343;2505;2506;2783;2983;2984;3045;3166;3232;3233;3344;3350;3351;3651;3652;3701;3702;4007;4008;4318;4375;4387;4388;4695;4789;4875;5266;5392;5437;5563;5572;5574	123;124;125;126;127;128;129	86	154;183;193;347;372;376;391	328	sp|P08670|VIME_HUMAN;sp|P17661|DESM_HUMAN;sp|P41219|PERI_HUMAN;sp|Q16352|AINX_HUMAN;sp|P12036|NFH_HUMAN;sp|P07196|NFL_HUMAN	48;4;4;2;1;1	48;4;4;2;1;1	46;2;4;0;0;0	FALSE			>sp|P08670|VIME_HUMAN Vimentin OS=Homo sapiens GN=VIM PE=1 SV=4																		6	48	63	115	48	63	115	46	61	111	45	42	39	45	42	39	43	40	37
243	833;2108;2109;3147;3148;3966;5499;5500;5678	130;131	87	58;126	35	sp|P08708|RS17_HUMAN	9	9	9	FALSE			>sp|P08708|RS17_HUMAN 40S ribosomal protein S17 OS=Homo sapiens GN=RPS17 PE=1 SV=2																		1	9	13	19	9	13	19	9	13	19	3	4	9	3	4	9	3	4	9
244	280;788;1107;1738;1870;1871;2744;3099;3607;3912;4196;4566;4567;4676;4805;5825;6125	132;133;134	88	85;259;299	316	sp|P08758|ANXA5_HUMAN	17	17	17	FALSE			>sp|P08758|ANXA5_HUMAN Annexin A5 OS=Homo sapiens GN=ANXA5 PE=1 SV=2																		1	17	20	36	17	20	36	17	20	36	13	16	8	13	16	8	13	16	8
245	203;1448;1506;1527;3215;3258;4621;6389	135	89	10	163	sp|P08865|RSSA_HUMAN;REV_sp|Q2TAZ0|ATG2A_HUMAN	8;1	8;1	8;1	FALSE			>sp|P08865|RSSA_HUMAN 40S ribosomal protein SA OS=Homo sapiens GN=RPSA PE=1 SV=4																		2	8	9	17	8	9	17	8	9	17	5	5	7	5	5	7	5	5	7
246	5850					sp|P08962|CD63_HUMAN	1	1	1	FALSE			>sp|P08962|CD63_HUMAN CD63 antigen OS=Homo sapiens GN=CD63 PE=1 SV=2																		1	1	1	2	1	1	2	1	1	2	0	1	1	0	1	1	0	1	1
247	553					sp|P09012|SNRPA_HUMAN	1	1	1	FALSE			>sp|P09012|SNRPA_HUMAN U1 small nuclear ribonucleoprotein A OS=Homo sapiens GN=SNRPA PE=1 SV=3																		1	1	1	1	1	1	1	1	1	1	1	1	0	1	1	0	1	1	0
248	37					sp|P09110|THIK_HUMAN	1	1	1	FALSE			>sp|P09110|THIK_HUMAN 3-ketoacyl-CoA thiolase, peroxisomal OS=Homo sapiens GN=ACAA1 PE=1 SV=2																		1	1	1	1	1	1	1	1	1	1	0	1	0	0	1	0	0	1	0
249	288;445;1379;3763;3796;4164;4165;5212;6276		90		48	sp|P09211|GSTP1_HUMAN	9	9	9	FALSE			>sp|P09211|GSTP1_HUMAN Glutathione S-transferase P OS=Homo sapiens GN=GSTP1 PE=1 SV=2																		1	9	9	15	9	9	15	9	9	15	3	5	6	3	5	6	3	5	6
250	710;1358;3299;3317;4616;4617	136	91;92	121	43;61	sp|P09382|LEG1_HUMAN	6	6	6	FALSE			>sp|P09382|LEG1_HUMAN Galectin-1 OS=Homo sapiens GN=LGALS1 PE=1 SV=2																		1	6	6	9	6	6	9	6	6	9	3	2	4	3	2	4	3	2	4
251	2026;2298;2697;2991;5434;6210					sp|P09429|HMGB1_HUMAN;sp|Q9UGV6|HMGLX_HUMAN;sp|B2RPK0|HMGL1_HUMAN	6;4;2	6;4;2	5;3;2	FALSE			>sp|P09429|HMGB1_HUMAN High mobility group protein B1 OS=Homo sapiens GN=HMGB1 PE=1 SV=3;>sp|Q9UGV6|HMGLX_HUMAN High mobility group protein 1-like 10 OS=Homo sapiens GN=HMG1L10 PE=3 SV=1																		3	6	6	9	6	6	9	5	5	7	5	1	2	5	1	2	4	1	2
252	491;2462;2463;2858;2905;4270;4448;4702					sp|P09493|TPM1_HUMAN	8	2	2	FALSE			>sp|P09493|TPM1_HUMAN Tropomyosin alpha-1 chain OS=Homo sapiens GN=TPM1 PE=1 SV=2																		1	8	8	14	2	2	3	2	2	3	8	5	4	2	2	1	2	2	1
253	48;1733;1734;3660;4588					sp|P09525|ANXA4_HUMAN	5	5	5	FALSE			>sp|P09525|ANXA4_HUMAN Annexin A4 OS=Homo sapiens GN=ANXA4 PE=1 SV=4																		1	5	5	8	5	5	8	5	5	8	4	1	2	4	1	2	4	1	2
254	3185;3529;5758;6233					sp|P09619|PGFRB_HUMAN	4	4	4	FALSE			>sp|P09619|PGFRB_HUMAN Beta-type platelet-derived growth factor receptor OS=Homo sapiens GN=PDGFRB PE=1 SV=1																		1	4	4	4	4	4	4	4	4	4	0	0	4	0	0	4	0	0	4
255	3984					sp|P09622|DLDH_HUMAN	1	1	1	FALSE			>sp|P09622|DLDH_HUMAN Dihydrolipoyl dehydrogenase, mitochondrial OS=Homo sapiens GN=DLD PE=1 SV=1																		1	1	1	1	1	1	1	1	1	1	1	1	1	1	1	1	1	1	1
256	1590;1613;2728;2950;4058;4889	137		72		sp|P09651|ROA1_HUMAN;sp|P0C7M2|RA1L3_HUMAN;sp|Q32P51|RA1L2_HUMAN	6;4;3	6;4;3	6;4;3	FALSE			>sp|P09651|ROA1_HUMAN Heterogeneous nuclear ribonucleoprotein A1 OS=Homo sapiens GN=HNRNPA1 PE=1 SV=4;>sp|P0C7M2|RA1L3_HUMAN Putative heterogeneous nuclear ribonucleoprotein A1-like protein 3 OS=Homo sapiens GN=HNRPA1L3 PE=5 SV=1;>sp|Q32P51|RA1L2_HUMAN Het																		3	6	7	13	6	7	13	6	7	13	5	5	4	5	5	4	5	5	4
257	3630;4778;5726					sp|P09661|RU2A_HUMAN	3	3	3	FALSE			>sp|P09661|RU2A_HUMAN U2 small nuclear ribonucleoprotein A' OS=Homo sapiens GN=SNRPA1 PE=1 SV=2																		1	3	3	4	3	3	4	3	3	4	0	3	1	0	3	1	0	3	1
258	1707;2122;5370;6049					sp|P09874|PARP1_HUMAN	4	4	4	FALSE			>sp|P09874|PARP1_HUMAN Poly [ADP-ribose] polymerase 1 OS=Homo sapiens GN=PARP1 PE=1 SV=4																		1	4	4	6	4	4	6	4	4	6	0	3	4	0	3	4	0	3	4
259	3036;4231					sp|P09936|UCHL1_HUMAN	2	2	2	FALSE			>sp|P09936|UCHL1_HUMAN Ubiquitin carboxyl-terminal hydrolase isozyme L1 OS=Homo sapiens GN=UCHL1 PE=1 SV=2																		1	2	2	4	2	2	4	2	2	4	2	0	2	2	0	2	2	0	2
260	1918;5531					sp|P09972|ALDOC_HUMAN	2	2	2	FALSE			>sp|P09972|ALDOC_HUMAN Fructose-bisphosphate aldolase C OS=Homo sapiens GN=ALDOC PE=1 SV=2																		1	2	2	2	2	2	2	2	2	2	0	2	0	0	2	0	0	2	0
261	132;503;2010;2011					sp|P0C0S5|H2AZ_HUMAN;sp|Q71UI9|H2AV_HUMAN	4;4	2;2	2;2	FALSE			>sp|P0C0S5|H2AZ_HUMAN Histone H2A.Z OS=Homo sapiens GN=H2AFZ PE=1 SV=2;>sp|Q71UI9|H2AV_HUMAN Histone H2A.V OS=Homo sapiens GN=H2AFV PE=1 SV=3																		2	4	4	7	2	2	3	2	2	3	2	4	4	0	2	2	0	2	2
262	132;133;2010;2012;3187;3895;5973;5974					sp|P0C0S8|H2A1_HUMAN;sp|P20671|H2A1D_HUMAN;sp|Q6FI13|H2A2A_HUMAN;sp|Q16777|H2A2C_HUMAN;sp|Q9BTM1|H2AJ_HUMAN;sp|Q96KK5|H2A1H_HUMAN;sp|Q99878|H2A1J_HUMAN	8;8;8;8;8;8;8	8;8;8;8;8;8;8	2;2;2;2;2;2;2	FALSE			>sp|P0C0S8|H2A1_HUMAN Histone H2A type 1 OS=Homo sapiens GN=HIST1H2AG PE=1 SV=2;>sp|P20671|H2A1D_HUMAN Histone H2A type 1-D OS=Homo sapiens GN=HIST1H2AD PE=1 SV=2;>sp|Q6FI13|H2A2A_HUMAN Histone H2A type 2-A OS=Homo sapiens GN=HIST2H2AA3 PE=1 SV=3;>sp|Q1677																		7	8	8	15	8	8	15	2	2	3	6	6	7	6	6	7	1	1	1
263	3271;6228					sp|Q7L1Q6|BZW1_HUMAN;sp|P0C7T9|BZW1L_HUMAN	2;2	2;2	2;2	FALSE			>sp|Q7L1Q6|BZW1_HUMAN Basic leucine zipper and W2 domain-containing protein 1 OS=Homo sapiens GN=BZW1 PE=1 SV=1;>sp|P0C7T9|BZW1L_HUMAN Putative basic leucine zipper and W2 domain-containing protein 1-like 1 OS=Homo sapiens GN=BZW1L1 PE=2 SV=1																		2	2	2	3	2	2	3	2	2	3	1	1	1	1	1	1	1	1	1
264	281;3013					sp|P10155|RO60_HUMAN	2	2	2	FALSE			>sp|P10155|RO60_HUMAN 60 kDa SS-A/Ro ribonucleoprotein OS=Homo sapiens GN=TROVE2 PE=1 SV=2																		1	2	2	4	2	2	4	2	2	4	2	1	2	2	1	2	2	1	2
265	327;328;456;2654;4587;4653;4654;4787					sp|P10412|H14_HUMAN	8	1	1	FALSE			>sp|P10412|H14_HUMAN Histone H1.4 OS=Homo sapiens GN=HIST1H1E PE=1 SV=2																		1	8	8	14	1	1	1	1	1	1	6	6	3	0	1	0	0	1	0
266	629		93		73	sp|P10599|THIO_HUMAN	1	1	1	FALSE			>sp|P10599|THIO_HUMAN Thioredoxin OS=Homo sapiens GN=TXN PE=1 SV=3																		1	1	1	1	1	1	1	1	1	1	1	0	0	1	0	0	1	0	0
267	2627;2976;3784					sp|P10620|MGST1_HUMAN	3	3	3	FALSE			>sp|P10620|MGST1_HUMAN Microsomal glutathione S-transferase 1 OS=Homo sapiens GN=MGST1 PE=1 SV=1																		1	3	3	4	3	3	4	3	3	4	1	3	0	1	3	0	1	3	0
268	3027;3508					sp|P10644|KAP0_HUMAN	2	2	2	FALSE			>sp|P10644|KAP0_HUMAN cAMP-dependent protein kinase type I-alpha regulatory subunit OS=Homo sapiens GN=PRKAR1A PE=1 SV=1																		1	2	2	4	2	2	4	2	2	4	1	1	1	1	1	1	1	1	1
269	3353					sp|P10768|ESTD_HUMAN	1	1	1	FALSE			>sp|P10768|ESTD_HUMAN S-formylglutathione hydrolase OS=Homo sapiens GN=ESD PE=1 SV=2																		1	1	1	2	1	1	2	1	1	2	1	0	0	1	0	0	1	0	0
270	284;608;1681;1898;1936;2213;2453;2536;3423;3569;3880;5220;5235;5236;5400;5622	138;139;140	94	40;55;356	237	sp|P10809|CH60_HUMAN	16	16	16	FALSE			>sp|P10809|CH60_HUMAN 60 kDa heat shock protein, mitochondrial OS=Homo sapiens GN=HSPD1 PE=1 SV=2																		1	16	18	29	16	18	29	16	18	29	14	10	10	14	10	10	14	10	10
271	214;668;821;1011;1201;2157;2267;2269;2553;2561;2562;2768;2793;3498;3747;3909;3938;4062;4063;4540;4861;5075;5427;5428;5561;5838;6071	141;142;143		148;196;332		sp|P11021|GRP78_HUMAN	27	27	25	FALSE			>sp|P11021|GRP78_HUMAN 78 kDa glucose-regulated protein OS=Homo sapiens GN=HSPA5 PE=1 SV=2																		1	27	30	49	27	30	49	25	28	46	12	9	21	12	9	21	10	9	20
272	71;3311;3414;4101;5074;5959					sp|P11047|LAMC1_HUMAN	6	6	6	FALSE			>sp|P11047|LAMC1_HUMAN Laminin subunit gamma-1 OS=Homo sapiens GN=LAMC1 PE=1 SV=3																		1	6	6	7	6	6	7	6	6	7	6	2	1	6	2	1	6	2	1
273	437;667;1199;1200;2085;2267;2268;2889;3229;3230;3618;3746;3848;3849;4066;4067;4078;4429;4619;4862;5374;5375;5420;5501;5561	144;145;146;147;148;149	95	61;93;122;127;237;549	603	sp|P11142|HSP7C_HUMAN;sp|P48741|HSP77_HUMAN	25;1	23;1	16;0	FALSE			>sp|P11142|HSP7C_HUMAN Heat shock cognate 71 kDa protein OS=Homo sapiens GN=HSPA8 PE=1 SV=1																		2	25	30	51	23	28	48	16	21	35	19	8	15	17	8	14	12	6	8
274	1318;1319;1856;2794;5077;5975					sp|P11166|GTR1_HUMAN	6	6	5	FALSE			>sp|P11166|GTR1_HUMAN Solute carrier family 2, facilitated glucose transporter member 1 OS=Homo sapiens GN=SLC2A1 PE=1 SV=2																		1	6	7	11	6	7	11	5	6	9	5	5	4	5	5	4	4	4	3
275	1318;4391					sp|Q8TDB8|GTR14_HUMAN;sp|P11169|GTR3_HUMAN	2;2	1;1	1;1	FALSE			>sp|Q8TDB8|GTR14_HUMAN Solute carrier family 2, facilitated glucose transporter member 14 OS=Homo sapiens GN=SLC2A14 PE=2 SV=1;>sp|P11169|GTR3_HUMAN Solute carrier family 2, facilitated glucose transporter member 3 OS=Homo sapiens GN=SLC2A3 PE=1 SV=1																		2	2	2	4	1	1	2	1	1	2	2	2	2	1	1	1	1	1	1
276	6436					sp|P11172|PYR5_HUMAN	1	1	1	FALSE			>sp|P11172|PYR5_HUMAN Uridine 5'-monophosphate synthase OS=Homo sapiens GN=UMPS PE=1 SV=1																		1	1	1	1	1	1	1	1	1	1	0	1	0	0	1	0	0	1	0
277	2381					sp|P11177|ODPB_HUMAN	1	1	1	FALSE			>sp|P11177|ODPB_HUMAN Pyruvate dehydrogenase E1 component subunit beta, mitochondrial OS=Homo sapiens GN=PDHB PE=1 SV=3																		1	1	1	2	1	1	2	1	1	2	0	1	1	0	1	1	0	1	1
278	439;893;894;1142;1994;2000;2201;2202;2597;3127;3588;4186;5461;5553;5673;5835;5836;6205;6251					sp|P11216|PYGB_HUMAN;sp|P11217|PYGM_HUMAN	19;7	19;7	13;1	FALSE			>sp|P11216|PYGB_HUMAN Glycogen phosphorylase, brain form OS=Homo sapiens GN=PYGB PE=1 SV=5																		2	19	19	24	19	19	24	13	13	16	6	15	9	6	15	9	5	13	4
279	360;5687					sp|P11233|RALA_HUMAN;sp|P11234|RALB_HUMAN	2;2	2;2	2;2	FALSE			>sp|P11233|RALA_HUMAN Ras-related protein Ral-A OS=Homo sapiens GN=RALA PE=1 SV=1;>sp|P11234|RALB_HUMAN Ras-related protein Ral-B OS=Homo sapiens GN=RALB PE=1 SV=1																		2	2	2	3	2	2	3	2	2	3	0	1	1	0	1	1	0	1	1
280	290;1214					sp|P11279|LAMP1_HUMAN	2	2	2	FALSE			>sp|P11279|LAMP1_HUMAN Lysosome-associated membrane glycoprotein 1 OS=Homo sapiens GN=LAMP1 PE=1 SV=3																		1	2	2	4	2	2	4	2	2	4	1	1	2	1	1	2	1	1	2
281	39;2118					sp|P11387|TOP1_HUMAN	2	2	2	FALSE			>sp|P11387|TOP1_HUMAN DNA topoisomerase 1 OS=Homo sapiens GN=TOP1 PE=1 SV=2																		1	2	2	3	2	2	3	2	2	3	1	2	1	1	2	1	1	2	1
282	1295;2041;6269					sp|P11388|TOP2A_HUMAN	3	3	3	FALSE			>sp|P11388|TOP2A_HUMAN DNA topoisomerase 2-alpha OS=Homo sapiens GN=TOP2A PE=1 SV=3																		1	3	3	3	3	3	3	3	3	3	0	0	3	0	0	3	0	0	3
283	1058;1660;1937;2174;2288;2713;2981;3082;3118;4094;4120;4535;5624					sp|P11413|G6PD_HUMAN	13	13	13	FALSE			>sp|P11413|G6PD_HUMAN Glucose-6-phosphate 1-dehydrogenase OS=Homo sapiens GN=G6PD PE=1 SV=4																		1	13	13	21	13	13	21	13	13	21	7	6	11	7	6	11	7	6	11
284	1057;3206;3697					sp|P11488|GNAT1_HUMAN	3	1	1	FALSE			>sp|P11488|GNAT1_HUMAN Guanine nucleotide-binding protein G(t) subunit alpha-1 OS=Homo sapiens GN=GNAT1 PE=1 SV=5																		1	3	3	3	1	1	1	1	1	1	0	2	1	0	1	0	0	1	0
285	1902;2886;3704;5313;5755;5791					sp|P11586|C1TC_HUMAN;sp|Q6UB35|C1TM_HUMAN	6;1	6;1	6;1	FALSE			>sp|P11586|C1TC_HUMAN C-1-tetrahydrofolate synthase, cytoplasmic OS=Homo sapiens GN=MTHFD1 PE=1 SV=3																		2	6	6	10	6	6	10	6	6	10	3	3	6	3	3	6	3	3	6
286	4610;5885					sp|P11717|MPRI_HUMAN	2	2	2	FALSE			>sp|P11717|MPRI_HUMAN Cation-independent mannose-6-phosphate receptor OS=Homo sapiens GN=IGF2R PE=1 SV=2																		1	2	2	2	2	2	2	2	2	2	2	1	0	2	1	0	2	1	0
287	212;235;945;1238;1606;1610;4177;4697;4703;4736	150	96	72	339	sp|P11940|PABP1_HUMAN;sp|Q9H361|PABP3_HUMAN;sp|Q13310|PABP4_HUMAN;sp|Q4VXU2|PAP1L_HUMAN;sp|Q6NV95|PAB1L_HUMAN	10;6;5;2;1	10;6;5;2;1	10;6;5;2;1	FALSE			>sp|P11940|PABP1_HUMAN Polyadenylate-binding protein 1 OS=Homo sapiens GN=PABPC1 PE=1 SV=2;>sp|Q9H361|PABP3_HUMAN Polyadenylate-binding protein 3 OS=Homo sapiens GN=PABPC3 PE=1 SV=2;>sp|Q13310|PABP4_HUMAN Polyadenylate-binding protein 4 OS=Homo sapiens GN=																		5	10	11	17	10	11	17	10	11	17	4	3	8	4	3	8	4	3	8
288	1398;3797;6312					sp|P12004|PCNA_HUMAN	3	3	3	FALSE			>sp|P12004|PCNA_HUMAN Proliferating cell nuclear antigen OS=Homo sapiens GN=PCNA PE=1 SV=1																		1	3	3	5	3	3	5	3	3	5	3	2	2	3	2	2	3	2	2
289	842;1256;1724;1813;1939;2116;2117;3202;4129;5005;5497;5609;5896					sp|P12109|CO6A1_HUMAN	13	13	13	FALSE			>sp|P12109|CO6A1_HUMAN Collagen alpha-1(VI) chain OS=Homo sapiens GN=COL6A1 PE=1 SV=3																		1	13	13	20	13	13	20	13	13	20	1	1	13	1	1	13	1	1	13
290	2928;2929;3926;3981;6465					sp|P12110|CO6A2_HUMAN	5	5	5	FALSE			>sp|P12110|CO6A2_HUMAN Collagen alpha-2(VI) chain OS=Homo sapiens GN=COL6A2 PE=1 SV=4																		1	5	5	7	5	5	7	5	5	7	1	3	2	1	3	2	1	3	2
291	266;2508;3418;6453					sp|P12111|CO6A3_HUMAN	4	4	4	FALSE			>sp|P12111|CO6A3_HUMAN Collagen alpha-3(VI) chain OS=Homo sapiens GN=COL6A3 PE=1 SV=4																		1	4	4	4	4	4	4	4	4	4	1	3	1	1	3	1	1	3	1
292	1071;1553;1790;3210;5724;6221;6222;6477					sp|P12235|ADT1_HUMAN;sp|Q9H0C2|ADT4_HUMAN	8;3	1;0	1;0	FALSE			>sp|P12235|ADT1_HUMAN ADP/ATP translocase 1 OS=Homo sapiens GN=SLC25A4 PE=1 SV=4																		2	8	8	12	1	1	1	1	1	1	7	8	5	0	1	0	0	1	0
293	691;1072;1553;1731;1775;1790;2429;3210;4233;4234;5724;6221;6222;6477	151		282		sp|P12236|ADT3_HUMAN	14	14	3	FALSE			>sp|P12236|ADT3_HUMAN ADP/ATP translocase 3 OS=Homo sapiens GN=SLC25A6 PE=1 SV=4																		1	14	14	25	14	14	25	3	3	6	13	13	9	13	13	9	3	3	1
294	3990;6225					sp|P12268|IMDH2_HUMAN	2	2	2	FALSE			>sp|P12268|IMDH2_HUMAN Inosine-5'-monophosphate dehydrogenase 2 OS=Homo sapiens GN=IMPDH2 PE=1 SV=2																		1	2	2	3	2	2	3	2	2	3	1	1	1	1	1	1	1	1	1
295	6467					sp|P12270|TPR_HUMAN	1	1	1	FALSE			>sp|P12270|TPR_HUMAN Nucleoprotein TPR OS=Homo sapiens GN=TPR PE=1 SV=3																		1	1	1	2	1	1	2	1	1	2	1	1	1	1	1	1	1	1	1
296	146;190;191;233;450;460;462;641;686;712;791;962;1031;1099;1164;1696;1928;1929;2043;2153;2154;2397;2494;2602;2603;2694;2761;2775;2829;2851;2852;2885;2901;3173;3174;3279;3449;3578;3757;3833;4124;4204;4253;5065;5164;5168;5647;5745;6296	36;43;44;152;153;154;155;156;157;158	27;28;29;31;97	122;126;221;239;354;416;660;748;796;830	41;154;180;332;860	sp|P12814|ACTN1_HUMAN;sp|P35609|ACTN2_HUMAN;sp|Q08043|ACTN3_HUMAN	49;12;10	27;1;0	27;1;0	FALSE			>sp|P12814|ACTN1_HUMAN Alpha-actinin-1 OS=Homo sapiens GN=ACTN1 PE=1 SV=2																		3	49	58	95	27	35	55	27	35	55	21	32	44	13	19	23	13	19	23
297	107;855;1458;2280;2378;2390;2749;2760;3961;3962;5092;5575	159;160		167;453		sp|P12956|KU70_HUMAN	12	12	12	FALSE			>sp|P12956|KU70_HUMAN ATP-dependent DNA helicase 2 subunit 1 OS=Homo sapiens GN=XRCC6 PE=1 SV=2																		1	12	13	22	12	13	22	12	13	22	5	4	7	5	4	7	5	4	7
298	292;1215;1364;1698;1983;2009;2049;2304;2964;2999;3487;4433;5053;5208;5701;6192	161	98	461	493	sp|P13010|KU86_HUMAN	16	16	16	FALSE			>sp|P13010|KU86_HUMAN ATP-dependent DNA helicase 2 subunit 2 OS=Homo sapiens GN=XRCC5 PE=1 SV=3																		1	16	17	24	16	17	24	16	17	24	7	6	12	7	6	12	7	6	12
299	730					sp|P13073|COX41_HUMAN	1	1	1	FALSE			>sp|P13073|COX41_HUMAN Cytochrome c oxidase subunit 4 isoform 1, mitochondrial OS=Homo sapiens GN=COX4I1 PE=1 SV=1																		1	1	1	2	1	1	2	1	1	2	1	1	0	1	1	0	1	1	0
300	3843					sp|Q01628|IFM3_HUMAN;sp|Q01629|IFM2_HUMAN;sp|P13164|IFM1_HUMAN	1;1;1	1;1;1	1;1;1	FALSE			>sp|Q01628|IFM3_HUMAN Interferon-induced transmembrane protein 3 OS=Homo sapiens GN=IFITM3 PE=2 SV=2;>sp|Q01629|IFM2_HUMAN Interferon-induced transmembrane protein 2 OS=Homo sapiens GN=IFITM2 PE=1 SV=1;>sp|P13164|IFM1_HUMAN Interferon-induced transmembrane																		3	1	1	1	1	1	1	1	1	1	1	0	0	1	0	0	1	0	0
301	2431					sp|P13473|LAMP2_HUMAN	1	1	1	FALSE			>sp|P13473|LAMP2_HUMAN Lysosome-associated membrane glycoprotein 2 OS=Homo sapiens GN=LAMP2 PE=1 SV=2																		1	1	1	2	1	1	2	1	1	2	0	1	1	0	1	1	0	1	1
302	5866					sp|P13489|RINI_HUMAN	1	1	1	FALSE			>sp|P13489|RINI_HUMAN Ribonuclease inhibitor OS=Homo sapiens GN=RNH1 PE=1 SV=2																		1	1	1	2	1	1	2	1	1	2	1	1	0	1	1	0	1	1	0
303	273;587;610;628;932;951;1110;1433;1490;1508;1644;1665;1809;1906;2302;2386;2615;2712;4026;4202;4503;4546;4547;4926;5076;5124;5161;5488;5578;5607;5858;6145;6218;6286;6357;6392	162;163;164;165;166;167;168;169	99;100;101;102;103;104;105;106	156;157;353;395;396;430;453;454	41;290;369;466;591;651;693;728	sp|P13639|EF2_HUMAN	36	36	35	FALSE			>sp|P13639|EF2_HUMAN Elongation factor 2 OS=Homo sapiens GN=EEF2 PE=1 SV=4																		1	36	43	77	36	43	77	35	42	75	15	21	33	15	21	33	15	21	32
304	1197;2142;3669;4276;4431;4487;5504;5949					sp|P13667|PDIA4_HUMAN	8	8	8	FALSE			>sp|P13667|PDIA4_HUMAN Protein disulfide-isomerase A4 OS=Homo sapiens GN=PDIA4 PE=1 SV=2																		1	8	8	12	8	8	12	8	8	12	3	4	7	3	4	7	3	4	7
305	1877;3347					sp|P13674|P4HA1_HUMAN	2	2	2	FALSE			>sp|P13674|P4HA1_HUMAN Prolyl 4-hydroxylase subunit alpha-1 OS=Homo sapiens GN=P4HA1 PE=1 SV=2																		1	2	2	2	2	2	2	2	2	2	2	0	1	2	0	1	2	0	1
306	785;931;1985;5729	170		13		sp|P13693|TCTP_HUMAN;sp|Q56UQ5|TPT1L_HUMAN	4;2	4;2	4;2	FALSE			>sp|P13693|TCTP_HUMAN Translationally-controlled tumor protein OS=Homo sapiens GN=TPT1 PE=1 SV=1;>sp|Q56UQ5|TPT1L_HUMAN TPT1-like protein OS=Homo sapiens PE=2 SV=1																		2	4	5	7	4	5	7	4	5	7	4	0	0	4	0	0	4	0	0
307	581;2147;2413;3738;6070;6104;6195;6381	171		169		sp|P13797|PLST_HUMAN;sp|Q14651|PLSI_HUMAN;sp|P13796|PLSL_HUMAN	8;1;1	8;1;1	8;1;1	FALSE			>sp|P13797|PLST_HUMAN Plastin-3 OS=Homo sapiens GN=PLS3 PE=1 SV=4																		3	8	9	16	8	9	16	8	9	16	4	5	7	4	5	7	4	5	7
308	5297					sp|P13798|ACPH_HUMAN	1	1	1	FALSE			>sp|P13798|ACPH_HUMAN Acylamino-acid-releasing enzyme OS=Homo sapiens GN=APEH PE=1 SV=4																		1	1	1	1	1	1	1	1	1	1	0	0	1	0	0	1	0	0	1
309	2923					sp|P13804|ETFA_HUMAN	1	1	1	FALSE			>sp|P13804|ETFA_HUMAN Electron transfer flavoprotein subunit alpha, mitochondrial OS=Homo sapiens GN=ETFA PE=1 SV=1																		1	1	1	2	1	1	2	1	1	2	1	1	0	1	1	0	1	1	0
310	3425;5628					sp|P13807|GYS1_HUMAN	2	2	2	FALSE			>sp|P13807|GYS1_HUMAN Glycogen [starch] synthase, muscle OS=Homo sapiens GN=GYS1 PE=1 SV=2																		1	2	2	3	2	2	3	2	2	3	1	2	1	1	2	1	1	2	1
311	3700					sp|P13861|KAP2_HUMAN	1	1	1	FALSE			>sp|P13861|KAP2_HUMAN cAMP-dependent protein kinase type II-alpha regulatory subunit OS=Homo sapiens GN=PRKAR2A PE=1 SV=2																		1	1	1	1	1	1	1	1	1	1	0	1	0	0	1	0	0	1	0
312	4162	172		3		sp|P14174|MIF_HUMAN	1	1	1	FALSE			>sp|P14174|MIF_HUMAN Macrophage migration inhibitory factor OS=Homo sapiens GN=MIF PE=1 SV=4																		1	1	2	4	1	2	4	1	2	4	1	1	1	1	1	1	1	1	1
313	1091;2336;4740					sp|P14314|GLU2B_HUMAN	3	3	3	FALSE			>sp|P14314|GLU2B_HUMAN Glucosidase 2 subunit beta OS=Homo sapiens GN=PRKCSH PE=1 SV=2																		1	3	3	3	3	3	3	3	3	3	0	3	1	0	3	1	0	3	1
314	512;3111;5824	173		99		sp|P14324|FPPS_HUMAN	3	3	3	FALSE			>sp|P14324|FPPS_HUMAN Farnesyl pyrophosphate synthetase OS=Homo sapiens GN=FDPS PE=1 SV=4																		1	3	4	5	3	4	5	3	4	5	2	2	2	2	2	2	2	2	2
315	575;664;4825					sp|P14550|AK1A1_HUMAN	3	3	3	FALSE			>sp|P14550|AK1A1_HUMAN Alcohol dehydrogenase [NADP+] OS=Homo sapiens GN=AKR1A1 PE=1 SV=3																		1	3	3	4	3	3	4	3	3	4	1	0	3	1	0	3	1	0	3
316	46;47;129;376;598;906;907;1247;1509;1510;1564;1565;1575;1577;2277;2556;2639;2841;2887;3291;4100;4254;4430;4948;5024;5856	174;175;176;177;178;179	107;108;109;110;111	64;149;239;291;360;494	49;326;358;423;424	sp|P14618|KPYM_HUMAN;sp|P30613|KPYR_HUMAN	26;2	26;2	26;2	FALSE			>sp|P14618|KPYM_HUMAN Pyruvate kinase isozymes M1/M2 OS=Homo sapiens GN=PKM2 PE=1 SV=4																		2	26	33	58	26	33	58	26	33	58	22	24	20	22	24	20	22	24	20
317	396;750;905;924;939;1018;1019;1118;1157;1391;1726;1914;1930;2098;2623;2662;2773;2803;3077;3091;3476;3964;3997;4493;4574;4652;4656;4670;5037;5082;5593;6313;6370	180;181;182	112;113	154;425;426	576;645	sp|P14625|ENPL_HUMAN;sp|Q58FF3|ENPLL_HUMAN	33;3	31;3	31;3	FALSE			>sp|P14625|ENPL_HUMAN Endoplasmin OS=Homo sapiens GN=HSP90B1 PE=1 SV=1																		2	33	36	63	31	34	59	31	34	59	9	17	31	9	16	29	9	16	29
318	2177;3771;4497;5770					sp|P14678|RSMB_HUMAN;sp|P63162|RSMN_HUMAN	4;4	4;4	4;4	FALSE			>sp|P14678|RSMB_HUMAN Small nuclear ribonucleoprotein-associated proteins B and B' OS=Homo sapiens GN=SNRPB PE=1 SV=2;>sp|P63162|RSMN_HUMAN Small nuclear ribonucleoprotein-associated protein N OS=Homo sapiens GN=SNRPN PE=1 SV=1																		2	4	4	6	4	4	6	4	4	6	3	3	2	3	3	2	3	3	2
319	4701	183		426		sp|P14866|HNRPL_HUMAN	1	1	1	FALSE			>sp|P14866|HNRPL_HUMAN Heterogeneous nuclear ribonucleoprotein L OS=Homo sapiens GN=HNRNPL PE=1 SV=2																		1	1	1	1	1	1	1	1	1	1	0	1	0	0	1	0	0	1	0
320	2643					sp|P14868|SYDC_HUMAN	1	1	1	FALSE			>sp|P14868|SYDC_HUMAN Aspartyl-tRNA synthetase, cytoplasmic OS=Homo sapiens GN=DARS PE=1 SV=2																		1	1	1	1	1	1	1	1	1	1	1	0	0	1	0	0	1	0	0
321	3795;4426;4843;5359;5459	184		13		sp|P15121|ALDR_HUMAN	5	5	5	FALSE			>sp|P15121|ALDR_HUMAN Aldose reductase OS=Homo sapiens GN=AKR1B1 PE=1 SV=3																		1	5	6	9	5	6	9	5	6	9	2	3	3	2	3	3	2	3	3
322	247;718;732;794;804;818;1048;1062;1064;1127;1438;1772;1887;2795;3273;3331;3774;4340;4399;4406;4595;4682;6012;6013;6320	185;186	114	486;693	113	sp|P15144|AMPN_HUMAN	25	25	25	FALSE			>sp|P15144|AMPN_HUMAN Aminopeptidase N OS=Homo sapiens GN=ANPEP PE=1 SV=4																		1	25	26	41	25	26	41	25	26	41	6	18	22	6	18	22	6	18	22
323	2003					sp|Q8IYD1|ERF3B_HUMAN;sp|P15170|ERF3A_HUMAN	1;1	1;1	1;1	FALSE			>sp|Q8IYD1|ERF3B_HUMAN Eukaryotic peptide chain release factor GTP-binding subunit ERF3B OS=Homo sapiens GN=GSPT2 PE=1 SV=2;>sp|P15170|ERF3A_HUMAN Eukaryotic peptide chain release factor GTP-binding subunit ERF3A OS=Homo sapiens GN=GSPT1 PE=1 SV=1																		2	1	1	1	1	1	1	1	1	1	1	1	0	1	1	0	1	1	0
324	366;1040;1474;2206;2652;2940;4277					sp|P15311|EZRI_HUMAN	7	1	1	FALSE			>sp|P15311|EZRI_HUMAN Ezrin OS=Homo sapiens GN=EZR PE=1 SV=4																		1	7	7	12	1	1	1	1	1	1	4	3	7	0	0	1	0	0	1
325	6146;6301					sp|P15374|UCHL3_HUMAN	2	2	2	FALSE			>sp|P15374|UCHL3_HUMAN Ubiquitin carboxyl-terminal hydrolase isozyme L3 OS=Homo sapiens GN=UCHL3 PE=1 SV=1																		1	2	2	2	2	2	2	2	2	2	0	2	0	0	2	0	0	2	0
326	1560;1764;1765;5089;5845;6330	187	115	90	109	sp|P15531|NDKA_HUMAN	6	1	1	FALSE			>sp|P15531|NDKA_HUMAN Nucleoside diphosphate kinase A OS=Homo sapiens GN=NME1 PE=1 SV=1																		1	6	7	12	1	1	1	1	1	1	5	5	4	1	1	0	1	1	0
327	267;957;1235;2458;2459;2691;3106;4421;5341;5589;5590	188;189		45;132		sp|P15559|NQO1_HUMAN	11	11	11	FALSE			>sp|P15559|NQO1_HUMAN NAD(P)H dehydrogenase [quinone] 1 OS=Homo sapiens GN=NQO1 PE=1 SV=1																		1	11	15	27	11	15	27	11	15	27	11	10	9	11	10	9	11	10	9
328	35;98;498;1860;3441;4720;4855;5439;5440	190		61		sp|P15880|RS2_HUMAN	9	9	9	FALSE			>sp|P15880|RS2_HUMAN 40S ribosomal protein S2 OS=Homo sapiens GN=RPS2 PE=1 SV=2																		1	9	10	18	9	10	18	9	10	18	8	7	6	8	7	6	8	7	6
329	2322;3531					sp|P15924|DESP_HUMAN	2	2	2	FALSE			>sp|P15924|DESP_HUMAN Desmoplakin OS=Homo sapiens GN=DSP PE=1 SV=3																		1	2	2	2	2	2	2	2	2	2	0	0	2	0	0	2	0	0	2
330	1163;4011;6238					sp|P16070|CD44_HUMAN	3	3	3	FALSE			>sp|P16070|CD44_HUMAN CD44 antigen OS=Homo sapiens GN=CD44 PE=1 SV=2																		1	3	3	5	3	3	5	3	3	5	1	1	3	1	1	3	1	1	3
331	1135;1254;2236;6046	191		142		sp|P16152|CBR1_HUMAN;sp|O75828|CBR3_HUMAN	4;1	4;1	4;1	FALSE			>sp|P16152|CBR1_HUMAN Carbonyl reductase [NADPH] 1 OS=Homo sapiens GN=CBR1 PE=1 SV=3																		2	4	5	7	4	5	7	4	5	7	3	3	2	3	3	2	3	3	2
332	332;333;502;2655;3934;4584;4787					sp|P16401|H15_HUMAN	7	6	6	FALSE			>sp|P16401|H15_HUMAN Histone H1.5 OS=Homo sapiens GN=HIST1H1B PE=1 SV=3																		1	7	7	12	6	6	11	6	6	11	6	3	4	6	3	3	6	3	3
333	327;328;456;2654;4585;4586;4653;4654;4787					sp|P16403|H12_HUMAN;sp|P16402|H13_HUMAN;sp|Q02539|H11_HUMAN;sp|P22492|H1T_HUMAN	9;7;3;2	9;7;3;2	2;0;0;0	FALSE			>sp|P16403|H12_HUMAN Histone H1.2 OS=Homo sapiens GN=HIST1H1C PE=1 SV=2;>sp|P16402|H13_HUMAN Histone H1.3 OS=Homo sapiens GN=HIST1H1D PE=1 SV=2																		4	9	10	18	9	10	18	2	3	5	8	5	3	8	5	3	2	0	0
334	1179					sp|P16435|NCPR_HUMAN	1	1	1	FALSE			>sp|P16435|NCPR_HUMAN NADPH--cytochrome P450 reductase OS=Homo sapiens GN=POR PE=1 SV=2																		1	1	1	1	1	1	1	1	1	1	0	0	1	0	0	1	0	0	1
335	97;948;1538;2214;2468;2507;2646					sp|P16615|AT2A2_HUMAN;sp|O14983|AT2A1_HUMAN;sp|Q93084|AT2A3_HUMAN	7;3;2	7;3;2	7;3;2	FALSE			>sp|P16615|AT2A2_HUMAN Sarcoplasmic/endoplasmic reticulum calcium ATPase 2 OS=Homo sapiens GN=ATP2A2 PE=1 SV=1																		3	7	7	10	7	7	10	7	7	10	5	5	1	5	5	1	5	5	1
336	4892					sp|P16771|UL127_HCMVA	1	1	1	FALSE			>sp|P16771|UL127_HCMVA Uncharacterized protein UL127 OS=Human cytomegalovirus (strain AD169) GN=UL127 PE=4 SV=1																		1	1	1	1	1	1	1	1	1	1	0	1	1	0	1	1	0	1	1
337	457					sp|P16949|STMN1_HUMAN	1	1	1	FALSE			>sp|P16949|STMN1_HUMAN Stathmin OS=Homo sapiens GN=STMN1 PE=1 SV=3																		1	1	1	2	1	1	2	1	1	2	1	1	1	1	1	1	1	1	1
338	1515;4924					sp|P17252|KPCA_HUMAN	2	2	2	FALSE			>sp|P17252|KPCA_HUMAN Protein kinase C alpha type OS=Homo sapiens GN=PRKCA PE=1 SV=3																		1	2	2	2	2	2	2	2	2	2	1	0	1	1	0	1	1	0	1
339	1232					sp|P17301|ITA2_HUMAN	1	1	1	FALSE			>sp|P17301|ITA2_HUMAN Integrin alpha-2 OS=Homo sapiens GN=ITGA2 PE=1 SV=1																		1	1	1	1	1	1	1	1	1	1	0	1	0	0	1	0	0	1	0
340	1086;3014;3918;4053;4143;4440;4480	192	116	326	82	sp|P17655|CAN2_HUMAN	7	7	7	FALSE			>sp|P17655|CAN2_HUMAN Calpain-2 catalytic subunit OS=Homo sapiens GN=CAPN2 PE=1 SV=5																		1	7	7	9	7	7	9	7	7	9	1	5	4	1	5	4	1	5	4
341	1401;1680;4454					sp|P17812|PYRG1_HUMAN	3	3	3	FALSE			>sp|P17812|PYRG1_HUMAN CTP synthase 1 OS=Homo sapiens GN=CTPS PE=1 SV=2																		1	3	3	4	3	3	4	3	3	4	3	0	0	3	0	0	3	0	0
342	1587;1620					sp|P17813|EGLN_HUMAN	2	2	2	FALSE			>sp|P17813|EGLN_HUMAN Endoglin OS=Homo sapiens GN=ENG PE=1 SV=2																		1	2	2	2	2	2	2	2	2	2	0	1	1	0	1	1	0	1	1
343	2582;3759;4362;5123					sp|P17844|DDX5_HUMAN;sp|Q92841|DDX17_HUMAN	4;3	3;2	3;2	FALSE			>sp|P17844|DDX5_HUMAN Probable ATP-dependent RNA helicase DDX5 OS=Homo sapiens GN=DDX5 PE=1 SV=1;>sp|Q92841|DDX17_HUMAN Probable ATP-dependent RNA helicase DDX17 OS=Homo sapiens GN=DDX17 PE=1 SV=1																		2	4	4	5	3	3	4	3	3	4	2	1	4	1	1	3	1	1	3
344	184;1082;1829;2382;5102;6000;6462	193		30		sp|P17858|K6PL_HUMAN	7	5	4	FALSE			>sp|P17858|K6PL_HUMAN 6-phosphofructokinase, liver type OS=Homo sapiens GN=PFKL PE=1 SV=6																		1	7	8	10	5	5	6	4	4	4	2	2	7	2	1	5	1	0	4
345	2114;3762					sp|P17931|LEG3_HUMAN	2	2	2	FALSE			>sp|P17931|LEG3_HUMAN Galectin-3 OS=Homo sapiens GN=LGALS3 PE=1 SV=5																		1	2	2	3	2	2	3	2	2	3	1	2	0	1	2	0	1	2	0
346	2826;4370;5709					sp|P17980|PRS6A_HUMAN	3	3	3	FALSE			>sp|P17980|PRS6A_HUMAN 26S protease regulatory subunit 6A OS=Homo sapiens GN=PSMC3 PE=1 SV=3																		1	3	3	4	3	3	4	3	3	4	3	2	1	3	2	1	3	2	1
347	1075;3177;3687;4176;4753;4867;5334	194		1		sp|P17987|TCPA_HUMAN	7	7	7	FALSE			>sp|P17987|TCPA_HUMAN T-complex protein 1 subunit alpha OS=Homo sapiens GN=CCT1 PE=1 SV=1																		1	7	7	12	7	7	12	7	7	12	6	4	5	6	4	5	6	4	5
348	1435					sp|P18031|PTN1_HUMAN	1	1	1	FALSE			>sp|P18031|PTN1_HUMAN Tyrosine-protein phosphatase non-receptor type 1 OS=Homo sapiens GN=PTPN1 PE=1 SV=1																		1	1	1	1	1	1	1	1	1	1	1	0	0	1	0	0	1	0	0
349	176;177;5848					sp|P18077|RL35A_HUMAN	3	3	3	FALSE			>sp|P18077|RL35A_HUMAN 60S ribosomal protein L35a OS=Homo sapiens GN=RPL35A PE=1 SV=2																		1	3	4	6	3	4	6	3	4	6	2	3	2	2	3	2	2	3	2
350	2087;2355;2455;3017	195		22		sp|P18085|ARF4_HUMAN	4	2	2	FALSE			>sp|P18085|ARF4_HUMAN ADP-ribosylation factor 4 OS=Homo sapiens GN=ARF4 PE=1 SV=3																		1	4	5	10	2	2	4	2	2	4	4	3	3	2	1	1	2	1	1
351	138;463;918;1269;2115;2583;2648;2789;2823;4958;5366;5813;6245;6246		117		186	sp|P18124|RL7_HUMAN;sp|Q9Y4A5|TRRAP_HUMAN	14;1	14;1	14;1	FALSE			>sp|P18124|RL7_HUMAN 60S ribosomal protein L7 OS=Homo sapiens GN=RPL7 PE=1 SV=1																		2	14	14	26	14	14	26	14	14	26	14	9	9	14	9	9	14	9	9
352	113;226;227;228;422;423;523;605;838;898;927;1027;1046;1109;1119;1685;1784;1923;2348;2351;2352;2438;2479;2704;2837;3142;3573;3574;3654;3731;3761;3802;3818;3830;4044;4045;4059;4060;4069;4373;4468;4604;4731;4744;4937;5036;5173;5471;5815;5846;5847;5924;6129;6130;6452;6466	196;197;198;199;200;201;202;203;204;205;206;207;208;209;210		94;174;195;209;237;327;331;533;534;709;741;898;899;900;998		sp|P18206|VINC_HUMAN	56	56	56	FALSE			>sp|P18206|VINC_HUMAN Vinculin OS=Homo sapiens GN=VCL PE=1 SV=4																		1	56	74	124	56	74	124	56	74	124	12	30	56	12	30	56	12	30	56
353	3872;6107;6300;6376		41;118		125;283	sp|P18462|1A25_HUMAN;sp|P30450|1A26_HUMAN;sp|P30453|1A34_HUMAN;sp|P30456|1A43_HUMAN;sp|P30457|1A66_HUMAN;sp|P10314|1A32_HUMAN;sp|P30459|1A74_HUMAN;sp|P16189|1A31_HUMAN;sp|P30512|1A29_HUMAN;sp|P16190|1A33_HUMAN	4;4;4;4;4;4;4;3;3;2	2;2;2;2;2;2;2;1;1;1	1;1;1;1;1;1;1;1;1;1	FALSE			>sp|P18462|1A25_HUMAN HLA class I histocompatibility antigen, A-25 alpha chain OS=Homo sapiens GN=HLA-A PE=2 SV=1;>sp|P30450|1A26_HUMAN HLA class I histocompatibility antigen, A-26 alpha chain OS=Homo sapiens GN=HLA-A PE=1 SV=2;>sp|P30453|1A34_HUMAN HLA cl																		10	4	4	7	2	2	3	1	1	2	3	2	2	1	0	1	1	0	0
354	1073;1722;1723;2767;3877;4397;4506;6308;6367					sp|P18621|RL17_HUMAN	9	9	9	FALSE			>sp|P18621|RL17_HUMAN 60S ribosomal protein L17 OS=Homo sapiens GN=RPL17 PE=1 SV=3																		1	9	11	15	9	11	15	9	11	15	5	8	5	5	8	5	5	8	5
355	287;1404;1405;1966;2088;2089;4498;4984;5783;6182		119		153	sp|P18669|PGAM1_HUMAN;sp|P15259|PGAM2_HUMAN;sp|Q8N0Y7|PGAM4_HUMAN	10;5;4	10;5;4	10;5;4	FALSE			>sp|P18669|PGAM1_HUMAN Phosphoglycerate mutase 1 OS=Homo sapiens GN=PGAM1 PE=1 SV=2;>sp|P15259|PGAM2_HUMAN Phosphoglycerate mutase 2 OS=Homo sapiens GN=PGAM2 PE=1 SV=3																		3	10	11	17	10	11	17	10	11	17	10	10	3	10	10	3	10	10	3
356	196;246;499;1120;1250;1607;1608;1671;1753;2677;2914;3900;4258;5081;5115;5116;5254;5559;5993					sp|P19338|NUCL_HUMAN	19	19	19	FALSE			>sp|P19338|NUCL_HUMAN Nucleolin OS=Homo sapiens GN=NCL PE=1 SV=3																		1	19	19	32	19	19	32	19	19	32	4	11	15	4	11	15	4	11	15
357	695;1320;1947;2144;2560;2734;3420;3524;3563;3742;3768;3769;3853;4519;5381		120		158	sp|P19367|HXK1_HUMAN;sp|P52789|HXK2_HUMAN;sp|P52790|HXK3_HUMAN;sp|Q2TB90|HKDC1_HUMAN	15;3;2;1	15;3;2;1	15;3;2;1	FALSE			>sp|P19367|HXK1_HUMAN Hexokinase-1 OS=Homo sapiens GN=HK1 PE=1 SV=3																		4	15	15	20	15	15	20	15	15	20	4	4	12	4	4	12	4	4	12
358	6351					sp|P19623|SPEE_HUMAN	1	1	1	FALSE			>sp|P19623|SPEE_HUMAN Spermidine synthase OS=Homo sapiens GN=SRM PE=1 SV=1																		1	1	1	1	1	1	1	1	1	1	0	0	1	0	0	1	0	0	1
359	3854;4392					sp|P20020|AT2B1_HUMAN;sp|Q01814|AT2B2_HUMAN;sp|P23634|AT2B4_HUMAN;sp|Q16720|AT2B3_HUMAN	2;2;2;2	2;2;2;2	2;2;2;2	FALSE			>sp|P20020|AT2B1_HUMAN Plasma membrane calcium-transporting ATPase 1 OS=Homo sapiens GN=ATP2B1 PE=1 SV=3;>sp|Q01814|AT2B2_HUMAN Plasma membrane calcium-transporting ATPase 2 OS=Homo sapiens GN=ATP2B2 PE=1 SV=2;>sp|P23634|AT2B4_HUMAN Plasma membrane calcium																		4	2	2	3	2	2	3	2	2	3	1	2	1	1	2	1	1	2	1
360	2812;3037;5904					sp|P20290|BTF3_HUMAN	3	3	3	FALSE			>sp|P20290|BTF3_HUMAN Transcription factor BTF3 OS=Homo sapiens GN=BTF3 PE=1 SV=1																		1	3	3	4	3	3	4	3	3	4	2	2	1	2	2	1	2	2	1
361	3553;5351;6260	211		175		sp|P20339|RAB5A_HUMAN	3	1	1	FALSE			>sp|P20339|RAB5A_HUMAN Ras-related protein Rab-5A OS=Homo sapiens GN=RAB5A PE=1 SV=2																		1	3	3	5	1	1	1	1	1	1	2	2	2	0	0	1	0	0	1
362	1030;3533;4912;6089					sp|P20340|RAB6A_HUMAN;sp|Q9NRW1|RAB6B_HUMAN	4;1	4;1	4;1	FALSE			>sp|P20340|RAB6A_HUMAN Ras-related protein Rab-6A OS=Homo sapiens GN=RAB6A PE=1 SV=3																		2	4	4	6	4	4	6	4	4	6	3	1	2	3	1	2	3	1	2
363	347;879;4025	212		111		sp|P20618|PSB1_HUMAN	3	3	3	FALSE			>sp|P20618|PSB1_HUMAN Proteasome subunit beta type-1 OS=Homo sapiens GN=PSMB1 PE=1 SV=2																		1	3	3	3	3	3	3	3	3	3	3	1	0	3	1	0	3	1	0
364	1689					sp|P20674|COX5A_HUMAN	1	1	1	FALSE			>sp|P20674|COX5A_HUMAN Cytochrome c oxidase subunit 5A, mitochondrial OS=Homo sapiens GN=COX5A PE=1 SV=2																		1	1	1	2	1	1	2	1	1	2	1	0	1	1	0	1	1	0	1
365	320;2454					sp|P20700|LMNB1_HUMAN	2	2	2	FALSE			>sp|P20700|LMNB1_HUMAN Lamin-B1 OS=Homo sapiens GN=LMNB1 PE=1 SV=2																		1	2	2	2	2	2	2	2	2	2	0	0	2	0	0	2	0	0	2
366	615		121		328	sp|P20810|ICAL_HUMAN	1	1	1	FALSE			>sp|P20810|ICAL_HUMAN Calpastatin OS=Homo sapiens GN=CAST PE=1 SV=4																		1	1	1	1	1	1	1	1	1	1	0	1	0	0	1	0	0	1	0
367	2564					sp|P21266|GSTM3_HUMAN;sp|P28161|GSTM2_HUMAN;sp|P46439|GSTM5_HUMAN	1;1;1	1;1;1	1;1;1	FALSE			>sp|P21266|GSTM3_HUMAN Glutathione S-transferase Mu 3 OS=Homo sapiens GN=GSTM3 PE=1 SV=3;>sp|P28161|GSTM2_HUMAN Glutathione S-transferase Mu 2 OS=Homo sapiens GN=GSTM2 PE=1 SV=2;>sp|P46439|GSTM5_HUMAN Glutathione S-transferase Mu 5 OS=Homo sapiens GN=GSTM5																		3	1	1	2	1	1	2	1	1	2	0	0	1	0	0	1	0	0	1
368	1601					sp|P21291|CSRP1_HUMAN	1	1	1	FALSE			>sp|P21291|CSRP1_HUMAN Cysteine and glycine-rich protein 1 OS=Homo sapiens GN=CSRP1 PE=1 SV=3																		1	1	1	1	1	1	1	1	1	1	1	1	1	1	1	1	1	1	1
369	32;42;78;140;144;147;354;455;490;573;582;583;596;644;649;662;663;672;757;875;908;922;967;968;1060;1154;1230;1360;1362;1442;1521;1523;1559;1711;1763;1828;1869;2061;2119;2159;2590;2591;2776;3053;3054;3191;3192;3333;3395;3452;3518;3580;3626;3932;3937;4419;4465;4511;4831;4832;4833;4856;4885;5097;5126;5127;5132;5282;5472;5481;5544;5567;5658;5710;5871;5922;5940;5966;5997;6003;6005;6119;6189;6239;6242;6…	213;214;215;216	122;123;124;125;126;127;128;129;130;131;132;133;134;135;136;137	297;1462;2490;2589	444;478;483;623;631;649;717;810;1018;1260;1453;2107;2199;2378;2543;2601	sp|P21333|FLNA_HUMAN	91	91	86	FALSE			>sp|P21333|FLNA_HUMAN Filamin-A OS=Homo sapiens GN=FLNA PE=1 SV=4																		1	91	99	160	91	99	160	86	94	152	79	81	84	79	81	84	76	76	80
370	215;1374;1517;1806;5895;5902;6344					sp|P21589|5NTD_HUMAN	7	7	7	FALSE			>sp|P21589|5NTD_HUMAN 5'-nucleotidase OS=Homo sapiens GN=NT5E PE=1 SV=1																		1	7	7	12	7	7	12	7	7	12	3	3	2	3	3	2	3	3	2
371	1933;2726;3478;3491;3492;5189;5994;6352;6362		138		232	sp|P21796|VDAC1_HUMAN	9	9	9	FALSE			>sp|P21796|VDAC1_HUMAN Voltage-dependent anion-selective channel protein 1 OS=Homo sapiens GN=VDAC1 PE=1 SV=2																		1	9	9	14	9	9	14	9	9	14	6	4	3	6	4	3	6	4	3
372	3346					sp|P21912|DHSB_HUMAN	1	1	1	FALSE			>sp|P21912|DHSB_HUMAN Succinate dehydrogenase [ubiquinone] iron-sulfur subunit, mitochondrial OS=Homo sapiens GN=SDHB PE=1 SV=3																		1	1	1	2	1	1	2	1	1	2	1	1	0	1	1	0	1	1	0
373	2661					sp|P21926|CD9_HUMAN	1	1	1	FALSE			>sp|P21926|CD9_HUMAN CD9 antigen OS=Homo sapiens GN=CD9 PE=1 SV=4																		1	1	1	1	1	1	1	1	1	1	0	1	0	0	1	0	0	1	0
374	209					sp|P21964|COMT_HUMAN	1	1	1	FALSE			>sp|P21964|COMT_HUMAN Catechol O-methyltransferase OS=Homo sapiens GN=COMT PE=1 SV=2																		1	1	1	2	1	1	2	1	1	2	0	1	1	0	1	1	0	1	1
375	2242					sp|P22033|MUTA_HUMAN	1	1	1	FALSE			>sp|P22033|MUTA_HUMAN Methylmalonyl-CoA mutase, mitochondrial OS=Homo sapiens GN=MUT PE=1 SV=3																		1	1	1	2	1	1	2	1	1	2	0	0	1	0	0	1	0	0	1
376	727;3631					sp|P22087|FBRL_HUMAN	2	2	2	FALSE			>sp|P22087|FBRL_HUMAN rRNA 2'-O-methyltransferase fibrillarin OS=Homo sapiens GN=FBL PE=1 SV=2																		1	2	2	2	2	2	2	2	2	2	0	2	0	0	2	0	0	2	0
377	1969;2638;5534					sp|P22102|PUR2_HUMAN	3	3	3	FALSE			>sp|P22102|PUR2_HUMAN Trifunctional purine biosynthetic protein adenosine-3 OS=Homo sapiens GN=GART PE=1 SV=1																		1	3	3	3	3	3	3	3	3	3	1	0	3	1	0	3	1	0	3
378	485;991;5186					sp|P22234|PUR6_HUMAN	3	3	3	FALSE			>sp|P22234|PUR6_HUMAN Multifunctional protein ADE2 OS=Homo sapiens GN=PAICS PE=1 SV=3																		1	3	3	5	3	3	5	3	3	5	1	3	2	1	3	2	1	3	2
379	2208					sp|P22307|NLTP_HUMAN	1	1	1	FALSE			>sp|P22307|NLTP_HUMAN Non-specific lipid-transfer protein OS=Homo sapiens GN=SCP2 PE=1 SV=2																		1	1	1	2	1	1	2	1	1	2	1	1	0	1	1	0	1	1	0
380	57;286;508;828;1797;2753;2827;2896;3393;3904;3939;3949;4207;4288;4311;4312;4779;6198;6461	217	139	1015	234	sp|P22314|UBA1_HUMAN	19	19	19	FALSE			>sp|P22314|UBA1_HUMAN Ubiquitin-like modifier-activating enzyme 1 OS=Homo sapiens GN=UBA1 PE=1 SV=3																		1	19	21	32	19	21	32	19	21	32	2	10	18	2	10	18	2	10	18
381	1560;1764;1765;5089;5845;6333	187;218	115	68;90	109	sp|P22392|NDKB_HUMAN;sp|O60361|NDK8_HUMAN	6;3	6;3	1;1	FALSE			>sp|P22392|NDKB_HUMAN Nucleoside diphosphate kinase B OS=Homo sapiens GN=NME2 PE=1 SV=1;>sp|O60361|NDK8_HUMAN Putative nucleoside diphosphate kinase OS=Homo sapiens GN=NME2P1 PE=5 SV=1																		2	6	8	15	6	8	15	1	2	4	4	4	5	4	4	5	0	0	1
382	301;1611;1612;1642;1648;2951;4023;4146;5207					sp|P22626|ROA2_HUMAN	9	9	9	FALSE			>sp|P22626|ROA2_HUMAN Heterogeneous nuclear ribonucleoproteins A2/B1 OS=Homo sapiens GN=HNRNPA2B1 PE=1 SV=2																		1	9	9	16	9	9	16	9	9	16	6	6	4	6	6	4	6	6	4
383	522;2219;4372;4802;5151;6201					sp|P22695|QCR2_HUMAN	6	6	6	FALSE			>sp|P22695|QCR2_HUMAN Cytochrome b-c1 complex subunit 2, mitochondrial OS=Homo sapiens GN=UQCRC2 PE=1 SV=3																		1	6	6	8	6	6	8	6	6	8	4	3	3	4	3	3	4	3	3
384	49;222;569;1172;1178;1242;1602;1603;1703;1777;2977;3727;6235	219		683		sp|P23246|SFPQ_HUMAN	13	13	12	FALSE			>sp|P23246|SFPQ_HUMAN Splicing factor, proline- and glutamine-rich OS=Homo sapiens GN=SFPQ PE=1 SV=2																		1	13	14	21	13	14	21	12	13	19	8	5	11	8	5	11	8	5	10
385	866;2090;2091;2197;4690;5033;5034;5386;5387;5672;5683;5757;6072	220;221		101;176		sp|P23284|PPIB_HUMAN	13	13	13	FALSE			>sp|P23284|PPIB_HUMAN Peptidyl-prolyl cis-trans isomerase B OS=Homo sapiens GN=PPIB PE=1 SV=2																		1	13	15	29	13	15	29	13	15	29	10	6	13	10	6	13	10	6	13
386	265					sp|P23381|SYWC_HUMAN	1	1	1	FALSE			>sp|P23381|SYWC_HUMAN Tryptophanyl-tRNA synthetase, cytoplasmic OS=Homo sapiens GN=WARS PE=1 SV=2																		1	1	1	2	1	1	2	1	1	2	1	0	0	1	0	0	1	0	0
387	52;1001;1227;1263;1459;1460;1463;1646;1720;2392;2471;2681;5062;5992;6283	222;223;224	140	157;189;236	97	sp|P23396|RS3_HUMAN	15	15	15	FALSE			>sp|P23396|RS3_HUMAN 40S ribosomal protein S3 OS=Homo sapiens GN=RPS3 PE=1 SV=2																		1	15	18	28	15	18	28	15	18	28	12	10	9	12	10	9	12	10	9
388	715;2718;4542;5450;5876;6348					sp|P23526|SAHH_HUMAN	6	6	6	FALSE			>sp|P23526|SAHH_HUMAN Adenosylhomocysteinase OS=Homo sapiens GN=AHCY PE=1 SV=4																		1	6	6	10	6	6	10	6	6	10	6	5	2	6	5	2	6	5	2
389	458;459;2663;3005;3745;3948;5600;6187	225;226		18;115		sp|P23528|COF1_HUMAN;sp|Q9Y281|COF2_HUMAN	8;4	8;4	7;3	FALSE			>sp|P23528|COF1_HUMAN Cofilin-1 OS=Homo sapiens GN=CFL1 PE=1 SV=3;>sp|Q9Y281|COF2_HUMAN Cofilin-2 OS=Homo sapiens GN=CFL2 PE=1 SV=1																		2	8	10	19	8	10	19	7	8	15	5	7	6	5	7	6	4	6	5
390	1749;4671					sp|P23588|IF4B_HUMAN	2	2	2	FALSE			>sp|P23588|IF4B_HUMAN Eukaryotic translation initiation factor 4B OS=Homo sapiens GN=EIF4B PE=1 SV=2																		1	2	2	2	2	2	2	2	2	2	1	0	1	1	0	1	1	0	1
391	4677					sp|P24534|EF1B_HUMAN	1	1	1	FALSE			>sp|P24534|EF1B_HUMAN Elongation factor 1-beta OS=Homo sapiens GN=EEF1B2 PE=1 SV=3																		1	1	1	2	1	1	2	1	1	2	1	1	0	1	1	0	1	1	0
392	2081;2094;4070;6252					sp|P24539|AT5F1_HUMAN	4	4	4	FALSE			>sp|P24539|AT5F1_HUMAN ATP synthase subunit b, mitochondrial OS=Homo sapiens GN=ATP5F1 PE=1 SV=2																		1	4	4	7	4	4	7	4	4	7	2	2	2	2	2	2	2	2	2
393	5292					sp|P24752|THIL_HUMAN	1	1	1	FALSE			>sp|P24752|THIL_HUMAN Acetyl-CoA acetyltransferase, mitochondrial OS=Homo sapiens GN=ACAT1 PE=1 SV=1																		1	1	1	2	1	1	2	1	1	2	1	1	0	1	1	0	1	1	0
394	708;1787;3292					sp|P24844|MYL9_HUMAN	3	1	1	FALSE			>sp|P24844|MYL9_HUMAN Myosin regulatory light polypeptide 9 OS=Homo sapiens GN=MYL9 PE=1 SV=4																		1	3	3	5	1	1	2	1	1	2	3	2	1	1	1	1	1	1	1
395	257;2203;2808					sp|Q00526|CDK3_HUMAN;sp|P24941|CDK2_HUMAN;sp|P06493|CDC2_HUMAN;sp|Q14004|CD2L5_HUMAN;sp|Q9NYV4|CD2L7_HUMAN;sp|Q00537|PCTK2_HUMAN;sp|Q00536|PCTK1_HUMAN;sp|Q07002|PCTK3_HUMAN;sp|O94921|PFTK1_HUMAN;sp|Q96Q40|PFTK2_HUMAN;sp|P50750|CDK9_HUMAN;sp|Q00534|CDK6_HUMAN;sp|P11802|CDK4_HUMAN;sp|Q00535|CDK5_HUMAN	3;3;2;1;1;1;1;1;1;1;1;1;1;1	3;3;2;1;1;1;1;1;1;1;1;1;1;1	3;3;2;1;1;1;1;1;1;1;1;1;1;1	FALSE			>sp|Q00526|CDK3_HUMAN Cell division protein kinase 3 OS=Homo sapiens GN=CDK3 PE=1 SV=1;>sp|P24941|CDK2_HUMAN Cell division protein kinase 2 OS=Homo sapiens GN=CDK2 PE=1 SV=2;>sp|P06493|CDC2_HUMAN Cell division control protein 2 homolog OS=Homo sapiens GN=C																		14	3	3	4	3	3	4	3	3	4	3	1	1	3	1	1	3	1	1
396	3222;5385;5466					sp|P25205|MCM3_HUMAN	3	3	3	FALSE			>sp|P25205|MCM3_HUMAN DNA replication licensing factor MCM3 OS=Homo sapiens GN=MCM3 PE=1 SV=3																		1	3	3	5	3	3	5	3	3	5	1	2	3	1	2	3	1	2	3
397	881;5011					sp|P25398|RS12_HUMAN	2	2	2	FALSE			>sp|P25398|RS12_HUMAN 40S ribosomal protein S12 OS=Homo sapiens GN=RPS12 PE=1 SV=3																		1	2	2	3	2	2	3	2	2	3	2	2	1	2	2	1	2	2	1
398	372;533;929;1132;1203;1694;1779;1950;2325;2540;2554;2913;3109;3474;4126;4223;4936;5107;5122;5344;5633;5819;6014;6015					sp|P25705|ATPA_HUMAN;REV_sp|O00522|KRIT1_HUMAN;REV_sp|Q9Y5A7|NUB1_HUMAN	24;1;1	24;1;1	24;1;1	FALSE			>sp|P25705|ATPA_HUMAN ATP synthase subunit alpha, mitochondrial OS=Homo sapiens GN=ATP5A1 PE=1 SV=1																		3	24	24	35	24	24	35	24	24	35	20	18	17	20	18	17	20	18	17
399	1103;1469;3579					sp|P25786|PSA1_HUMAN	3	3	3	FALSE			>sp|P25786|PSA1_HUMAN Proteasome subunit alpha type-1 OS=Homo sapiens GN=PSMA1 PE=1 SV=1																		1	3	3	4	3	3	4	3	3	4	3	0	0	3	0	0	3	0	0
400	2715;3500;4672					sp|P25787|PSA2_HUMAN	3	3	3	FALSE			>sp|P25787|PSA2_HUMAN Proteasome subunit alpha type-2 OS=Homo sapiens GN=PSMA2 PE=1 SV=2																		1	3	3	4	3	3	4	3	3	4	1	1	3	1	1	3	1	1	3
401	535;2072;2963;4706;4810;5606					sp|P25788|PSA3_HUMAN	6	6	6	FALSE			>sp|P25788|PSA3_HUMAN Proteasome subunit alpha type-3 OS=Homo sapiens GN=PSMA3 PE=1 SV=2																		1	6	6	10	6	6	10	6	6	10	5	3	1	5	3	1	5	3	1
402	3146					sp|P25789|PSA4_HUMAN	1	1	1	FALSE			>sp|P25789|PSA4_HUMAN Proteasome subunit alpha type-4 OS=Homo sapiens GN=PSMA4 PE=1 SV=1																		1	1	1	2	1	1	2	1	1	2	1	1	1	1	1	1	1	1	1
403	440;911;1160;1746;1795;3388;4266;5861;6310;6385	227;228		545;548		sp|P26006|ITA3_HUMAN	10	10	10	FALSE			>sp|P26006|ITA3_HUMAN Integrin alpha-3 OS=Homo sapiens GN=ITGA3 PE=1 SV=3																		1	10	10	14	10	10	14	10	10	14	4	6	6	4	6	6	4	6	6
404	309;366;416;417;1089;1130;1474;1778;2123;2206;2535;2652;2777;2940;3298;4277;4343;4655;5317	229;230;231		200;451;577		sp|P26038|MOES_HUMAN	19	19	13	FALSE			>sp|P26038|MOES_HUMAN Moesin OS=Homo sapiens GN=MSN PE=1 SV=3																		1	19	21	35	19	21	35	13	15	24	10	8	14	10	8	14	6	5	8
405	4625					sp|P26196|DDX6_HUMAN	1	1	1	FALSE			>sp|P26196|DDX6_HUMAN Probable ATP-dependent RNA helicase DDX6 OS=Homo sapiens GN=DDX6 PE=1 SV=2																		1	1	1	2	1	1	2	1	1	2	1	1	1	1	1	1	1	1	1
406	1213;1497;3986					sp|P26358|DNMT1_HUMAN	3	3	3	FALSE			>sp|P26358|DNMT1_HUMAN DNA (cytosine-5)-methyltransferase 1 OS=Homo sapiens GN=DNMT1 PE=1 SV=2																		1	3	3	3	3	3	3	3	3	3	0	2	1	0	2	1	0	2	1
407	1628;1629;2863;3084;3971;4151;4492;4700;4907;5155;5487;5699	232		155		sp|P26373|RL13_HUMAN	12	12	12	FALSE			>sp|P26373|RL13_HUMAN 60S ribosomal protein L13 OS=Homo sapiens GN=RPL13 PE=1 SV=4																		1	12	13	22	12	13	22	12	13	22	5	11	2	5	11	2	5	11	2
408	2;1032;4579		141		3	sp|P26447|S10A4_HUMAN	3	3	3	FALSE			>sp|P26447|S10A4_HUMAN Protein S100-A4 OS=Homo sapiens GN=S100A4 PE=1 SV=1																		1	3	3	3	3	3	3	3	3	3	1	0	3	1	0	3	1	0	3
409	2303;6210					sp|P26583|HMGB2_HUMAN	2	1	1	FALSE			>sp|P26583|HMGB2_HUMAN High mobility group protein B2 OS=Homo sapiens GN=HMGB2 PE=1 SV=2																		1	2	2	3	1	1	1	1	1	1	2	1	0	1	1	0	1	1	0
410	2111;3674;4035;5766;5990	233		90		sp|P26599|PTBP1_HUMAN;sp|O95758|ROD1_HUMAN	5;1	5;1	5;1	FALSE			>sp|P26599|PTBP1_HUMAN Polypyrimidine tract-binding protein 1 OS=Homo sapiens GN=PTBP1 PE=1 SV=1																		2	5	5	9	5	5	9	5	5	9	5	4	3	5	4	3	5	4	3
411	53;1102;1309;1626;2493;2624;2915;3910;5171;6150					sp|P26639|SYTC_HUMAN;sp|A2RTX5|SYTC2_HUMAN	10;1	10;1	10;1	FALSE			>sp|P26639|SYTC_HUMAN Threonyl-tRNA synthetase, cytoplasmic OS=Homo sapiens GN=TARS PE=1 SV=3																		2	10	10	13	10	10	13	10	10	13	1	2	9	1	2	9	1	2	9
412	300;745;1530;2140;2559;4879;4927;6234					sp|P26640|SYVC_HUMAN	8	8	8	FALSE			>sp|P26640|SYVC_HUMAN Valyl-tRNA synthetase OS=Homo sapiens GN=VARS PE=1 SV=4																		1	8	8	9	8	8	9	8	8	9	2	4	4	2	4	4	2	4	4
413	211;268;1134;2328;2720;4447;4908;5091;5285;5817;6114;6427		142		194	sp|P26641|EF1G_HUMAN	12	12	12	FALSE			>sp|P26641|EF1G_HUMAN Elongation factor 1-gamma OS=Homo sapiens GN=EEF1G PE=1 SV=3																		1	12	12	24	12	12	24	12	12	24	11	10	9	11	10	9	11	10	9
414	1802;4088;5707;6316		143		87	sp|P27105|STOM_HUMAN	4	4	4	FALSE			>sp|P27105|STOM_HUMAN Erythrocyte band 7 integral membrane protein OS=Homo sapiens GN=STOM PE=1 SV=3																		1	4	4	6	4	4	6	4	4	6	4	0	0	4	0	0	4	0	0
415	563;860;3689;3999;4360	234		1		sp|P27348|1433T_HUMAN	5	3	3	FALSE			>sp|P27348|1433T_HUMAN 14-3-3 protein theta OS=Homo sapiens GN=YWHAQ PE=1 SV=1																		1	5	6	10	3	4	6	3	4	6	4	5	1	2	3	0	2	3	0
416	1270;1356;1357;1807;2170;2475;3050;5654;5927	235		136		sp|P27635|RL10_HUMAN;sp|Q96L21|RL10L_HUMAN	9;7	9;7	9;7	FALSE			>sp|P27635|RL10_HUMAN 60S ribosomal protein L10 OS=Homo sapiens GN=RPL10 PE=1 SV=4;>sp|Q96L21|RL10L_HUMAN 60S ribosomal protein L10-like OS=Homo sapiens GN=RPL10L PE=1 SV=3																		2	9	10	17	9	10	17	9	10	17	7	6	7	7	6	7	7	6	7
417	4214					sp|P27695|APEX1_HUMAN	1	1	1	FALSE			>sp|P27695|APEX1_HUMAN DNA-(apurinic or apyrimidinic site) lyase OS=Homo sapiens GN=APEX1 PE=1 SV=2																		1	1	1	2	1	1	2	1	1	2	1	0	1	1	0	1	1	0	1
418	2833;3653;5213;6449	236		2215		sp|P27708|PYR1_HUMAN	4	4	4	FALSE			>sp|P27708|PYR1_HUMAN CAD protein OS=Homo sapiens GN=CAD PE=1 SV=3																		1	4	5	5	4	5	5	4	5	5	2	4	2	2	4	2	2	4	2
419	1070;1491;2152;2787;4538					sp|P27797|CALR_HUMAN	5	5	5	FALSE			>sp|P27797|CALR_HUMAN Calreticulin OS=Homo sapiens GN=CALR PE=1 SV=1																		1	5	5	10	5	5	10	5	5	10	4	4	4	4	4	4	4	4	4
420	22;645;817;976;2861;2862;4847;5378;5380;5468;5640;6151		144		635	sp|P27816|MAP4_HUMAN	12	12	12	FALSE			>sp|P27816|MAP4_HUMAN Microtubule-associated protein 4 OS=Homo sapiens GN=MAP4 PE=1 SV=2																		1	12	13	17	12	13	17	12	13	17	4	9	8	4	9	8	4	9	8
421	36;611;616;1767;2579;2580;2708;3323;5286;5315		145;146;147		194;360;366	sp|P27824|CALX_HUMAN;sp|O14967|CLGN_HUMAN	10;1	10;1	10;1	FALSE			>sp|P27824|CALX_HUMAN Calnexin OS=Homo sapiens GN=CANX PE=1 SV=2																		2	10	10	15	10	10	15	10	10	15	2	3	9	2	3	9	2	3	9
422	2689					sp|P28062|PSB8_HUMAN	1	1	1	FALSE			>sp|P28062|PSB8_HUMAN Proteasome subunit beta type-8 OS=Homo sapiens GN=PSMB8 PE=1 SV=2																		1	1	1	1	1	1	1	1	1	1	1	0	0	1	0	0	1	0	0
423	719;1455					sp|P28065|PSB9_HUMAN	2	2	2	FALSE			>sp|P28065|PSB9_HUMAN Proteasome subunit beta type-9 OS=Homo sapiens GN=PSMB9 PE=1 SV=2																		1	2	2	3	2	2	3	2	2	3	1	0	1	1	0	1	1	0	1
424	183;1899;2967;4893					sp|P28066|PSA5_HUMAN	4	4	4	FALSE			>sp|P28066|PSA5_HUMAN Proteasome subunit alpha type-5 OS=Homo sapiens GN=PSMA5 PE=1 SV=3																		1	4	4	7	4	4	7	4	4	7	3	4	1	3	4	1	3	4	1
425	185;1384;4333;4381;5865					sp|P28070|PSB4_HUMAN	5	5	5	FALSE			>sp|P28070|PSB4_HUMAN Proteasome subunit beta type-4 OS=Homo sapiens GN=PSMB4 PE=1 SV=4																		1	5	5	7	5	5	7	5	5	7	3	3	2	3	3	2	3	3	2
426	3635;4382					sp|P28072|PSB6_HUMAN	2	2	2	FALSE			>sp|P28072|PSB6_HUMAN Proteasome subunit beta type-6 OS=Homo sapiens GN=PSMB6 PE=1 SV=4																		1	2	2	4	2	2	4	2	2	4	2	2	1	2	2	1	2	2	1
427	1748;3899					sp|P28331|NDUS1_HUMAN	2	2	2	FALSE			>sp|P28331|NDUS1_HUMAN NADH-ubiquinone oxidoreductase 75 kDa subunit, mitochondrial OS=Homo sapiens GN=NDUFS1 PE=1 SV=3																		1	2	2	2	2	2	2	2	2	2	1	1	0	1	1	0	1	1	0
428	1394;4140					sp|P28482|MK01_HUMAN	2	2	2	FALSE			>sp|P28482|MK01_HUMAN Mitogen-activated protein kinase 1 OS=Homo sapiens GN=MAPK1 PE=1 SV=3																		1	2	2	3	2	2	3	2	2	3	1	0	1	1	0	1	1	0	1
429	4978;5216					sp|P28838|AMPL_HUMAN	2	2	2	FALSE			>sp|P28838|AMPL_HUMAN Cytosol aminopeptidase OS=Homo sapiens GN=LAP3 PE=1 SV=3																		1	2	2	3	2	2	3	2	2	3	2	1	1	2	1	1	2	1	1
430	520					sp|P29144|TPP2_HUMAN	1	1	1	FALSE			>sp|P29144|TPP2_HUMAN Tripeptidyl-peptidase 2 OS=Homo sapiens GN=TPP2 PE=1 SV=4																		1	1	1	1	1	1	1	1	1	1	0	0	1	0	0	1	0	0	1
431	992;1151;3953;6047		148		753	sp|P29317|EPHA2_HUMAN;sp|P29323|EPHB2_HUMAN;sp|Q9UF33|EPHA6_HUMAN;sp|P54753|EPHB3_HUMAN;sp|Q15375|EPHA7_HUMAN;sp|P54760|EPHB4_HUMAN;sp|P54764|EPHA4_HUMAN;sp|P54762|EPHB1_HUMAN	4;1;1;1;1;1;1;1	4;1;1;1;1;1;1;1	4;1;1;1;1;1;1;1	FALSE			>sp|P29317|EPHA2_HUMAN Ephrin type-A receptor 2 OS=Homo sapiens GN=EPHA2 PE=1 SV=2																		8	4	4	5	4	4	5	4	4	5	1	1	2	1	1	2	1	1	2
432	2245;2311;2729;2892;3030;3081;3696;3703;3800;4087;4963;4964;5353;5410;5753	237		604		sp|P29401|TKT_HUMAN	15	15	15	FALSE			>sp|P29401|TKT_HUMAN Transketolase OS=Homo sapiens GN=TKT PE=1 SV=3																		1	15	16	24	15	16	24	15	16	24	5	2	10	5	2	10	5	2	10
433	1683;2685;3041;3837					sp|P29536|LMOD1_HUMAN	4	4	4	FALSE			>sp|P29536|LMOD1_HUMAN Leiomodin-1 OS=Homo sapiens GN=LMOD1 PE=1 SV=2																		1	4	4	6	4	4	6	4	4	6	0	3	2	0	3	2	0	3	2
434	3602					sp|P29590|PML_HUMAN	1	1	1	FALSE			>sp|P29590|PML_HUMAN Probable transcription factor PML OS=Homo sapiens GN=PML PE=1 SV=3																		1	1	1	1	1	1	1	1	1	1	0	0	1	0	0	1	0	0	1
435	487;511;1920;1921;2131;4681;4707					sp|P29692|EF1D_HUMAN	7	7	7	FALSE			>sp|P29692|EF1D_HUMAN Elongation factor 1-delta OS=Homo sapiens GN=EEF1D PE=1 SV=5																		1	7	7	13	7	7	13	7	7	13	5	5	4	5	5	4	5	5	4
436	706;1096;1531;4759;6097					sp|P30040|ERP29_HUMAN	5	5	5	FALSE			>sp|P30040|ERP29_HUMAN Endoplasmic reticulum protein ERp29 OS=Homo sapiens GN=ERP29 PE=1 SV=4																		1	5	5	9	5	5	9	5	5	9	3	4	1	3	4	1	3	4	1
437	689;1251;2472;3056;3439;3913;4156;5485;6027;6028					sp|P30041|PRDX6_HUMAN	10	10	10	FALSE			>sp|P30041|PRDX6_HUMAN Peroxiredoxin-6 OS=Homo sapiens GN=PRDX6 PE=1 SV=3																		1	10	10	16	10	10	16	10	10	16	6	9	3	6	9	3	6	9	3
438	1423;1891;5135;5615		149		100	sp|P30044|PRDX5_HUMAN	4	4	4	FALSE			>sp|P30044|PRDX5_HUMAN Peroxiredoxin-5, mitochondrial OS=Homo sapiens GN=PRDX5 PE=1 SV=3																		1	4	4	6	4	4	6	4	4	6	3	2	2	3	2	2	3	2	2
439	1217					sp|P30046|DOPD_HUMAN	1	1	1	FALSE			>sp|P30046|DOPD_HUMAN D-dopachrome decarboxylase OS=Homo sapiens GN=DDT PE=1 SV=3																		1	1	1	2	1	1	2	1	1	2	1	1	0	1	1	0	1	1	0
440	895;1730;2014					sp|P30048|PRDX3_HUMAN	3	3	3	FALSE			>sp|P30048|PRDX3_HUMAN Thioredoxin-dependent peroxide reductase, mitochondrial OS=Homo sapiens GN=PRDX3 PE=1 SV=3																		1	3	3	6	3	3	6	3	3	6	3	3	3	3	3	3	3	3	3
441	650;2048;2228;4182		150		17	sp|P30050|RL12_HUMAN	4	4	4	FALSE			>sp|P30050|RL12_HUMAN 60S ribosomal protein L12 OS=Homo sapiens GN=RPL12 PE=1 SV=1																		1	4	4	8	4	4	8	4	4	8	4	4	4	4	4	4	4	4	4
442	400;4708					sp|P30084|ECHM_HUMAN	2	2	2	FALSE			>sp|P30084|ECHM_HUMAN Enoyl-CoA hydratase, mitochondrial OS=Homo sapiens GN=ECHS1 PE=1 SV=4																		1	2	2	2	2	2	2	2	2	2	0	2	0	0	2	0	0	2	0
443	388;1785;3610;5828;6163		151		168	sp|P30086|PEBP1_HUMAN	5	5	5	FALSE			>sp|P30086|PEBP1_HUMAN Phosphatidylethanolamine-binding protein 1 OS=Homo sapiens GN=PEBP1 PE=1 SV=3																		1	5	5	7	5	5	7	5	5	7	4	2	2	4	2	2	4	2	2
444	836;1037;1266;1292;1326;1478;1625;2182;2774;2840;3115;3442;3670;4453;4580;5002;5095;6258	238;239		338;434		sp|P30101|PDIA3_HUMAN	18	18	18	FALSE			>sp|P30101|PDIA3_HUMAN Protein disulfide-isomerase A3 OS=Homo sapiens GN=PDIA3 PE=1 SV=4																		1	18	20	32	18	20	32	18	20	32	12	10	10	12	10	10	12	10	10
445	2021;2226;2824;3648;4515					sp|P30153|2AAA_HUMAN	5	5	5	FALSE			>sp|P30153|2AAA_HUMAN Serine/threonine-protein phosphatase 2A 65 kDa regulatory subunit A alpha isoform OS=Homo sapiens GN=PPP2R1A PE=1 SV=4																		1	5	6	8	5	6	8	5	6	8	3	2	2	3	2	2	3	2	2
446	5705					sp|P52569|CTR2_HUMAN;sp|P30825|CTR1_HUMAN	1;1	1;1	1;1	FALSE			>sp|P52569|CTR2_HUMAN Low affinity cationic amino acid transporter 2 OS=Homo sapiens GN=SLC7A2 PE=1 SV=2;>sp|P30825|CTR1_HUMAN High affinity cationic amino acid transporter 1 OS=Homo sapiens GN=SLC7A1 PE=1 SV=1																		2	1	1	1	1	1	1	1	1	1	1	1	0	1	1	0	1	1	0
447	4106					sp|P31040|DHSA_HUMAN	1	1	1	FALSE			>sp|P31040|DHSA_HUMAN Succinate dehydrogenase [ubiquinone] flavoprotein subunit, mitochondrial OS=Homo sapiens GN=SDHA PE=1 SV=2																		1	1	1	1	1	1	1	1	1	1	0	1	0	0	1	0	0	1	0
448	1385;1835;2673;3622;3765;4853					sp|P31150|GDIA_HUMAN	6	1	1	FALSE			>sp|P31150|GDIA_HUMAN Rab GDP dissociation inhibitor alpha OS=Homo sapiens GN=GDI1 PE=1 SV=2																		1	6	6	8	1	1	1	1	1	1	3	4	1	0	1	0	0	1	0
449	4359					sp|P31483|TIA1_HUMAN;sp|Q01085|TIAR_HUMAN	1;1	1;1	1;1	FALSE			>sp|P31483|TIA1_HUMAN Nucleolysin TIA-1 isoform p40 OS=Homo sapiens GN=TIA1 PE=1 SV=3;>sp|Q01085|TIAR_HUMAN Nucleolysin TIAR OS=Homo sapiens GN=TIAL1 PE=1 SV=1																		2	1	1	1	1	1	1	1	1	1	0	1	1	0	1	1	0	1	1
450	3846;4645					sp|P31930|QCR1_HUMAN	2	2	2	FALSE			>sp|P31930|QCR1_HUMAN Cytochrome b-c1 complex subunit 1, mitochondrial OS=Homo sapiens GN=UQCRC1 PE=1 SV=3																		1	2	2	2	2	2	2	2	2	2	2	0	0	2	0	0	2	0	0
451	889;2882					sp|P31939|PUR9_HUMAN	2	2	2	FALSE			>sp|P31939|PUR9_HUMAN Bifunctional purine biosynthesis protein PURH OS=Homo sapiens GN=ATIC PE=1 SV=3																		1	2	2	2	2	2	2	2	2	2	0	1	2	0	1	2	0	1	2
452	495;4909;5652;6266					sp|P31942|HNRH3_HUMAN	4	4	4	FALSE			>sp|P31942|HNRH3_HUMAN Heterogeneous nuclear ribonucleoprotein H3 OS=Homo sapiens GN=HNRNPH3 PE=1 SV=2																		1	4	4	8	4	4	8	4	4	8	3	3	2	3	3	2	3	3	2
453	497;4816;4910;5653;6265;6393					sp|P31943|HNRH1_HUMAN;sp|Q9NQA5|TRPV5_HUMAN	6;1	6;1	1;0	FALSE			>sp|P31943|HNRH1_HUMAN Heterogeneous nuclear ribonucleoprotein H OS=Homo sapiens GN=HNRNPH1 PE=1 SV=4																		2	6	6	12	6	6	12	1	1	2	6	5	5	6	5	5	1	1	1
454	564;565;860;2818;3834;3999;4001;4367;5256;5698;6317	240;241		24;28		sp|P31946|1433B_HUMAN;sp|P31947|1433S_HUMAN	11;2	8;0	7;0	FALSE			>sp|P31946|1433B_HUMAN 14-3-3 protein beta/alpha OS=Homo sapiens GN=YWHAB PE=1 SV=3																		2	11	13	22	8	10	16	7	7	11	6	11	3	4	8	2	3	7	1
455	1352;3695					sp|P31948|STIP1_HUMAN	2	2	2	FALSE			>sp|P31948|STIP1_HUMAN Stress-induced-phosphoprotein 1 OS=Homo sapiens GN=STIP1 PE=1 SV=1																		1	2	2	3	2	2	3	2	2	3	1	1	2	1	1	2	1	1	2
456	619;725;2538;5059;6183	242	152	43	13	sp|P31949|S10AB_HUMAN	5	5	5	FALSE			>sp|P31949|S10AB_HUMAN Protein S100-A11 OS=Homo sapiens GN=S100A11 PE=1 SV=2																		1	5	6	10	5	6	10	5	6	10	3	3	4	3	3	4	3	3	4
457	489;956;1728;1729;2666;4250					sp|P32119|PRDX2_HUMAN	6	5	5	FALSE			>sp|P32119|PRDX2_HUMAN Peroxiredoxin-2 OS=Homo sapiens GN=PRDX2 PE=1 SV=5																		1	6	6	12	5	5	10	5	5	10	3	4	4	3	3	4	3	3	4
458	694;1293;1913;5163					sp|P32969|RL9_HUMAN	4	4	4	FALSE			>sp|P32969|RL9_HUMAN 60S ribosomal protein L9 OS=Homo sapiens GN=RPL9 PE=1 SV=1																		1	4	4	5	4	4	5	4	4	5	2	2	2	2	2	2	2	2	2
459	1383;1639;2486;2978;3094;3613;4263;4525;4772;4776;4921;5106;6424					sp|P33176|KINH_HUMAN;sp|Q12840|KIF5A_HUMAN	13;3	13;3	10;0	FALSE			>sp|P33176|KINH_HUMAN Kinesin-1 heavy chain OS=Homo sapiens GN=KIF5B PE=1 SV=1																		2	13	13	17	13	13	17	10	10	12	1	6	9	1	6	9	1	4	6
460	324;2736					sp|P33947|ERD22_HUMAN;sp|P24390|ERD21_HUMAN	2;1	2;1	2;1	FALSE			>sp|P33947|ERD22_HUMAN ER lumen protein retaining receptor 2 OS=Homo sapiens GN=KDELR2 PE=1 SV=1;>sp|P24390|ERD21_HUMAN ER lumen protein retaining receptor 1 OS=Homo sapiens GN=KDELR1 PE=1 SV=1																		2	2	2	2	2	2	2	2	2	2	0	2	0	0	2	0	0	2	0
461	218					sp|P33991|MCM4_HUMAN	1	1	1	FALSE			>sp|P33991|MCM4_HUMAN DNA replication licensing factor MCM4 OS=Homo sapiens GN=MCM4 PE=1 SV=5																		1	1	1	1	1	1	1	1	1	1	1	0	0	1	0	0	1	0	0
462	3640;5814					sp|P33992|MCM5_HUMAN	2	2	2	FALSE			>sp|P33992|MCM5_HUMAN DNA replication licensing factor MCM5 OS=Homo sapiens GN=MCM5 PE=1 SV=5																		1	2	2	2	2	2	2	2	2	2	1	0	1	1	0	1	1	0	1
463	2128;4395;4723;5221					sp|P33993|MCM7_HUMAN	4	4	4	FALSE			>sp|P33993|MCM7_HUMAN DNA replication licensing factor MCM7 OS=Homo sapiens GN=MCM7 PE=1 SV=4																		1	4	4	6	4	4	6	4	4	6	0	2	4	0	2	4	0	2	4
464	91;2982;3076;4514;5759					sp|P34897|GLYM_HUMAN	5	5	5	FALSE			>sp|P34897|GLYM_HUMAN Serine hydroxymethyltransferase, mitochondrial OS=Homo sapiens GN=SHMT2 PE=1 SV=3																		1	5	5	7	5	5	7	5	5	7	4	1	0	4	1	0	4	1	0
465	92;120;944;3110;3889;4812;5742;6004					sp|P34932|HSP74_HUMAN	8	8	8	FALSE			>sp|P34932|HSP74_HUMAN Heat shock 70 kDa protein 4 OS=Homo sapiens GN=HSPA4 PE=1 SV=4																		1	8	8	11	8	8	11	8	8	11	2	5	5	2	5	5	2	5	5
466	189;2103;3196;3245;3879					sp|P35221|CTNA1_HUMAN	5	5	5	FALSE			>sp|P35221|CTNA1_HUMAN Catenin alpha-1 OS=Homo sapiens GN=CTNNA1 PE=1 SV=1																		1	5	5	7	5	5	7	5	5	7	4	3	4	4	3	4	4	3	4
467	960;3219;3570;3907					sp|P35222|CTNB1_HUMAN;sp|P14923|PLAK_HUMAN	4;1	4;1	4;1	FALSE			>sp|P35222|CTNB1_HUMAN Catenin beta-1 OS=Homo sapiens GN=CTNNB1 PE=1 SV=1																		2	4	4	5	4	4	5	4	4	5	2	2	2	2	2	2	2	2	2
468	800;1186;1234;1903;2185;2186;5805;6423		153		69	sp|P35232|PHB_HUMAN	8	8	8	FALSE			>sp|P35232|PHB_HUMAN Prohibitin OS=Homo sapiens GN=PHB PE=1 SV=1																		1	8	8	11	8	8	11	8	8	11	7	1	4	7	1	4	7	1	4
469	2102;3985					sp|P35237|SPB6_HUMAN	2	2	2	FALSE			>sp|P35237|SPB6_HUMAN Serpin B6 OS=Homo sapiens GN=SERPINB6 PE=1 SV=3																		1	2	2	3	2	2	3	2	2	3	1	1	1	1	1	1	1	1	1
470	366;1474;2206;2652;2940;4057;4277					sp|P35241|RADI_HUMAN	7	1	1	FALSE			>sp|P35241|RADI_HUMAN Radixin OS=Homo sapiens GN=RDX PE=1 SV=1																		1	7	7	12	1	1	1	1	1	1	4	4	6	0	1	0	0	1	0
471	2261					sp|P35244|RFA3_HUMAN	1	1	1	FALSE			>sp|P35244|RFA3_HUMAN Replication protein A 14 kDa subunit OS=Homo sapiens GN=RPA3 PE=1 SV=1																		1	1	1	1	1	1	1	1	1	1	1	0	1	1	0	1	1	0	1
472	2247					sp|P35251|RFC1_HUMAN	1	1	1	FALSE			>sp|P35251|RFC1_HUMAN Replication factor C subunit 1 OS=Homo sapiens GN=RFC1 PE=1 SV=4																		1	1	1	1	1	1	1	1	1	1	0	0	1	0	0	1	0	0	1
473	139;2571;4034;6008					sp|P35268|RL22_HUMAN	4	4	3	FALSE			>sp|P35268|RL22_HUMAN 60S ribosomal protein L22 OS=Homo sapiens GN=RPL22 PE=1 SV=2																		1	4	4	7	4	4	7	3	3	5	4	4	3	4	4	3	3	3	2
474	7;8;128;149;150;238;244;249;250;355;424;425;465;472;633;697;698;754;775;776;877;1009;1010;1013;1052;1053;1065;1067;1068;1085;1194;1336;1529;1568;1956;2052;2053;2100;2101;2124;2125;2126;2127;2259;2385;2470;2651;2664;2674;2723;2739;2742;2759;2781;2788;2894;2906;2925;3267;3356;3380;3383;3394;3408;3410;3475;3595;3684;3809;3810;3922;3965;4005;4096;4136;4171;4183;4193;4215;4229;4230;4256;4272;4273;4289…	243;244;245;246;247;248;249;250;251;252;253;254;255;256;257;258;259;260;261;262;263;264;265;266;267;268	154;155;156;157;158;159;160;161	86;137;146;161;162;329;337;586;627;847;848;871;879;941;1028;1190;1369;1489;1506;1510;1537;1565;1594;1678;1682;1910	91;172;569;694;917;931;988;1379	sp|P35579|MYH9_HUMAN;sp|A7E2Y1|MYH7B_HUMAN;sp|Q9UKX2|MYH2_HUMAN;sp|P11055|MYH3_HUMAN;sp|P12882|MYH1_HUMAN;sp|P13533|MYH6_HUMAN;sp|Q9Y623|MYH4_HUMAN;sp|Q9UKX3|MYH13_HUMAN;sp|P13535|MYH8_HUMAN;sp|P12883|MYH7_HUMAN;REV_sp|Q9UKV3|ACINU_HUMAN;REV_sp|Q08AF3|SLFN5_HUMAN;REV_sp|Q5T655|CC147_HUMAN	115;1;1;1;1;1;1;1;1;1;1;1;1	115;1;1;1;1;1;1;1;1;1;1;1;1	93;0;0;0;0;0;0;0;0;0;1;0;0	FALSE			>sp|P35579|MYH9_HUMAN Myosin-9 OS=Homo sapiens GN=MYH9 PE=1 SV=4																		13	115	156	253	115	156	253	93	132	211	101	102	111	101	102	111	81	83	91
475	7;8;128;149;150;243;633;754;1194;2232;2585;2674;2894;3267;3383;4256;5320;5548;5551	267;269	154;155;162	90;593	95;576;701	sp|P35580|MYH10_HUMAN	19	3	1	FALSE			>sp|P35580|MYH10_HUMAN Myosin-10 OS=Homo sapiens GN=MYH10 PE=1 SV=3																		1	19	20	33	3	3	3	1	1	1	18	14	17	2	0	2	1	0	0
476	827;5436;5603;5656;6425					sp|P35606|COPB2_HUMAN	5	5	5	FALSE			>sp|P35606|COPB2_HUMAN Coatomer subunit beta' OS=Homo sapiens GN=COPB2 PE=1 SV=2																		1	5	5	7	5	5	7	5	5	7	3	4	2	3	4	2	3	4	2
477	2809;6472					sp|P35611|ADDA_HUMAN	2	2	2	FALSE			>sp|P35611|ADDA_HUMAN Alpha-adducin OS=Homo sapiens GN=ADD1 PE=1 SV=2																		1	2	2	2	2	2	2	2	2	2	0	0	2	0	0	2	0	0	2
478	4583					sp|P35613|BASI_HUMAN	1	1	1	FALSE			>sp|P35613|BASI_HUMAN Basigin OS=Homo sapiens GN=BSG PE=1 SV=2																		1	1	1	1	1	1	1	1	1	1	0	1	0	0	1	0	0	1	0
479	6432					sp|P35637|FUS_HUMAN	1	1	1	FALSE			>sp|P35637|FUS_HUMAN RNA-binding protein FUS OS=Homo sapiens GN=FUS PE=1 SV=1																		1	1	1	2	1	1	2	1	1	2	1	0	1	1	0	1	1	0	1
480	3140;4114					sp|P35659|DEK_HUMAN	2	2	2	FALSE			>sp|P35659|DEK_HUMAN Protein DEK OS=Homo sapiens GN=DEK PE=1 SV=1																		1	2	2	3	2	2	3	2	2	3	0	1	2	0	1	2	0	1	2
481	243;435;633;1085;1194;2585;2664;2674;3383;3410;4096;4136;4256;4289;5320		155		701	sp|P35749|MYH11_HUMAN	15	1	1	FALSE			>sp|P35749|MYH11_HUMAN Myosin-11 OS=Homo sapiens GN=MYH11 PE=1 SV=3																		1	15	16	25	1	1	1	1	1	1	11	10	13	0	0	1	0	0	1
482	433;1175;1302;1630;1640;1655;1967;2167;3978;4128;4783;4933;5352;5444;5445;5536;6204;6295	270	163	257	42	sp|P35908|K22E_HUMAN;CON_sp_00021304.1|SWISS-PROT:P35908;CON_sp_IPI00376379.3|SWISS-PROT:Q7Z794;CON_sp_IPI00005859.3|SWISS-PROT:O95678;sp|O95678|K2C75_HUMAN;CON_sp_00347110.2|TREMBL:Q6NXH9;CON_sp_IPI00241841.9|SWISS-PROT:Q5XKE5;sp|Q5XKE5|K2C79_HUMAN;CON_sp_00124499.2|TREMBL:Q8VED5;CON_sp_00468956.4|SWISS-PROT:Q9R0H5;CON_sp_IPI00008359.1|SWISS-PROT:Q01546;sp|Q01546|K22O_HUMAN;CON_sp_IPI00290857.2|…	18;17;2;2;2;2;2;2;2;2;1;1;1;1;1;1;1;1;1;1;1;1;1;1;1;1;1;1;1;1;1;1;1;1;1;1	16;15;1;2;2;1;2;2;2;1;1;1;1;1;1;1;1;1;1;1;1;1;1;1;1;1;1;1;1;1;1;1;1;1;1;1	12;11;0;0;0;0;0;0;0;0;0;0;0;0;0;0;0;0;0;0;0;0;0;0;0;0;0;0;0;0;0;0;0;0;0;0	FALSE	Keratin, type II cytoskeletal 2 epidermal;Cytokeratin-2e	KRT2;KRT2A;KRT2E	>sp|P35908|K22E_HUMAN Keratin, type II cytoskeletal 2 epidermal OS=Homo sapiens GN=KRT2 PE=1 SV=2;>CON_sp_00021304.1|SWISS-PROT:P35908 Tax_Id=9606 Gene_Symbol=KRT2 Keratin, type II cytoskeletal 2 epidermal	P35908	K22E_HUMAN	ENST00000309680		PF00038	Filament	Intermediate filament protein	GO:0005813;GO:0005815;GO:0005882;GO:0043226;GO:0043228;GO:0043229;GO:0043232;GO:0044422;GO:0044424;GO:0044430;GO:0044444;GO:0044446;GO:0044464;GO:0045095	centrosome;microtubule organizing center;intermediate filament;organelle;non-membrane-bounded organelle;intracellular organelle;intracellular non-membrane-bounded organelle;organelle part;intracellular part;cytoskeletal part;cytoplasmic part	GO:0005198;GO:0005200;GO:0005488;GO:0005515	structural molecule activity;structural constituent of cytoskeleton;binding;protein binding	GO:0001775;GO:0006928;GO:0008283;GO:0009987;GO:0016477;GO:0031424;GO:0032502;GO:0032980;GO:0043616;GO:0048870;GO:0051546	cell activation;cell motion;cell proliferation;cellular process;cell migration;keratinization;developmental process;keratinocyte activation;keratinocyte proliferation;cell motility;keratinocyte migration	hsa:3849			K07605	36	18	19	19	16	17	17	12	13	13	17	13	12	15	11	10	11	8	6
483	231;1479;2265					sp|P35998|PRS7_HUMAN	3	3	3	FALSE			>sp|P35998|PRS7_HUMAN 26S protease regulatory subunit 7 OS=Homo sapiens GN=PSMC2 PE=1 SV=3																		1	3	3	4	3	3	4	3	3	4	1	3	1	1	3	1	1	3	1
484	2347					sp|P36405|ARL3_HUMAN	1	1	1	FALSE			>sp|P36405|ARL3_HUMAN ADP-ribosylation factor-like protein 3 OS=Homo sapiens GN=ARL3 PE=1 SV=2																		1	1	1	1	1	1	1	1	1	1	0	1	1	0	1	1	0	1	1
485	1016;2005;2625;4589;5140;5141					sp|P36542|ATPG_HUMAN	6	6	6	FALSE			>sp|P36542|ATPG_HUMAN ATP synthase subunit gamma, mitochondrial OS=Homo sapiens GN=ATP5C1 PE=1 SV=1																		1	6	6	8	6	6	8	6	6	8	5	2	1	5	2	1	5	2	1
486	377;1185;2341;2719;3739;3954;4036;4161;4334;4649;5185	271	164;165	284	96;250	sp|P36578|RL4_HUMAN	11	11	11	FALSE			>sp|P36578|RL4_HUMAN 60S ribosomal protein L4 OS=Homo sapiens GN=RPL4 PE=1 SV=5																		1	11	12	19	11	12	19	11	12	19	5	10	7	5	10	7	5	10	7
487	2320					sp|P36776|LONM_HUMAN	1	1	1	FALSE			>sp|P36776|LONM_HUMAN Lon protease homolog, mitochondrial OS=Homo sapiens GN=LONP1 PE=1 SV=2																		1	1	1	2	1	1	2	1	1	2	1	0	1	1	0	1	1	0	1
488	17;163;978;2306					sp|P36873|PP1G_HUMAN	4	1	1	FALSE			>sp|P36873|PP1G_HUMAN Serine/threonine-protein phosphatase PP1-gamma catalytic subunit OS=Homo sapiens GN=PPP1CC PE=1 SV=1																		1	4	4	5	1	1	1	1	1	1	3	2	3	1	1	1	1	1	1
489	2997;4110					sp|P36957|ODO2_HUMAN	2	2	2	FALSE			>sp|P36957|ODO2_HUMAN Dihydrolipoyllysine-residue succinyltransferase component of 2-oxoglutarate dehydrogenase complex, mitochondrial OS=Homo sapiens GN=DLST PE=1 SV=3																		1	2	2	4	2	2	4	2	2	4	0	2	1	0	2	1	0	2	1
490	5788					sp|P37108|SRP14_HUMAN	1	1	1	FALSE			>sp|P37108|SRP14_HUMAN Signal recognition particle 14 kDa protein OS=Homo sapiens GN=SRP14 PE=1 SV=2																		1	1	1	2	1	1	2	1	1	2	1	1	1	1	1	1	1	1	1
491	2969;4620					sp|P37268|FDFT_HUMAN	2	2	2	FALSE			>sp|P37268|FDFT_HUMAN Squalene synthetase OS=Homo sapiens GN=FDFT1 PE=1 SV=1																		1	2	2	3	2	2	3	2	2	3	2	2	0	2	2	0	2	2	0
492	357;683;684;723;1542;2446;2447;2710;3925;4118;4315;5233;5234;6247	272;273;274;275	166;167	85;90;178;194	63;124	sp|P37802|TAGL2_HUMAN;sp|Q9UI15|TAGL3_HUMAN	14;1	14;1	14;1	FALSE			>sp|P37802|TAGL2_HUMAN Transgelin-2 OS=Homo sapiens GN=TAGLN2 PE=1 SV=3																		2	14	18	31	14	18	31	14	18	31	11	10	7	11	10	7	11	10	7
493	224;1507;2317;3067;3184;3431;3459;4986;5179;6141	276	168	303	250	sp|P37837|TALDO_HUMAN	10	10	10	FALSE			>sp|P37837|TALDO_HUMAN Transaldolase OS=Homo sapiens GN=TALDO1 PE=1 SV=2																		1	10	10	15	10	10	15	10	10	15	5	7	6	5	7	6	5	7	6
494	974;3026;3462;5007					sp|P38117|ETFB_HUMAN	4	4	4	FALSE			>sp|P38117|ETFB_HUMAN Electron transfer flavoprotein subunit beta OS=Homo sapiens GN=ETFB PE=1 SV=3																		1	4	4	5	4	4	5	4	4	5	2	4	0	2	4	0	2	4	0
495	1591;1592;2946;2947;5568					sp|P38159|HNRPG_HUMAN;sp|Q8N7X1|CX055_HUMAN;sp|O75526|HNRGT_HUMAN	5;1;1	5;1;1	5;1;1	FALSE			>sp|P38159|HNRPG_HUMAN Heterogeneous nuclear ribonucleoprotein G OS=Homo sapiens GN=RBMX PE=1 SV=3																		3	5	5	8	5	5	8	5	5	8	3	5	2	3	5	2	3	5	2
496	1445;1900					sp|P38606|VATA_HUMAN	2	2	2	FALSE			>sp|P38606|VATA_HUMAN V-type proton ATPase catalytic subunit A OS=Homo sapiens GN=ATP6V1A PE=1 SV=2																		1	2	2	3	2	2	3	2	2	3	0	2	1	0	2	1	0	2	1
497	344;401;666;3624;3890;4188;4417;5373;5918	277		172		sp|P38646|GRP75_HUMAN	9	9	9	FALSE			>sp|P38646|GRP75_HUMAN Stress-70 protein, mitochondrial OS=Homo sapiens GN=HSPA9 PE=1 SV=2																		1	9	10	17	9	10	17	9	10	17	7	3	4	7	3	4	7	3	4
498	1706;2722;2780;3776					sp|P38919|IF4A3_HUMAN	4	2	2	FALSE			>sp|P38919|IF4A3_HUMAN Eukaryotic initiation factor 4A-III OS=Homo sapiens GN=EIF4A3 PE=1 SV=4																		1	4	4	7	2	2	3	2	2	3	3	3	3	1	1	1	1	1	1
499	329;330;884;1003;1990;2019;3131;3940;4159;4499;5807					sp|P39019|RS19_HUMAN	11	11	11	FALSE			>sp|P39019|RS19_HUMAN 40S ribosomal protein S19 OS=Homo sapiens GN=RPS19 PE=1 SV=2																		1	11	11	19	11	11	19	11	11	19	9	7	8	9	7	8	9	7	8
500	687;1084;1974;2230;2231;4027;4674;5447;5453					sp|P39023|RL3_HUMAN;sp|Q92901|RL3L_HUMAN	9;1	9;1	9;1	FALSE			>sp|P39023|RL3_HUMAN 60S ribosomal protein L3 OS=Homo sapiens GN=RPL3 PE=1 SV=2																		2	9	9	17	9	9	17	9	9	17	8	9	7	8	9	7	8	9	7
501	696;1857;2183;3345;6259					sp|P39060|COIA1_HUMAN	5	5	5	FALSE			>sp|P39060|COIA1_HUMAN Collagen alpha-1(XVIII) chain OS=Homo sapiens GN=COL18A1 PE=1 SV=5																		1	5	5	5	5	5	5	5	5	5	0	4	2	0	4	2	0	4	2
502	1594;3318;4104;4894;5001;6173;6175					sp|P39656|OST48_HUMAN	7	7	7	FALSE			>sp|P39656|OST48_HUMAN Dolichyl-diphosphooligosaccharide--protein glycosyltransferase 48 kDa subunit OS=Homo sapiens GN=DDOST PE=1 SV=4																		1	7	7	13	7	7	13	7	7	13	7	6	5	7	6	5	7	6	5
503	4414					sp|P40121|CAPG_HUMAN	1	1	1	FALSE			>sp|P40121|CAPG_HUMAN Macrophage-capping protein OS=Homo sapiens GN=CAPG PE=1 SV=1																		1	1	1	1	1	1	1	1	1	1	0	0	1	0	0	1	0	0	1
504	411;714;1672;1673;2065;2283;3777;5483;5741					sp|P40227|TCPZ_HUMAN	9	9	9	FALSE			>sp|P40227|TCPZ_HUMAN T-complex protein 1 subunit zeta OS=Homo sapiens GN=CCT6A PE=1 SV=3																		1	9	9	11	9	9	11	9	9	11	5	7	3	5	7	3	5	7	3
505	64;65;609;1183;2672;3862;4469;6291;6350		169		38	sp|P40429|RL13A_HUMAN;sp|Q6NVV1|R13AX_HUMAN	9;3	9;3	9;3	FALSE			>sp|P40429|RL13A_HUMAN 60S ribosomal protein L13a OS=Homo sapiens GN=RPL13A PE=1 SV=2																		2	9	10	17	9	10	17	9	10	17	6	7	4	6	7	4	6	7	4
506	1043;1466;3039;5704		170		137	sp|P40925|MDHC_HUMAN	4	4	4	FALSE			>sp|P40925|MDHC_HUMAN Malate dehydrogenase, cytoplasmic OS=Homo sapiens GN=MDH1 PE=1 SV=4																		1	4	4	7	4	4	7	4	4	7	4	1	3	4	1	3	4	1	3
507	103;1472;1978;2175;2450;3495;3741;4859;5158;5492;5508;5874	278	171;172	315	212;285	sp|P40926|MDHM_HUMAN	12	12	12	FALSE			>sp|P40926|MDHM_HUMAN Malate dehydrogenase, mitochondrial OS=Homo sapiens GN=MDH2 PE=1 SV=3																		1	12	13	22	12	13	22	12	13	22	11	5	6	11	5	6	11	5	6
508	1465;1634;2360;3468;3845;5403	279		273		sp|P40939|ECHA_HUMAN	6	6	6	FALSE			>sp|P40939|ECHA_HUMAN Trifunctional enzyme subunit alpha, mitochondrial OS=Homo sapiens GN=HADHA PE=1 SV=2																		1	6	7	10	6	7	10	6	7	10	1	2	5	1	2	5	1	2	5
509	117;1912;4192;5638					sp|P41091|IF2G_HUMAN;sp|Q2VIR3|IF2GL_HUMAN	4;3	4;3	4;3	FALSE			>sp|P41091|IF2G_HUMAN Eukaryotic translation initiation factor 2 subunit 3 OS=Homo sapiens GN=EIF2S3 PE=1 SV=3;>sp|Q2VIR3|IF2GL_HUMAN Eukaryotic translation initiation factor 2 subunit 3-like protein OS=Homo sapiens PE=1 SV=2																		2	4	4	5	4	4	5	4	4	5	4	2	1	4	2	1	4	2	1
510	648;1038;2400;3164;3322;4031;4836;5086;5343;5409		173		616	sp|P41250|SYG_HUMAN	10	10	10	FALSE			>sp|P41250|SYG_HUMAN Glycyl-tRNA synthetase OS=Homo sapiens GN=GARS PE=1 SV=2																		1	10	10	14	10	10	14	10	10	14	5	6	6	5	6	6	5	6	6
511	556;1313;1464;2955;3198;3612;3628;4302;4974;5322;5564;6360					sp|P41252|SYIC_HUMAN	12	12	12	FALSE			>sp|P41252|SYIC_HUMAN Isoleucyl-tRNA synthetase, cytoplasmic OS=Homo sapiens GN=IARS PE=1 SV=2																		1	12	12	17	12	12	17	12	12	17	5	8	10	5	8	10	5	8	10
512	6257					sp|P42166|LAP2A_HUMAN;sp|P42167|LAP2B_HUMAN	1;1	1;1	1;1	FALSE			>sp|P42166|LAP2A_HUMAN Lamina-associated polypeptide 2, isoform alpha OS=Homo sapiens GN=TMPO PE=1 SV=2;>sp|P42167|LAP2B_HUMAN Lamina-associated polypeptide 2, isoforms beta/gamma OS=Homo sapiens GN=TMPO PE=1 SV=2																		2	1	1	1	1	1	1	1	1	1	1	0	0	1	0	0	1	0	0
513	279;950;1036;1252;1304;1363;1407;1408;1750;2680;3190;3355;4015;4385;4871;5066;5129;5854;6326	280;281	174	521;654	492	sp|P42224|STAT1_HUMAN	19	19	19	FALSE			>sp|P42224|STAT1_HUMAN Signal transducer and activator of transcription 1-alpha/beta OS=Homo sapiens GN=STAT1 PE=1 SV=2																		1	19	21	30	19	21	30	19	21	30	7	9	15	7	9	15	7	9	15
514	1137					sp|P42285|SK2L2_HUMAN	1	1	1	FALSE			>sp|P42285|SK2L2_HUMAN Superkiller viralicidic activity 2-like 2 OS=Homo sapiens GN=SKIV2L2 PE=1 SV=3																		1	1	1	2	1	1	2	1	1	2	0	1	1	0	1	1	0	1	1
515	3471;3572	282		33		sp|P42677|RS27_HUMAN;sp|Q71UM5|RS27L_HUMAN	2;2	2;2	2;2	FALSE			>sp|P42677|RS27_HUMAN 40S ribosomal protein S27 OS=Homo sapiens GN=RPS27 PE=1 SV=3;>sp|Q71UM5|RS27L_HUMAN 40S ribosomal protein S27-like protein OS=Homo sapiens GN=RPS27L PE=1 SV=3																		2	2	3	5	2	3	5	2	3	5	2	2	2	2	2	2	2	2	2
516	108;156;319;993;2326;2451;3078;3218;3343;3527;3842;4130;4636;4820;4955;4999;5184;5402;5668;5670					sp|P42704|LPPRC_HUMAN	20	20	20	FALSE			>sp|P42704|LPPRC_HUMAN Leucine-rich PPR motif-containing protein, mitochondrial OS=Homo sapiens GN=LRPPRC PE=1 SV=3																		1	20	21	26	20	21	26	20	21	26	2	14	13	2	14	13	2	14	13
517	4264;5829					sp|P42766|RL35_HUMAN	2	2	2	FALSE			>sp|P42766|RL35_HUMAN 60S ribosomal protein L35 OS=Homo sapiens GN=RPL35 PE=1 SV=2																		1	2	3	4	2	3	4	2	3	4	1	2	1	1	2	1	1	2	1
518	820;3908;5288;6126					sp|P42892|ECE1_HUMAN	4	4	4	FALSE			>sp|P42892|ECE1_HUMAN Endothelin-converting enzyme 1 OS=Homo sapiens GN=ECE1 PE=1 SV=2																		1	4	4	4	4	4	4	4	4	4	0	4	0	0	4	0	0	4	0
519	6066					sp|P43121|MUC18_HUMAN	1	1	1	FALSE			>sp|P43121|MUC18_HUMAN Cell surface glycoprotein MUC18 OS=Homo sapiens GN=MCAM PE=1 SV=2																		1	1	1	1	1	1	1	1	1	1	1	0	0	1	0	0	1	0	0
520	318;1558;1792;2229;5058;5677;6034					sp|P43243|MATR3_HUMAN	7	7	7	FALSE			>sp|P43243|MATR3_HUMAN Matrin-3 OS=Homo sapiens GN=MATR3 PE=1 SV=2																		1	7	7	10	7	7	10	7	7	10	1	5	7	1	5	7	1	5	7
521	2822;5671					sp|P43304|GPDM_HUMAN	2	2	2	FALSE			>sp|P43304|GPDM_HUMAN Glycerol-3-phosphate dehydrogenase, mitochondrial OS=Homo sapiens GN=GPD2 PE=1 SV=3																		1	2	2	2	2	2	2	2	2	2	0	1	1	0	1	1	0	1	1
522	6032					sp|P43686|PRS6B_HUMAN	1	1	1	FALSE			>sp|P43686|PRS6B_HUMAN 26S protease regulatory subunit 6B OS=Homo sapiens GN=PSMC4 PE=1 SV=2																		1	1	1	2	1	1	2	1	1	2	1	1	1	1	1	1	1	1	1
523	1599;1600;3479;3480;3493;4029;5864;6355					sp|P45880|VDAC2_HUMAN	8	8	8	FALSE			>sp|P45880|VDAC2_HUMAN Voltage-dependent anion-selective channel protein 2 OS=Homo sapiens GN=VDAC2 PE=1 SV=2																		1	8	8	11	8	8	11	8	8	11	7	4	5	7	4	5	7	4	5
524	1440;4335	283		446		sp|P45974|UBP5_HUMAN;sp|Q92995|UBP13_HUMAN	2;1	2;1	2;1	FALSE			>sp|P45974|UBP5_HUMAN Ubiquitin carboxyl-terminal hydrolase 5 OS=Homo sapiens GN=USP5 PE=1 SV=2;>sp|Q92995|UBP13_HUMAN Ubiquitin carboxyl-terminal hydrolase 13 OS=Homo sapiens GN=USP13 PE=1 SV=2																		2	2	2	2	2	2	2	2	2	2	1	1	2	1	1	2	1	1	2
525	90;446;1547;1548;3663;5327;5688					sp|P46060|RAGP1_HUMAN	7	7	7	FALSE			>sp|P46060|RAGP1_HUMAN Ran GTPase-activating protein 1 OS=Homo sapiens GN=RANGAP1 PE=1 SV=1																		1	7	7	10	7	7	10	7	7	10	2	4	6	2	4	6	2	4	6
526	3567;5316					sp|P46087|NOP2_HUMAN	2	2	2	FALSE			>sp|P46087|NOP2_HUMAN Putative ribosomal RNA methyltransferase NOP2 OS=Homo sapiens GN=NOP2 PE=1 SV=2																		1	2	2	3	2	2	3	2	2	3	0	2	2	0	2	2	0	2	2
527	3188					sp|P46379|BAT3_HUMAN	1	1	1	FALSE			>sp|P46379|BAT3_HUMAN Large proline-rich protein BAT3 OS=Homo sapiens GN=BAT3 PE=1 SV=2																		1	1	1	1	1	1	1	1	1	1	0	1	0	0	1	0	0	1	0
528	3154;4347					sp|P46459|NSF_HUMAN	2	2	2	FALSE			>sp|P46459|NSF_HUMAN Vesicle-fusing ATPase OS=Homo sapiens GN=NSF PE=1 SV=2																		1	2	2	3	2	2	3	2	2	3	0	2	2	0	2	2	0	2	2
529	2407;3972;5131					sp|P46776|RL27A_HUMAN	3	3	3	FALSE			>sp|P46776|RL27A_HUMAN 60S ribosomal protein L27a OS=Homo sapiens GN=RPL27A PE=1 SV=2																		1	3	3	4	3	3	4	3	3	4	1	1	3	1	1	3	1	1	3
530	167;1550;1986;5634;6311	284;285	175	200;212	100	sp|P46777|RL5_HUMAN	5	5	5	FALSE			>sp|P46777|RL5_HUMAN 60S ribosomal protein L5 OS=Homo sapiens GN=RPL5 PE=1 SV=3																		1	5	7	12	5	7	12	5	7	12	4	4	2	4	4	2	4	4	2
531	1873;1977;4332;5269;6079;6080	286		159		sp|P46778|RL21_HUMAN	6	6	6	FALSE			>sp|P46778|RL21_HUMAN 60S ribosomal protein L21 OS=Homo sapiens GN=RPL21 PE=1 SV=2																		1	6	7	11	6	7	11	6	7	11	2	4	5	2	4	5	2	4	5
532	4371;4512;5398	287		8		sp|P46779|RL28_HUMAN	3	3	3	FALSE			>sp|P46779|RL28_HUMAN 60S ribosomal protein L28 OS=Homo sapiens GN=RPL28 PE=1 SV=3																		1	3	4	6	3	4	6	3	4	6	2	2	1	2	2	1	2	2	1
533	1982;2235;2898;2936;3073;3392;4394;4460					sp|P46781|RS9_HUMAN	8	8	8	FALSE			>sp|P46781|RS9_HUMAN 40S ribosomal protein S9 OS=Homo sapiens GN=RPS9 PE=1 SV=3																		1	8	8	14	8	8	14	8	8	14	7	5	5	7	5	5	7	5	5
534	3496;4187;5071;5144;5869;6167		176;177		155;172	sp|P46782|RS5_HUMAN	6	6	6	FALSE			>sp|P46782|RS5_HUMAN 40S ribosomal protein S5 OS=Homo sapiens GN=RPS5 PE=1 SV=4																		1	6	7	11	6	7	11	6	7	11	3	4	4	3	4	4	3	4	4
535	29;896;1069;2027;2112;2113	288		46		sp|P46783|RS10_HUMAN;sp|Q9NQ39|RS10L_HUMAN	6;3	6;3	6;3	FALSE			>sp|P46783|RS10_HUMAN 40S ribosomal protein S10 OS=Homo sapiens GN=RPS10 PE=1 SV=1;>sp|Q9NQ39|RS10L_HUMAN Putative 40S ribosomal protein S10-like protein OS=Homo sapiens GN=RPS10P5 PE=5 SV=1																		2	6	8	14	6	8	14	6	8	14	4	6	3	4	6	3	4	6	3
536	181;470;481;544;806;816;1424;1516;2051;2568;3276;3446;3726;3992;4905;4951;4960;5284;5337;5765;6420		178		190	sp|P46821|MAP1B_HUMAN	21	21	20	FALSE			>sp|P46821|MAP1B_HUMAN Microtubule-associated protein 1B OS=Homo sapiens GN=MAP1B PE=1 SV=1																		1	21	21	22	21	21	22	20	20	20	3	19	12	3	19	12	3	19	11
537	252;295;501;996;1076;1166;1387;1893;2192;2223;2260;2307;2443;2558;2910;3022;3072;3101;3386;3399;3473;3644;3706;3814;3864;3967;3973;4236;4242;4461;4467;4817;4829;5016;5217;5239;6248;6280;6294	289;290	179;180	993;1240	660;781	sp|P46940|IQGA1_HUMAN;sp|Q86VI3|IQGA3_HUMAN;sp|Q13576|IQGA2_HUMAN;REV_sp|O75694|NU155_HUMAN	39;3;3;1	39;3;3;1	39;3;3;1	FALSE			>sp|P46940|IQGA1_HUMAN Ras GTPase-activating-like protein IQGAP1 OS=Homo sapiens GN=IQGAP1 PE=1 SV=1																		4	39	41	59	39	41	59	39	41	59	30	27	28	30	27	28	30	27	28
538	1534;1535;2721;3043;3589;3590;4466;4474;5051;6113	291;292		47;333		sp|P46976|GLYG_HUMAN	10	10	10	FALSE			>sp|P46976|GLYG_HUMAN Glycogenin-1 OS=Homo sapiens GN=GYG1 PE=1 SV=4																		1	10	11	16	10	11	16	10	11	16	2	9	0	2	9	0	2	9	0
539	577;1244;1253;1288;1347;1500;2256;2534					sp|P46977|STT3A_HUMAN	8	8	6	FALSE			>sp|P46977|STT3A_HUMAN Dolichyl-diphosphooligosaccharide--protein glycosyltransferase subunit STT3A OS=Homo sapiens GN=STT3A PE=1 SV=2																		1	8	8	12	8	8	12	6	6	9	6	6	3	6	6	3	4	5	2
540	19;1259;3207					sp|P47755|CAZA2_HUMAN	3	3	2	FALSE			>sp|P47755|CAZA2_HUMAN F-actin-capping protein subunit alpha-2 OS=Homo sapiens GN=CAPZA2 PE=1 SV=3																		1	3	3	4	3	3	4	2	2	2	0	3	0	0	3	0	0	2	0
541	3525;4463;4651;4852;4923					sp|P47756|CAPZB_HUMAN	5	5	5	FALSE			>sp|P47756|CAPZB_HUMAN F-actin-capping protein subunit beta OS=Homo sapiens GN=CAPZB PE=1 SV=4																		1	5	5	6	5	5	6	5	5	6	3	4	2	3	4	2	3	4	2
542	192;1402;1618;2045;2063;2870;2975;4072;5681					sp|P47897|SYQ_HUMAN	9	9	9	FALSE			>sp|P47897|SYQ_HUMAN Glutaminyl-tRNA synthetase OS=Homo sapiens GN=QARS PE=1 SV=1																		1	9	9	13	9	9	13	9	9	13	0	5	7	0	5	7	0	5	7
543	434					sp|P47914|RL29_HUMAN	1	1	1	FALSE			>sp|P47914|RL29_HUMAN 60S ribosomal protein L29 OS=Homo sapiens GN=RPL29 PE=1 SV=2																		1	1	1	2	1	1	2	1	1	2	0	0	1	0	0	1	0	0	1
544	1426;3450;4606;4758;5050;5478;6094;6095;6193	293		185		sp|P48047|ATPO_HUMAN	9	9	9	FALSE			>sp|P48047|ATPO_HUMAN ATP synthase subunit O, mitochondrial OS=Homo sapiens GN=ATP5O PE=1 SV=1																		1	9	10	15	9	10	15	9	10	15	7	3	7	7	3	7	7	3	7
545	5669					sp|P48059|LIMS1_HUMAN	1	1	1	FALSE			>sp|P48059|LIMS1_HUMAN LIM and senescent cell antigen-like-containing domain protein 1 OS=Homo sapiens GN=LIMS1 PE=1 SV=4																		1	1	1	1	1	1	1	1	1	1	0	1	0	0	1	0	0	1	0
546	2972;4081;4608;5099;5330;5995					sp|P48444|COPD_HUMAN	6	6	6	FALSE			>sp|P48444|COPD_HUMAN Coatomer subunit delta OS=Homo sapiens GN=ARCN1 PE=1 SV=1																		1	6	6	9	6	6	9	6	6	9	3	3	5	3	3	5	3	3	5
547	2332;2424;6180					sp|P48449|ERG7_HUMAN	3	3	3	FALSE			>sp|P48449|ERG7_HUMAN Lanosterol synthase OS=Homo sapiens GN=LSS PE=1 SV=1																		1	3	3	3	3	3	3	3	3	3	1	2	1	1	2	1	1	2	1
548	850;5421		181		192	sp|P48509|CD151_HUMAN	2	2	2	FALSE			>sp|P48509|CD151_HUMAN CD151 antigen OS=Homo sapiens GN=CD151 PE=1 SV=3																		1	2	2	3	2	2	3	2	2	3	2	2	0	2	2	0	2	2	0
549	2071;2074;4284					sp|P48637|GSHB_HUMAN	3	3	3	FALSE			>sp|P48637|GSHB_HUMAN Glutathione synthetase OS=Homo sapiens GN=GSS PE=1 SV=1																		1	3	3	4	3	3	4	3	3	4	0	2	1	0	2	1	0	2	1
550	1890;2099;2993;2994;6174					sp|P48643|TCPE_HUMAN	5	5	5	FALSE			>sp|P48643|TCPE_HUMAN T-complex protein 1 subunit epsilon OS=Homo sapiens GN=CCT5 PE=1 SV=1																		1	5	5	9	5	5	9	5	5	9	3	3	3	3	3	3	3	3	3
551	548					sp|P48651|PTSS1_HUMAN	1	1	1	FALSE			>sp|P48651|PTSS1_HUMAN Phosphatidylserine synthase 1 OS=Homo sapiens GN=PTDSS1 PE=1 SV=1																		1	1	1	2	1	1	2	1	1	2	1	1	0	1	1	0	1	1	0
552	157;239;634;824;970;1581;1812;2658;3161;3979;4455;4713;4715;4717;4718;4721;4726;4730;4741;5350;5358;5460;5608;5711;6122		182		161	sp|P48681|NEST_HUMAN	25	25	25	FALSE			>sp|P48681|NEST_HUMAN Nestin OS=Homo sapiens GN=NES PE=1 SV=2																		1	25	25	32	25	25	32	25	25	32	18	21	13	18	21	13	18	21	13
553	1838;3059;3287;3951;5462	294;295		53;58		sp|P48735|IDHP_HUMAN	5	5	4	FALSE			>sp|P48735|IDHP_HUMAN Isocitrate dehydrogenase [NADP], mitochondrial OS=Homo sapiens GN=IDH2 PE=1 SV=2																		1	5	5	7	5	5	7	4	4	6	3	3	4	3	3	4	3	3	3
554	6363					sp|P48960|CD97_HUMAN	1	1	1	FALSE			>sp|P48960|CD97_HUMAN CD97 antigen OS=Homo sapiens GN=CD97 PE=1 SV=4																		1	1	1	2	1	1	2	1	1	2	1	1	0	1	1	0	1	1	0
555	87;88;2613					sp|P49207|RL34_HUMAN	3	3	3	FALSE			>sp|P49207|RL34_HUMAN 60S ribosomal protein L34 OS=Homo sapiens GN=RPL34 PE=1 SV=3																		1	3	3	5	3	3	5	3	3	5	1	2	2	1	2	2	1	2	2
556	136;651;705;731;809;825;870;1184;1188;1192;1378;1682;1776;1864;1958;1971;2426;2931;2932;3049;3172;3309;3319;3398;3440;3451;3686;3858;3859;4197;4482;4486;4534;4563;4564;4618;4754;4790;4815;5125;5612;5617;5756;5764;5811;5841;5957;5962;6023;6061;6083;6090;6148;6366;6439	296;297	183;184;185;186;187;188	1503;2232	1118;1127;1141;1403;1828;2273	sp|P49327|FAS_HUMAN	55	55	55	FALSE			>sp|P49327|FAS_HUMAN Fatty acid synthase OS=Homo sapiens GN=FASN PE=1 SV=2																		1	55	59	80	55	59	80	55	59	80	40	40	49	40	40	49	40	40	49
557	346;525;1014;1897;2594;4121;4797;5028					sp|P49368|TCPG_HUMAN	8	8	8	FALSE			>sp|P49368|TCPG_HUMAN T-complex protein 1 subunit gamma OS=Homo sapiens GN=CCT3 PE=1 SV=4																		1	8	8	12	8	8	12	8	8	12	7	5	2	7	5	2	7	5	2
558	30;761;777;1700;1872;3145					sp|P49411|EFTU_HUMAN	6	6	6	FALSE			>sp|P49411|EFTU_HUMAN Elongation factor Tu, mitochondrial OS=Homo sapiens GN=TUFM PE=1 SV=2																		1	6	6	9	6	6	9	6	6	9	4	4	4	4	4	4	4	4	4
559	4166					sp|P49458|SRP09_HUMAN	1	1	1	FALSE			>sp|P49458|SRP09_HUMAN Signal recognition particle 9 kDa protein OS=Homo sapiens GN=SRP9 PE=1 SV=2																		1	1	1	1	1	1	1	1	1	1	0	0	1	0	0	1	0	0	1
560	448					sp|P49588|SYAC_HUMAN	1	1	1	FALSE			>sp|P49588|SYAC_HUMAN Alanyl-tRNA synthetase, cytoplasmic OS=Homo sapiens GN=AARS PE=1 SV=2																		1	1	1	1	1	1	1	1	1	1	0	1	0	0	1	0	0	1	0
561	1935;5750					sp|P49591|SYSC_HUMAN	2	2	2	FALSE			>sp|P49591|SYSC_HUMAN Seryl-tRNA synthetase, cytoplasmic OS=Homo sapiens GN=SARS PE=1 SV=3																		1	2	2	4	2	2	4	2	2	4	0	1	2	0	1	2	0	1	2
562	1233;1241					sp|P49720|PSB3_HUMAN	2	2	2	FALSE			>sp|P49720|PSB3_HUMAN Proteasome subunit beta type-3 OS=Homo sapiens GN=PSMB3 PE=1 SV=2																		1	2	2	4	2	2	4	2	2	4	2	1	1	2	1	1	2	1	1
563	1262					sp|P49721|PSB2_HUMAN	1	1	1	FALSE			>sp|P49721|PSB2_HUMAN Proteasome subunit beta type-2 OS=Homo sapiens GN=PSMB2 PE=1 SV=1																		1	1	1	1	1	1	1	1	1	1	1	0	1	1	0	1	1	0	1
564	124;826;1715;4239;4305;5844					sp|P49736|MCM2_HUMAN	6	6	6	FALSE			>sp|P49736|MCM2_HUMAN DNA replication licensing factor MCM2 OS=Homo sapiens GN=MCM2 PE=1 SV=4																		1	6	6	8	6	6	8	6	6	8	0	3	5	0	3	5	0	3	5
565	130;248;1659;4043;5314					sp|P49748|ACADV_HUMAN	5	5	5	FALSE			>sp|P49748|ACADV_HUMAN Very long-chain specific acyl-CoA dehydrogenase, mitochondrial OS=Homo sapiens GN=ACADVL PE=1 SV=1																		1	5	5	5	5	5	5	5	5	5	0	1	5	0	1	5	0	1	5
566	2422;2902;3124;4456	298		126		sp|P49755|TMEDA_HUMAN	4	4	4	FALSE			>sp|P49755|TMEDA_HUMAN Transmembrane emp24 domain-containing protein 10 OS=Homo sapiens GN=TMED10 PE=1 SV=2																		1	4	5	7	4	5	7	4	5	7	2	3	2	2	3	2	2	3	2
567	848;1140					sp|P49756|RBM25_HUMAN	2	2	2	FALSE			>sp|P49756|RBM25_HUMAN RNA-binding protein 25 OS=Homo sapiens GN=RBM25 PE=1 SV=3																		1	2	2	2	2	2	2	2	2	2	0	1	1	0	1	1	0	1	1
568	427;3646;3857					sp|P49773|HINT1_HUMAN	3	3	3	FALSE			>sp|P49773|HINT1_HUMAN Histidine triad nucleotide-binding protein 1 OS=Homo sapiens GN=HINT1 PE=1 SV=2																		1	3	3	4	3	3	4	3	3	4	1	0	2	1	0	2	1	0	2
569	4155					sp|P49821|NDUV1_HUMAN	1	1	1	FALSE			>sp|P49821|NDUV1_HUMAN NADH dehydrogenase [ubiquinone] flavoprotein 1, mitochondrial OS=Homo sapiens GN=NDUFV1 PE=1 SV=4																		1	1	1	2	1	1	2	1	1	2	1	0	1	1	0	1	1	0	1
570	783;1344;1484;1835;2673;3415;3622;3765;3831;4853;5894					sp|P50395|GDIB_HUMAN	11	11	6	FALSE			>sp|P50395|GDIB_HUMAN Rab GDP dissociation inhibitor beta OS=Homo sapiens GN=GDI2 PE=1 SV=2																		1	11	11	16	11	11	16	6	6	9	8	7	5	8	7	5	5	4	4
571	5431					sp|P50402|EMD_HUMAN	1	1	1	FALSE			>sp|P50402|EMD_HUMAN Emerin OS=Homo sapiens GN=EMD PE=1 SV=1																		1	1	1	2	1	1	2	1	1	2	1	0	0	1	0	0	1	0	0
572	549;867;1623;1916;1992;1993;2656;2980;3363;3456;3457;3611;4510;4997;5040;5117	299;300;301		58;236;237		sp|P50454|SERPH_HUMAN	16	16	16	FALSE			>sp|P50454|SERPH_HUMAN Serpin H1 OS=Homo sapiens GN=SERPINH1 PE=1 SV=2																		1	16	18	32	16	18	32	16	18	32	16	13	11	16	13	11	16	13	11
573	172;174;6092					sp|P50502|F10A1_HUMAN;sp|Q8IZP2|F10A4_HUMAN;sp|Q8NFI4|F10A5_HUMAN	3;3;2	3;3;2	3;3;2	FALSE			>sp|P50502|F10A1_HUMAN Hsc70-interacting protein OS=Homo sapiens GN=ST13 PE=1 SV=2;>sp|Q8IZP2|F10A4_HUMAN Protein FAM10A4 OS=Homo sapiens GN=FAM10A4 PE=1 SV=1;>sp|Q8NFI4|F10A5_HUMAN Protein FAM10A5 OS=Homo sapiens GN=FAM10A5 PE=2 SV=1																		3	3	3	4	3	3	4	3	3	4	1	2	3	1	2	3	1	2	3
574	5712;5914					sp|P50552|VASP_HUMAN	2	2	2	FALSE			>sp|P50552|VASP_HUMAN Vasodilator-stimulated phosphoprotein OS=Homo sapiens GN=VASP PE=1 SV=3																		1	2	2	2	2	2	2	2	2	2	2	0	0	2	0	0	2	0	0
575	4478					sp|P50570|DYN2_HUMAN	1	1	1	FALSE			>sp|P50570|DYN2_HUMAN Dynamin-2 OS=Homo sapiens GN=DNM2 PE=1 SV=2																		1	1	1	2	1	1	2	1	1	2	0	1	1	0	1	1	0	1	1
576	314;630;631;3520;3827;5498		189;190		42;54	sp|P50914|RL14_HUMAN	6	6	6	FALSE			>sp|P50914|RL14_HUMAN 60S ribosomal protein L14 OS=Homo sapiens GN=RPL14 PE=1 SV=4																		1	6	6	11	6	6	11	6	6	11	5	6	3	5	6	3	5	6	3
577	168;261;734;1155;1854;1959;2979;3564;4402;5396					sp|P50990|TCPQ_HUMAN	10	10	10	FALSE			>sp|P50990|TCPQ_HUMAN T-complex protein 1 subunit theta OS=Homo sapiens GN=CCT8 PE=1 SV=4																		1	10	10	17	10	10	17	10	10	17	8	5	7	8	5	7	8	5	7
578	262;585;671;2143;3740;5663;6052					sp|P50991|TCPD_HUMAN	7	7	7	FALSE			>sp|P50991|TCPD_HUMAN T-complex protein 1 subunit delta OS=Homo sapiens GN=CCT4 PE=1 SV=4																		1	7	7	12	7	7	12	7	7	12	6	5	4	6	5	4	6	5	4
579	5312					sp|P50995|ANX11_HUMAN	1	1	1	FALSE			>sp|P50995|ANX11_HUMAN Annexin A11 OS=Homo sapiens GN=ANXA11 PE=1 SV=1																		1	1	1	1	1	1	1	1	1	1	1	1	0	1	1	0	1	1	0
580	1883;3553;4185;5018;6260	302;303		169;176		sp|P51148|RAB5C_HUMAN	5	5	3	FALSE			>sp|P51148|RAB5C_HUMAN Ras-related protein Rab-5C OS=Homo sapiens GN=RAB5C PE=1 SV=2																		1	5	6	11	5	6	11	3	4	7	5	4	4	5	4	4	3	2	3
581	504;834;835;915;1390;4032;5198					sp|P51149|RAB7A_HUMAN	7	7	7	FALSE			>sp|P51149|RAB7A_HUMAN Ras-related protein Rab-7a OS=Homo sapiens GN=RAB7A PE=1 SV=1																		1	7	7	12	7	7	12	7	7	12	6	6	4	6	6	4	6	6	4
582	1208;1824;4028;5917;6356	304		64		sp|P51571|SSRD_HUMAN	5	5	5	FALSE			>sp|P51571|SSRD_HUMAN Translocon-associated protein subunit delta OS=Homo sapiens GN=SSR4 PE=1 SV=1																		1	5	6	9	5	6	9	5	6	9	4	5	2	4	5	2	4	5	2
583	56					sp|P51572|BAP31_HUMAN	1	1	1	FALSE			>sp|P51572|BAP31_HUMAN B-cell receptor-associated protein 31 OS=Homo sapiens GN=BCAP31 PE=1 SV=3																		1	1	1	2	1	1	2	1	1	2	1	1	0	1	1	0	1	1	0
584	2105;4108					sp|P51648|AL3A2_HUMAN	2	2	2	FALSE			>sp|P51648|AL3A2_HUMAN Fatty aldehyde dehydrogenase OS=Homo sapiens GN=ALDH3A2 PE=1 SV=1																		1	2	2	2	2	2	2	2	2	2	0	0	2	0	0	2	0	0	2
585	578;1536;3016;5775					sp|P51659|DHB4_HUMAN	4	4	4	FALSE			>sp|P51659|DHB4_HUMAN Peroxisomal multifunctional enzyme type 2 OS=Homo sapiens GN=HSD17B4 PE=1 SV=3																		1	4	4	4	4	4	4	4	4	4	1	1	3	1	1	3	1	1	3
586	742;6033;6058					sp|P51665|PSD7_HUMAN	3	3	3	FALSE			>sp|P51665|PSD7_HUMAN 26S proteasome non-ATPase regulatory subunit 7 OS=Homo sapiens GN=PSMD7 PE=1 SV=2																		1	3	3	4	3	3	4	3	3	4	1	3	1	1	3	1	1	3	1
587	2949;6249					sp|P51991|ROA3_HUMAN	2	2	2	FALSE			>sp|P51991|ROA3_HUMAN Heterogeneous nuclear ribonucleoprotein A3 OS=Homo sapiens GN=HNRNPA3 PE=1 SV=2																		1	2	2	2	2	2	2	2	2	2	1	0	1	1	0	1	1	0	1
588	142;1380;2282;4605;5413	305		340		sp|P52209|6PGD_HUMAN	5	5	5	FALSE			>sp|P52209|6PGD_HUMAN 6-phosphogluconate dehydrogenase, decarboxylating OS=Homo sapiens GN=PGD PE=1 SV=3																		1	5	6	11	5	6	11	5	6	11	4	3	4	4	3	4	4	3	4
589	84;2403;3716;3721;3723;3850;4003;4216					sp|P52272|HNRPM_HUMAN	8	8	8	FALSE			>sp|P52272|HNRPM_HUMAN Heterogeneous nuclear ribonucleoprotein M OS=Homo sapiens GN=HNRNPM PE=1 SV=3																		1	8	8	11	8	8	11	8	8	11	4	2	6	4	2	6	4	2	6
590	3183;3969					sp|P52292|IMA2_HUMAN	2	2	2	FALSE			>sp|P52292|IMA2_HUMAN Importin subunit alpha-2 OS=Homo sapiens GN=KPNA2 PE=1 SV=1																		1	2	2	4	2	2	4	2	2	4	2	2	2	2	2	2	2	2	2
591	40;41;60;2150;4346;4679;5054;6281	306		169		sp|P52565|GDIR1_HUMAN	8	8	8	FALSE			>sp|P52565|GDIR1_HUMAN Rho GDP-dissociation inhibitor 1 OS=Homo sapiens GN=ARHGDIA PE=1 SV=3																		1	8	8	12	8	8	12	8	8	12	6	7	2	6	7	2	6	7	2
592	5225					sp|P52566|GDIR2_HUMAN	1	1	1	FALSE			>sp|P52566|GDIR2_HUMAN Rho GDP-dissociation inhibitor 2 OS=Homo sapiens GN=ARHGDIB PE=1 SV=3																		1	1	1	1	1	1	1	1	1	1	0	1	0	0	1	0	0	1	0
593	497;2551;5653					sp|P52597|HNRPF_HUMAN	3	1	1	FALSE			>sp|P52597|HNRPF_HUMAN Heterogeneous nuclear ribonucleoprotein F OS=Homo sapiens GN=HNRNPF PE=1 SV=3																		1	3	3	6	1	1	2	1	1	2	3	3	2	1	1	1	1	1	1
594	2248;5181					sp|P52701|MSH6_HUMAN	2	2	2	FALSE			>sp|P52701|MSH6_HUMAN DNA mismatch repair protein Msh6 OS=Homo sapiens GN=MSH6 PE=1 SV=2																		1	2	2	2	2	2	2	2	2	2	0	1	1	0	1	1	0	1	1
595	1267;3207					sp|P52907|CAZA1_HUMAN	2	1	1	FALSE			>sp|P52907|CAZA1_HUMAN F-actin-capping protein subunit alpha-1 OS=Homo sapiens GN=CAPZA1 PE=1 SV=3																		1	2	2	4	1	1	2	1	1	2	0	2	1	0	1	1	0	1	1
596	1580					sp|P52926|HMGA2_HUMAN	1	1	1	FALSE			>sp|P52926|HMGA2_HUMAN High mobility group protein HMGI-C OS=Homo sapiens GN=HMGA2 PE=1 SV=1																		1	1	1	1	1	1	1	1	1	1	1	1	1	1	1	1	1	1	1
597	1236;1757					sp|P53007|TXTP_HUMAN	2	2	2	FALSE			>sp|P53007|TXTP_HUMAN Tricarboxylate transport protein, mitochondrial OS=Homo sapiens GN=SLC25A1 PE=1 SV=2																		1	2	2	4	2	2	4	2	2	4	2	2	2	2	2	2	2	2	2
598	72;125;197;206;724;899;912;928;955;986;1229;1255;1505;1652;1911;2032;2224;2698;3019;3087;3231;3490;3621;4054;4226;4227;4439;4530;4639;4796;4934;5146;5162;5734;5911;5991;6121	307;308;309	191	642;666;957	20	sp|P53396|ACLY_HUMAN	37	37	37	FALSE			>sp|P53396|ACLY_HUMAN ATP-citrate synthase OS=Homo sapiens GN=ACLY PE=1 SV=3																		1	37	42	69	37	42	69	37	42	69	4	22	36	4	22	36	4	22	36
599	798;3107;3213;3324;3528;3585;3878;3891;3916;5242;5810;5823;6216	310		323		sp|P53618|COPB_HUMAN	13	13	13	FALSE			>sp|P53618|COPB_HUMAN Coatomer subunit beta OS=Homo sapiens GN=COPB1 PE=1 SV=3																		1	13	13	19	13	13	19	13	13	19	5	9	10	5	9	10	5	9	10
600	471;1180;1597;1699;1901;2533;3237;3538;4265;4624;4887;5014;5197;5826;5996;6063;6196					sp|P53621|COPA_HUMAN	17	17	17	FALSE			>sp|P53621|COPA_HUMAN Coatomer subunit alpha OS=Homo sapiens GN=COPA PE=1 SV=2																		1	17	17	24	17	17	24	17	17	24	7	11	13	7	11	13	7	11	13
601	1833;2954;4745;4850					sp|P53992|SC24C_HUMAN	4	4	4	FALSE			>sp|P53992|SC24C_HUMAN Protein transport protein Sec24C OS=Homo sapiens GN=SEC24C PE=1 SV=2																		1	4	4	6	4	4	6	4	4	6	3	3	2	3	3	2	3	3	2
602	2586;2935;4539;4916		192		369	sp|P54136|SYRC_HUMAN	4	4	4	FALSE			>sp|P54136|SYRC_HUMAN Arginyl-tRNA synthetase, cytoplasmic OS=Homo sapiens GN=RARS PE=1 SV=2																		1	4	4	7	4	4	7	4	4	7	1	2	2	1	2	2	1	2	2
603	391					sp|P54577|SYYC_HUMAN	1	1	1	FALSE			>sp|P54577|SYYC_HUMAN Tyrosyl-tRNA synthetase, cytoplasmic OS=Homo sapiens GN=YARS PE=1 SV=4																		1	1	1	2	1	1	2	1	1	2	1	0	0	1	0	0	1	0	0
604	409;3316;3435					sp|P54578|UBP14_HUMAN	3	3	3	FALSE			>sp|P54578|UBP14_HUMAN Ubiquitin carboxyl-terminal hydrolase 14 OS=Homo sapiens GN=USP14 PE=1 SV=3																		1	3	3	3	3	3	3	3	3	3	3	0	2	3	0	2	3	0	2
605	437;669;1199;2267;2268;3229;3230;5085;5374;5375;5561					sp|P54652|HSP72_HUMAN	11	2	2	FALSE			>sp|P54652|HSP72_HUMAN Heat shock-related 70 kDa protein 2 OS=Homo sapiens GN=HSPA2 PE=1 SV=1																		1	11	11	19	2	2	3	2	2	3	7	2	9	0	0	2	0	0	2
606	2952					sp|P54709|AT1B3_HUMAN	1	1	1	FALSE			>sp|P54709|AT1B3_HUMAN Sodium/potassium-transporting ATPase subunit beta-3 OS=Homo sapiens GN=ATP1B3 PE=1 SV=1																		1	1	1	2	1	1	2	1	1	2	1	0	0	1	0	0	1	0	0
607	386;547;1679;3342;3575					sp|P54819|KAD2_HUMAN	5	5	5	FALSE			>sp|P54819|KAD2_HUMAN Adenylate kinase 2, mitochondrial OS=Homo sapiens GN=AK2 PE=1 SV=2																		1	5	5	6	5	5	6	5	5	6	2	3	0	2	3	0	2	3	0
608	1177;1820;2334;3308;3405;3732;3756					sp|P54886|P5CS_HUMAN	7	7	7	FALSE			>sp|P54886|P5CS_HUMAN Delta-1-pyrroline-5-carboxylate synthetase OS=Homo sapiens GN=ALDH18A1 PE=1 SV=2																		1	7	7	8	7	7	8	7	7	8	1	3	5	1	3	5	1	3	5
609	175;2866;2897;4085;5458					sp|P54920|SNAA_HUMAN;sp|Q9H115|SNAB_HUMAN	5;1	5;1	5;1	FALSE			>sp|P54920|SNAA_HUMAN Alpha-soluble NSF attachment protein OS=Homo sapiens GN=NAPA PE=1 SV=3																		2	5	5	9	5	5	9	5	5	9	4	3	3	4	3	3	4	3	3
610	2244					sp|P55036|PSMD4_HUMAN	1	1	1	FALSE			>sp|P55036|PSMD4_HUMAN 26S proteasome non-ATPase regulatory subunit 4 OS=Homo sapiens GN=PSMD4 PE=1 SV=1																		1	1	1	1	1	1	1	1	1	1	0	1	0	0	1	0	0	1	0
611	5003					sp|P55039|DRG2_HUMAN	1	1	1	FALSE			>sp|P55039|DRG2_HUMAN Developmentally-regulated GTP-binding protein 2 OS=Homo sapiens GN=DRG2 PE=1 SV=1																		1	1	1	1	1	1	1	1	1	1	1	0	0	1	0	0	1	0	0
612	1989;2263;3227;3241;3691;4232;5703;6231;6273;6416					sp|P55060|XPO2_HUMAN	10	10	10	FALSE			>sp|P55060|XPO2_HUMAN Exportin-2 OS=Homo sapiens GN=CSE1L PE=1 SV=3																		1	10	10	16	10	10	16	10	10	16	3	5	9	3	5	9	3	5	9
613	452;728;876;1035;1090;1111;1116;1562;1617;1684;1800;1892;2605;2606;2683;2802;2895;2985;3100;3672;3673;3884;3885;4365;4415;4452;5689;6101	311;312	193;194	550;757	105;522	sp|P55072|TERA_HUMAN	28	28	28	FALSE			>sp|P55072|TERA_HUMAN Transitional endoplasmic reticulum ATPase OS=Homo sapiens GN=VCP PE=1 SV=4																		1	28	30	47	28	30	47	28	30	47	3	9	27	3	9	27	3	9	27
614	6445					sp|P55084|ECHB_HUMAN	1	1	1	FALSE			>sp|P55084|ECHB_HUMAN Trifunctional enzyme subunit beta, mitochondrial OS=Homo sapiens GN=HADHB PE=1 SV=3																		1	1	1	2	1	1	2	1	1	2	0	1	1	0	1	1	0	1	1
615	3352;4262					sp|P55268|LAMB2_HUMAN	2	2	2	FALSE			>sp|P55268|LAMB2_HUMAN Laminin subunit beta-2 OS=Homo sapiens GN=LAMB2 PE=1 SV=2																		1	2	2	2	2	2	2	2	2	2	0	2	0	0	2	0	0	2	0
616	3931;5958					sp|P55735|SEC13_HUMAN	2	2	2	FALSE			>sp|P55735|SEC13_HUMAN Protein SEC13 homolog OS=Homo sapiens GN=SEC13 PE=1 SV=3																		1	2	2	3	2	2	3	2	2	3	1	1	1	1	1	1	1	1	1
617	123;4317;5767;6412					sp|P55786|PSA_HUMAN;sp|A6NEC2|PSAL_HUMAN	4;1	4;1	4;1	FALSE			>sp|P55786|PSA_HUMAN Puromycin-sensitive aminopeptidase OS=Homo sapiens GN=NPEPPS PE=1 SV=2																		2	4	4	6	4	4	6	4	4	6	0	4	2	0	4	2	0	4	2
618	496;4910;5653;6265;6393					sp|P55795|HNRH2_HUMAN	5	1	1	FALSE			>sp|P55795|HNRH2_HUMAN Heterogeneous nuclear ribonucleoprotein H2 OS=Homo sapiens GN=HNRNPH2 PE=1 SV=1																		1	5	5	9	1	1	1	1	1	1	5	4	4	1	1	1	1	1	1
619	5456					sp|P55854|SUMO3_HUMAN;sp|P61956|SUMO2_HUMAN;sp|Q6EEV6|SUMO4_HUMAN	1;1;1	1;1;1	1;1;1	FALSE			>sp|P55854|SUMO3_HUMAN Small ubiquitin-related modifier 3 OS=Homo sapiens GN=SUMO3 PE=1 SV=2;>sp|P61956|SUMO2_HUMAN Small ubiquitin-related modifier 2 OS=Homo sapiens GN=SUMO2 PE=1 SV=1;>sp|Q6EEV6|SUMO4_HUMAN Small ubiquitin-related modifier 4 OS=Homo sapi																		3	1	1	2	1	1	2	1	1	2	1	1	1	1	1	1	1	1	1
620	1181;1866;1934;5346					sp|P55884|EIF3B_HUMAN	4	4	4	FALSE			>sp|P55884|EIF3B_HUMAN Eukaryotic translation initiation factor 3 subunit B OS=Homo sapiens GN=EIF3B PE=1 SV=3																		1	4	4	5	4	4	5	4	4	5	2	2	3	2	2	3	2	2	3
621	700;2990	313		32		sp|P56134|ATPK_HUMAN	2	2	2	FALSE			>sp|P56134|ATPK_HUMAN ATP synthase subunit f, mitochondrial OS=Homo sapiens GN=ATP5J2 PE=1 SV=3																		1	2	3	6	2	3	6	2	3	6	2	2	2	2	2	2	2	2	2
622	1633;1725;1972;2563;2916;4458;5238					sp|P56192|SYMC_HUMAN	7	7	7	FALSE			>sp|P56192|SYMC_HUMAN Methionyl-tRNA synthetase, cytoplasmic OS=Homo sapiens GN=MARS PE=1 SV=2																		1	7	7	9	7	7	9	7	7	9	3	3	6	3	3	6	3	3	6
623	1212;6017					sp|P56556|NDUA6_HUMAN	2	2	2	FALSE			>sp|P56556|NDUA6_HUMAN NADH dehydrogenase [ubiquinone] 1 alpha subcomplex subunit 6 OS=Homo sapiens GN=NDUFA6 PE=1 SV=2																		1	2	2	3	2	2	3	2	2	3	2	2	0	2	2	0	2	2	0
624	255					sp|P56937|DHB7_HUMAN	1	1	1	FALSE			>sp|P56937|DHB7_HUMAN 3-keto-steroid reductase OS=Homo sapiens GN=HSD17B7 PE=1 SV=1																		1	1	1	2	1	1	2	1	1	2	1	1	0	1	1	0	1	1	0
625	271;1847					sp|P57088|TMM33_HUMAN	2	2	2	FALSE			>sp|P57088|TMM33_HUMAN Transmembrane protein 33 OS=Homo sapiens GN=TMEM33 PE=1 SV=2																		1	2	2	3	2	2	3	2	2	3	2	1	1	2	1	1	2	1	1
626	54;1026;2575;2576;5025;5778					sp|P59998|ARPC4_HUMAN	6	6	6	FALSE			>sp|P59998|ARPC4_HUMAN Actin-related protein 2/3 complex subunit 4 OS=Homo sapiens GN=ARPC4 PE=1 SV=3																		1	6	6	12	6	6	12	6	6	12	6	5	6	6	5	6	6	5	6
627	3676					sp|P60059|SC61G_HUMAN	1	1	1	FALSE			>sp|P60059|SC61G_HUMAN Protein transport protein Sec61 subunit gamma OS=Homo sapiens GN=SEC61G PE=2 SV=1																		1	1	1	2	1	1	2	1	1	2	1	0	1	1	0	1	1	0	1
628	1004;2070;2134;2291;2676;2764;2880;4349;4446;4821;5026;5661;5875;5989;6037		195;196;197		42;67;218	sp|P60174|TPIS_HUMAN;sp|Q7Z6K2|TPISL_HUMAN	15;2	15;2	15;2	FALSE			>sp|P60174|TPIS_HUMAN Triosephosphate isomerase OS=Homo sapiens GN=TPI1 PE=1 SV=2																		2	15	16	30	15	16	30	15	16	30	14	14	12	14	14	12	14	14	12
629	2018;3698;3883;4295;6132					sp|P60228|EIF3E_HUMAN	5	5	5	FALSE			>sp|P60228|EIF3E_HUMAN Eukaryotic translation initiation factor 3 subunit E OS=Homo sapiens GN=EIF3E PE=1 SV=1																		1	5	5	5	5	5	5	5	5	5	2	2	2	2	2	2	2	2	2
630	1502;4157;4158;5377					sp|P60468|SC61B_HUMAN	4	4	4	FALSE			>sp|P60468|SC61B_HUMAN Protein transport protein Sec61 subunit beta OS=Homo sapiens GN=SEC61B PE=1 SV=2																		1	4	4	6	4	4	6	4	4	6	3	2	4	3	2	4	3	2	4
631	259;2075;2377;3963;4536;5747;5773	314	198	73	32	sp|P60660|MYL6_HUMAN;sp|P14649|MYL6B_HUMAN	7;2	7;2	7;2	FALSE			>sp|P60660|MYL6_HUMAN Myosin light polypeptide 6 OS=Homo sapiens GN=MYL6 PE=1 SV=2																		2	7	8	13	7	8	13	7	8	13	4	4	6	4	4	6	4	4	6
632	702;1354;1619;1706;1927;2780;3372;3715;5581;5782	315;316;317;318		149;178;187;302		sp|P60842|IF4A1_HUMAN;sp|Q14240|IF4A2_HUMAN	10;7	10;7	8;5	FALSE			>sp|P60842|IF4A1_HUMAN Eukaryotic initiation factor 4A-I OS=Homo sapiens GN=EIF4A1 PE=1 SV=1;>sp|Q14240|IF4A2_HUMAN Eukaryotic initiation factor 4A-II OS=Homo sapiens GN=EIF4A2 PE=1 SV=2																		2	10	13	20	10	13	20	8	11	16	10	9	7	10	9	7	8	7	5
633	863;2476;3062;5307;5424					sp|P60866|RS20_HUMAN	5	5	5	FALSE			>sp|P60866|RS20_HUMAN 40S ribosomal protein S20 OS=Homo sapiens GN=RPS20 PE=1 SV=1																		1	5	5	8	5	5	8	5	5	8	4	4	4	4	4	4	4	4	4
634	193;2363;3620;4358					sp|P60900|PSA6_HUMAN	4	4	4	FALSE			>sp|P60900|PSA6_HUMAN Proteasome subunit alpha type-6 OS=Homo sapiens GN=PSMA6 PE=1 SV=1																		1	4	4	7	4	4	7	4	4	7	3	4	1	3	4	1	3	4	1
635	942;1158;4168					sp|P60903|S10AA_HUMAN	3	3	3	FALSE			>sp|P60903|S10AA_HUMAN Protein S100-A10 OS=Homo sapiens GN=S100A10 PE=1 SV=2																		1	3	3	5	3	3	5	3	3	5	3	2	1	3	2	1	3	2	1
636	5289					sp|P60953|CDC42_HUMAN	1	1	1	FALSE			>sp|P60953|CDC42_HUMAN Cell division control protein 42 homolog OS=Homo sapiens GN=CDC42 PE=1 SV=1																		1	1	1	1	1	1	1	1	1	1	0	1	0	0	1	0	0	1	0
637	2191;2665;3745;6186	226		115		sp|P60981|DEST_HUMAN	4	3	3	FALSE			>sp|P60981|DEST_HUMAN Destrin OS=Homo sapiens GN=DSTN PE=1 SV=3																		1	4	5	10	3	3	6	3	3	6	3	4	4	2	3	3	2	3	3
638	351;3204;3364;5178					sp|P61006|RAB8A_HUMAN;sp|Q96E17|RAB3C_HUMAN;sp|P20336|RAB3A_HUMAN;sp|O95716|RAB3D_HUMAN;sp|P20337|RAB3B_HUMAN;sp|P51153|RAB13_HUMAN	4;2;2;2;2;2	2;1;1;1;1;1	1;0;0;0;0;0	FALSE			>sp|P61006|RAB8A_HUMAN Ras-related protein Rab-8A OS=Homo sapiens GN=RAB8A PE=1 SV=1;>sp|Q96E17|RAB3C_HUMAN Ras-related protein Rab-3C OS=Homo sapiens GN=RAB3C PE=2 SV=1;>sp|P20336|RAB3A_HUMAN Ras-related protein Rab-3A OS=Homo sapiens GN=RAB3A PE=1 SV=1;>																		6	4	4	7	2	2	3	1	1	2	3	2	3	2	1	1	1	1	1
639	4111					sp|P61009|SPCS3_HUMAN	1	1	1	FALSE			>sp|P61009|SPCS3_HUMAN Signal peptidase complex subunit 3 OS=Homo sapiens GN=SPCS3 PE=1 SV=1																		1	1	1	2	1	1	2	1	1	2	1	1	0	1	1	0	1	1	0
640	579;1946;2452;3365;3743;5021;5022;6272					sp|P61019|RAB2A_HUMAN;sp|Q8WUD1|RAB2B_HUMAN	8;3	8;3	8;3	FALSE			>sp|P61019|RAB2A_HUMAN Ras-related protein Rab-2A OS=Homo sapiens GN=RAB2A PE=1 SV=1																		2	8	8	13	8	8	13	8	8	13	8	4	2	8	4	2	8	4	2
641	3553;5017;6260					sp|P61020|RAB5B_HUMAN	3	1	1	FALSE			>sp|P61020|RAB5B_HUMAN Ras-related protein Rab-5B OS=Homo sapiens GN=RAB5B PE=1 SV=1																		1	3	4	6	1	2	2	1	2	2	3	3	2	1	1	1	1	1	1
642	89;3204;3364;3942					sp|P61026|RAB10_HUMAN;sp|Q6IQ22|RAB12_HUMAN;sp|Q96AX2|RAB37_HUMAN;sp|P20338|RAB4A_HUMAN;sp|P61018|RAB4B_HUMAN;sp|Q96DA2|RB39B_HUMAN;sp|P59190|RAB15_HUMAN;sp|Q86YS6|RAB43_HUMAN;sp|Q15771|RAB30_HUMAN;sp|Q15286|RAB35_HUMAN;sp|A6NDJ8|RB43L_HUMAN	4;1;1;1;1;1;1;1;1;1;1	2;0;0;0;0;0;0;0;0;0;0	2;0;0;0;0;0;0;0;0;0;0	FALSE			>sp|P61026|RAB10_HUMAN Ras-related protein Rab-10 OS=Homo sapiens GN=RAB10 PE=1 SV=1																		11	4	4	8	2	2	4	2	2	4	2	2	4	1	1	2	1	1	2
643	2626;3136;3137;5265					sp|P61088|UBE2N_HUMAN;sp|Q5JXB2|UE2NL_HUMAN	4;3	4;3	4;3	FALSE			>sp|P61088|UBE2N_HUMAN Ubiquitin-conjugating enzyme E2 N OS=Homo sapiens GN=UBE2N PE=1 SV=1;>sp|Q5JXB2|UE2NL_HUMAN Putative ubiquitin-conjugating enzyme E2 N-like OS=Homo sapiens GN=UBE2NL PE=5 SV=1																		2	4	4	7	4	4	7	4	4	7	4	3	3	4	3	3	4	3	3
644	2636;3364;4017;4941;5112;6271					sp|P61106|RAB14_HUMAN	6	5	5	FALSE			>sp|P61106|RAB14_HUMAN Ras-related protein Rab-14 OS=Homo sapiens GN=RAB14 PE=1 SV=4																		1	6	6	9	5	5	7	5	5	7	4	1	2	4	0	1	4	0	1
645	59;753;943;1349;1878;1970;3959	319		327		sp|P61158|ARP3_HUMAN;sp|Q9C0K3|ARP11_HUMAN	7;1	7;1	6;0	FALSE			>sp|P61158|ARP3_HUMAN Actin-related protein 3 OS=Homo sapiens GN=ACTR3 PE=1 SV=3																		2	7	9	14	7	9	14	6	8	12	5	6	5	5	6	5	4	6	5
646	2349;2474;4798;5635	320;321		74;114		sp|P61160|ARP2_HUMAN	4	4	4	FALSE			>sp|P61160|ARP2_HUMAN Actin-related protein 2 OS=Homo sapiens GN=ACTR2 PE=1 SV=1																		1	4	5	7	4	5	7	4	5	7	4	2	2	4	2	2	4	2	2
647	971;3625;5209					sp|P61163|ACTZ_HUMAN;sp|P42025|ACTY_HUMAN	3;1	3;1	3;1	FALSE			>sp|P61163|ACTZ_HUMAN Alpha-centractin OS=Homo sapiens GN=ACTR1A PE=1 SV=1																		2	3	3	3	3	3	3	3	3	3	1	3	0	1	3	0	1	3	0
648	2416;3591;4699					sp|P61224|RAP1B_HUMAN;sp|P62834|RAP1A_HUMAN;sp|A6NIZ1|RP1BL_HUMAN	3;3;2	3;3;2	3;3;2	FALSE			>sp|P61224|RAP1B_HUMAN Ras-related protein Rap-1b OS=Homo sapiens GN=RAP1B PE=1 SV=1;>sp|P62834|RAP1A_HUMAN Ras-related protein Rap-1A OS=Homo sapiens GN=RAP1A PE=1 SV=1;>sp|A6NIZ1|RP1BL_HUMAN Ras-related protein Rap-1b-like protein OS=Homo sapiens PE=2 SV																		3	3	3	6	3	3	6	3	3	6	3	1	2	3	1	2	3	1	2
649	476					sp|P61225|RAP2B_HUMAN	1	1	1	FALSE			>sp|P61225|RAP2B_HUMAN Ras-related protein Rap-2b OS=Homo sapiens GN=RAP2B PE=1 SV=1																		1	1	1	1	1	1	1	1	1	1	1	0	0	1	0	0	1	0	0
650	3;12;363;890;1124;3088;3095;3272;3783;5360;5569;5585;5586;6021	322	199	38	201	sp|P61247|RS3A_HUMAN	14	14	14	FALSE			>sp|P61247|RS3A_HUMAN 40S ribosomal protein S3a OS=Homo sapiens GN=RPS3A PE=1 SV=2																		1	14	15	26	14	15	26	14	15	26	12	7	8	12	7	8	12	7	8
651	1365;2398;2707;2806;3748;6394	323		1		sp|P61254|RL26_HUMAN;sp|Q9UNX3|RL26L_HUMAN	6;6	6;6	6;6	FALSE			>sp|P61254|RL26_HUMAN 60S ribosomal protein L26 OS=Homo sapiens GN=RPL26 PE=1 SV=1;>sp|Q9UNX3|RL26L_HUMAN 60S ribosomal protein L26-like 1 OS=Homo sapiens GN=RPL26L1 PE=1 SV=1																		2	6	7	12	6	7	12	6	7	12	4	2	4	4	2	4	4	2	4
652	2566;3868;4818;5391					sp|P61289|PSME3_HUMAN	4	4	4	FALSE			>sp|P61289|PSME3_HUMAN Proteasome activator complex subunit 3 OS=Homo sapiens GN=PSME3 PE=1 SV=1																		1	4	4	6	4	4	6	4	4	6	4	1	2	4	1	2	4	1	2
653	1211;1554;4041;4770;6274					sp|P61313|RL15_HUMAN	5	5	5	FALSE			>sp|P61313|RL15_HUMAN 60S ribosomal protein L15 OS=Homo sapiens GN=RPL15 PE=1 SV=2																		1	5	5	8	5	5	8	5	5	8	4	3	3	4	3	3	4	3	3
654	3876	324		1		sp|Q92913|FGF13_HUMAN;sp|P61328|FGF12_HUMAN	1;1	1;1	1;1	FALSE			>sp|Q92913|FGF13_HUMAN Fibroblast growth factor 13 OS=Homo sapiens GN=FGF13 PE=2 SV=1;>sp|P61328|FGF12_HUMAN Fibroblast growth factor 12 OS=Homo sapiens GN=FGF12 PE=1 SV=1																		2	1	1	1	1	1	1	1	1	1	1	0	0	1	0	0	1	0	0
655	6043;6082;6374	325		81		sp|P61353|RL27_HUMAN	3	3	3	FALSE			>sp|P61353|RL27_HUMAN 60S ribosomal protein L27 OS=Homo sapiens GN=RPL27 PE=1 SV=2																		1	3	4	7	3	4	7	3	4	7	3	3	3	3	3	3	3	3	3
656	3615					sp|P61421|VA0D1_HUMAN	1	1	1	FALSE			>sp|P61421|VA0D1_HUMAN V-type proton ATPase subunit d 1 OS=Homo sapiens GN=ATP6V0D1 PE=1 SV=1																		1	1	1	1	1	1	1	1	1	1	0	1	0	0	1	0	0	1	0
657	5383					sp|P61513|RL37A_HUMAN	1	1	1	FALSE			>sp|P61513|RL37A_HUMAN 60S ribosomal protein L37a OS=Homo sapiens GN=RPL37A PE=1 SV=2																		1	1	1	2	1	1	2	1	1	2	1	1	1	1	1	1	1	1	1
658	2195;4378;6172		200		159	sp|P61586|RHOA_HUMAN;sp|P62745|RHOB_HUMAN	3;1	3;1	1;0	FALSE			>sp|P61586|RHOA_HUMAN Transforming protein RhoA OS=Homo sapiens GN=RHOA PE=1 SV=1																		2	3	3	6	3	3	6	1	1	2	3	1	1	3	1	1	1	1	1
659	1323;5809;6038					sp|P61604|CH10_HUMAN	3	3	3	FALSE			>sp|P61604|CH10_HUMAN 10 kDa heat shock protein, mitochondrial OS=Homo sapiens GN=HSPE1 PE=1 SV=2																		1	3	3	5	3	3	5	3	3	5	3	1	1	3	1	1	3	1	1
660	93;1108;1834;2253;2254					sp|P61619|S61A1_HUMAN;sp|Q9H9S3|S61A2_HUMAN	5;2	5;2	5;2	FALSE			>sp|P61619|S61A1_HUMAN Protein transport protein Sec61 subunit alpha isoform 1 OS=Homo sapiens GN=SEC61A1 PE=1 SV=2																		2	5	5	9	5	5	9	5	5	9	4	5	4	4	5	4	4	5	4
661	10;1296;4524					sp|P61803|DAD1_HUMAN	3	3	3	FALSE			>sp|P61803|DAD1_HUMAN Dolichyl-diphosphooligosaccharide--protein glycosyltransferase subunit DAD1 OS=Homo sapiens GN=DAD1 PE=1 SV=3																		1	3	3	4	3	3	4	3	3	4	1	3	0	1	3	0	1	3	0
662	187;3681;5467					sp|P61923|COPZ1_HUMAN	3	3	3	FALSE			>sp|P61923|COPZ1_HUMAN Coatomer subunit zeta-1 OS=Homo sapiens GN=COPZ1 PE=1 SV=1																		1	3	3	5	3	3	5	3	3	5	1	1	1	1	1	1	1	1	1
663	297;767;1637;1855;2286;2362;3195;4006;4095;4876;5055;6042					sp|P61978|HNRPK_HUMAN	12	12	12	FALSE			>sp|P61978|HNRPK_HUMAN Heterogeneous nuclear ribonucleoprotein K OS=Homo sapiens GN=HNRNPK PE=1 SV=1																		1	12	12	18	12	12	18	12	12	18	9	5	7	9	5	7	9	5	7
664	860;2818;3840;3999;4001;4133;5539;6288;6289	240;241		23;27		sp|P61981|1433G_HUMAN	9	5	5	FALSE			>sp|P61981|1433G_HUMAN 14-3-3 protein gamma OS=Homo sapiens GN=YWHAG PE=1 SV=2																		1	9	11	19	5	5	8	5	5	8	6	6	6	3	2	4	3	2	4
665	3594;3787;4390					sp|P62070|RRAS2_HUMAN;sp|P10301|RRAS_HUMAN	3;1	3;1	3;1	FALSE			>sp|P62070|RRAS2_HUMAN Ras-related protein R-Ras2 OS=Homo sapiens GN=RRAS2 PE=1 SV=1																		2	3	3	4	3	3	4	3	3	4	2	3	1	2	3	1	2	3	1
666	186;2079;2649;3481;5248;5249					sp|P62081|RS7_HUMAN	6	6	6	FALSE			>sp|P62081|RS7_HUMAN 40S ribosomal protein S7 OS=Homo sapiens GN=RPS7 PE=1 SV=1																		1	6	6	11	6	6	11	6	6	11	6	5	4	6	5	4	6	5	4
667	163;978;2306;3178;4131;6255					sp|P62136|PP1A_HUMAN;sp|P62140|PP1B_HUMAN	6;3	6;3	3;0	FALSE			>sp|P62136|PP1A_HUMAN Serine/threonine-protein phosphatase PP1-alpha catalytic subunit OS=Homo sapiens GN=PPP1CA PE=1 SV=1;>sp|P62140|PP1B_HUMAN Serine/threonine-protein phosphatase PP1-beta catalytic subunit OS=Homo sapiens GN=PPP1CB PE=1 SV=3																		2	6	6	7	6	6	7	3	3	3	3	4	3	3	4	3	1	3	1
668	524;1888;5258;5259					sp|P62191|PRS4_HUMAN	4	4	4	FALSE			>sp|P62191|PRS4_HUMAN 26S protease regulatory subunit 4 OS=Homo sapiens GN=PSMC1 PE=1 SV=1																		1	4	4	5	4	4	5	4	4	5	2	4	0	2	4	0	2	4	0
669	13;2250;2537;3497;4400;6211					sp|P62241|RS8_HUMAN	6	6	6	FALSE			>sp|P62241|RS8_HUMAN 40S ribosomal protein S8 OS=Homo sapiens GN=RPS8 PE=1 SV=2																		1	6	7	14	6	7	14	6	7	14	6	6	4	6	6	4	6	6	4
670	1196;1341;1979;1980;2610;3788;4205;5928;6158	326		4		sp|P62244|RS15A_HUMAN	9	9	9	FALSE			>sp|P62244|RS15A_HUMAN 40S ribosomal protein S15a OS=Homo sapiens GN=RPS15A PE=1 SV=2																		1	9	10	15	9	10	15	9	10	15	8	8	2	8	8	2	8	8	2
671	313;984;1161;1162;1643;1811;3170;3171;4167;5227;5228;5723;5859					sp|P62249|RS16_HUMAN	13	13	13	FALSE			>sp|P62249|RS16_HUMAN 40S ribosomal protein S16 OS=Homo sapiens GN=RPS16 PE=1 SV=2																		1	13	13	25	13	13	25	13	13	25	12	13	12	12	13	12	12	13	12
672	860;1143;2002;2281;3671;3999;4000;4320;5455;6284;6285;6426;6456	327;328		1;33		sp|P62258|1433E_HUMAN	13	13	11	FALSE			>sp|P62258|1433E_HUMAN 14-3-3 protein epsilon OS=Homo sapiens GN=YWHAE PE=1 SV=1																		1	13	14	23	13	14	23	11	12	19	12	4	5	12	4	5	10	2	4
673	2163;2233;5291					sp|P62263|RS14_HUMAN	3	3	3	FALSE			>sp|P62263|RS14_HUMAN 40S ribosomal protein S14 OS=Homo sapiens GN=RPS14 PE=1 SV=3																		1	3	3	6	3	3	6	3	3	6	3	3	3	3	3	3	3	3	3
674	1662;2686;5474					sp|P62266|RS23_HUMAN	3	3	3	FALSE			>sp|P62266|RS23_HUMAN 40S ribosomal protein S23 OS=Homo sapiens GN=RPS23 PE=1 SV=3																		1	3	3	5	3	3	5	3	3	5	2	3	2	2	3	2	2	3	2
675	109;110;1963;2104;2423;2702;4404;4420;4784;5700;5798;5799	329		71		sp|P62269|RS18_HUMAN	12	12	12	FALSE			>sp|P62269|RS18_HUMAN 40S ribosomal protein S18 OS=Homo sapiens GN=RPS18 PE=1 SV=3																		1	12	14	25	12	14	25	12	14	25	11	10	11	11	10	11	11	10	11
676	738;1664					sp|P62273|RS29_HUMAN	2	2	2	FALSE			>sp|P62273|RS29_HUMAN 40S ribosomal protein S29 OS=Homo sapiens GN=RPS29 PE=1 SV=2																		1	2	2	4	2	2	4	2	2	4	2	2	2	2	2	2	2	2	2
677	1396;1716;1717;1756;1760;2687;3086;3503;4488;4965;5804					sp|P62277|RS13_HUMAN	11	11	11	FALSE			>sp|P62277|RS13_HUMAN 40S ribosomal protein S13 OS=Homo sapiens GN=RPS13 PE=1 SV=2																		1	11	11	18	11	11	18	11	11	18	8	8	9	8	8	9	8	8	9
678	15;589;638;897;913;1367;2361;3945;3946;4424;5411;6405		201		60	sp|P62280|RS11_HUMAN	12	12	12	FALSE			>sp|P62280|RS11_HUMAN 40S ribosomal protein S11 OS=Homo sapiens GN=RPS11 PE=1 SV=3																		1	12	12	19	12	12	19	12	12	19	4	3	11	4	3	11	4	3	11
679	2391;5852	330		14		sp|P62304|RUXE_HUMAN;sp|Q5VYJ4|RUEL1_HUMAN	2;2	2;2	2;2	FALSE			>sp|P62304|RUXE_HUMAN Small nuclear ribonucleoprotein E OS=Homo sapiens GN=SNRPE PE=1 SV=1;>sp|Q5VYJ4|RUEL1_HUMAN Putative small nuclear ribonucleoprotein polypeptide E-like protein 1 OS=Homo sapiens GN=SNRPEL1 PE=5 SV=1																		2	2	3	6	2	3	6	2	3	6	1	1	2	1	1	2	1	1	2
680	1884	331		84		sp|P62306|RUXF_HUMAN	1	1	1	FALSE			>sp|P62306|RUXF_HUMAN Small nuclear ribonucleoprotein F OS=Homo sapiens GN=SNRPF PE=1 SV=1																		1	1	1	2	1	1	2	1	1	2	1	1	0	1	1	0	1	1	0
681	4425;4749					sp|P62316|SMD2_HUMAN	2	2	2	FALSE			>sp|P62316|SMD2_HUMAN Small nuclear ribonucleoprotein Sm D2 OS=Homo sapiens GN=SNRPD2 PE=1 SV=1																		1	2	2	3	2	2	3	2	2	3	1	1	1	1	1	1	1	1	1
682	1311;5479	332		76		sp|P62318|SMD3_HUMAN	2	2	2	FALSE			>sp|P62318|SMD3_HUMAN Small nuclear ribonucleoprotein Sm D3 OS=Homo sapiens GN=SNRPD3 PE=1 SV=1																		1	2	3	6	2	3	6	2	3	6	2	2	2	2	2	2	2	2	2
683	2354;2478					sp|P62330|ARF6_HUMAN	2	1	1	FALSE			>sp|P62330|ARF6_HUMAN ADP-ribosylation factor 6 OS=Homo sapiens GN=ARF6 PE=1 SV=2																		1	2	2	3	1	1	1	1	1	1	2	1	0	1	0	0	1	0	0
684	296;1965;5232;5465					sp|P62333|PRS10_HUMAN	4	4	4	FALSE			>sp|P62333|PRS10_HUMAN 26S protease regulatory subunit S10B OS=Homo sapiens GN=PSMC6 PE=1 SV=1																		1	4	4	6	4	4	6	4	4	6	2	3	2	2	3	2	2	3	2
685	152;153;1476;2082;2796;3132;3919;4356;5035;5889;6045		202		199	sp|P62424|RL7A_HUMAN	11	11	11	FALSE			>sp|P62424|RL7A_HUMAN 60S ribosomal protein L7a OS=Homo sapiens GN=RPL7A PE=1 SV=2																		1	11	11	20	11	11	20	11	11	20	9	7	7	9	7	7	9	7	7
686	199;406;1454;1552;1867;2016;4915;6041					sp|Q15907|RB11B_HUMAN;sp|P62491|RB11A_HUMAN;sp|P57735|RAB25_HUMAN	8;8;1	8;8;1	8;8;1	FALSE			>sp|Q15907|RB11B_HUMAN Ras-related protein Rab-11B OS=Homo sapiens GN=RAB11B PE=1 SV=4;>sp|P62491|RB11A_HUMAN Ras-related protein Rab-11A OS=Homo sapiens GN=RAB11A PE=1 SV=3																		3	8	8	14	8	8	14	8	8	14	6	6	6	6	6	6	6	6	6
687	1614;3463					sp|P62495|ERF1_HUMAN	2	2	2	FALSE			>sp|P62495|ERF1_HUMAN Eukaryotic peptide chain release factor subunit 1 OS=Homo sapiens GN=ETF1 PE=1 SV=3																		1	2	2	4	2	2	4	2	2	4	1	2	2	1	2	2	1	2	2
688	930;1083;1195;1691;1789;2030;2084;3447;3484;5042;5043;5170;6185;6342	333	203	19	181	sp|P62701|RS4X_HUMAN;sp|P22090|RS4Y1_HUMAN;sp|Q8TD47|RS4Y2_HUMAN	14;7;7	14;7;7	14;7;7	FALSE			>sp|P62701|RS4X_HUMAN 40S ribosomal protein S4, X isoform OS=Homo sapiens GN=RPS4X PE=1 SV=2;>sp|P22090|RS4Y1_HUMAN 40S ribosomal protein S4, Y isoform 1 OS=Homo sapiens GN=RPS4Y1 PE=2 SV=2;>sp|Q8TD47|RS4Y2_HUMAN 40S ribosomal protein S4, Y isoform 2 OS=Ho																		3	14	15	27	14	15	27	14	15	27	14	5	2	14	5	2	14	5	2
689	1525;4828;6365					sp|P62714|PP2AB_HUMAN;sp|P67775|PP2AA_HUMAN	3;3	3;3	3;3	FALSE			>sp|P62714|PP2AB_HUMAN Serine/threonine-protein phosphatase 2A catalytic subunit beta isoform OS=Homo sapiens GN=PPP2CB PE=1 SV=1;>sp|P67775|PP2AA_HUMAN Serine/threonine-protein phosphatase 2A catalytic subunit alpha isoform OS=Homo sapiens GN=PPP2CA PE=1																		2	3	3	4	3	3	4	3	3	4	3	1	0	3	1	0	3	1	0
690	1377;2740;2838;2839;3608;3968;5872					sp|P62750|RL23A_HUMAN	7	7	7	FALSE			>sp|P62750|RL23A_HUMAN 60S ribosomal protein L23a OS=Homo sapiens GN=RPL23A PE=1 SV=1																		1	7	7	11	7	7	11	7	7	11	5	4	4	5	4	4	5	4	4
691	747;2962;3068;3296;3659		204		12	sp|P62753|RS6_HUMAN	5	5	5	FALSE			>sp|P62753|RS6_HUMAN 40S ribosomal protein S6 OS=Homo sapiens GN=RPS6 PE=1 SV=1																		1	5	5	8	5	5	8	5	5	8	4	3	1	4	3	1	4	3	1
692	822;2489;2490;2779;5418;5419;5595;5596	334		85		sp|P62805|H4_HUMAN	8	8	8	FALSE			>sp|P62805|H4_HUMAN Histone H4 OS=Homo sapiens GN=HIST1H4A PE=1 SV=2																		1	8	10	19	8	10	19	8	10	19	7	8	7	7	8	7	7	8	7
693	938;1526;3204;3364;3888;4398;4532;5177	335	205	166	26	sp|P62820|RAB1A_HUMAN	8	2	2	FALSE			>sp|P62820|RAB1A_HUMAN Ras-related protein Rab-1A OS=Homo sapiens GN=RAB1A PE=1 SV=3																		1	8	9	15	2	3	4	2	3	4	6	5	4	1	2	0	1	2	0
694	1805;2805;3556;4014;4823;6388;6455					sp|P62826|RAN_HUMAN	7	7	7	FALSE			>sp|P62826|RAN_HUMAN GTP-binding nuclear protein Ran OS=Homo sapiens GN=RAN PE=1 SV=3																		1	7	7	13	7	7	13	7	7	13	6	6	2	6	6	2	6	6	2
695	2503;3305;3340		206		28	sp|P62829|RL23_HUMAN	3	3	3	FALSE			>sp|P62829|RL23_HUMAN 60S ribosomal protein L23 OS=Homo sapiens GN=RPL23 PE=1 SV=1																		1	3	3	5	3	3	5	3	3	5	3	3	2	3	3	2	3	3	2
696	815;919	336		83		sp|P62841|RS15_HUMAN	2	2	2	FALSE			>sp|P62841|RS15_HUMAN 40S ribosomal protein S15 OS=Homo sapiens GN=RPS15 PE=1 SV=2																		1	2	3	5	2	3	5	2	3	5	2	0	2	2	0	2	2	0	2
697	2762;4321;5363;5371	337		74		sp|P62847|RS24_HUMAN	4	4	4	FALSE			>sp|P62847|RS24_HUMAN 40S ribosomal protein S24 OS=Homo sapiens GN=RPS24 PE=1 SV=1																		1	4	5	10	4	5	10	4	5	10	2	3	4	2	3	4	2	3	4
698	758;3097;6440;6441					sp|P62851|RS25_HUMAN	4	4	4	FALSE			>sp|P62851|RS25_HUMAN 40S ribosomal protein S25 OS=Homo sapiens GN=RPS25 PE=1 SV=1																		1	4	4	7	4	4	7	4	4	7	2	3	3	2	3	3	2	3	3
699	749;3957;3958					sp|P62854|RS26_HUMAN;sp|Q5JNZ5|RS26L_HUMAN	3;1	3;1	3;1	FALSE			>sp|P62854|RS26_HUMAN 40S ribosomal protein S26 OS=Homo sapiens GN=RPS26 PE=1 SV=3																		2	3	3	6	3	3	6	3	3	6	2	3	3	2	3	3	2	3	3
700	954					sp|P62857|RS28_HUMAN	1	1	1	FALSE			>sp|P62857|RS28_HUMAN 40S ribosomal protein S28 OS=Homo sapiens GN=RPS28 PE=1 SV=1																		1	1	1	2	1	1	2	1	1	2	1	1	0	1	1	0	1	1	0
701	1480;1481;4435					sp|P62861|RS30_HUMAN	3	3	3	FALSE			>sp|P62861|RS30_HUMAN 40S ribosomal protein S30 OS=Homo sapiens GN=FAU PE=1 SV=1																		1	3	3	4	3	3	4	3	3	4	1	3	2	1	3	2	1	3	2
702	3079;3255;4576					sp|P62873|GBB1_HUMAN;sp|P16520|GBB3_HUMAN	3;1	1;0	1;0	FALSE			>sp|P62873|GBB1_HUMAN Guanine nucleotide-binding protein G(I)/G(S)/G(T) subunit beta-1 OS=Homo sapiens GN=GNB1 PE=1 SV=3																		2	3	3	5	1	1	1	1	1	1	2	0	1	1	0	0	1	0	0
703	3079;3255;4578					sp|P62879|GBB2_HUMAN;sp|Q9HAV0|GBB4_HUMAN	3;3	3;3	1;1	FALSE			>sp|P62879|GBB2_HUMAN Guanine nucleotide-binding protein G(I)/G(S)/G(T) subunit beta-2 OS=Homo sapiens GN=GNB2 PE=1 SV=3;>sp|Q9HAV0|GBB4_HUMAN Guanine nucleotide-binding protein subunit beta-4 OS=Homo sapiens GN=GNB4 PE=1 SV=3																		2	3	3	6	3	3	6	1	1	2	2	0	2	2	0	2	1	0	1
704	2770;3371;3541;4572;5502		207;208		52;92	sp|P62888|RL30_HUMAN	5	5	5	FALSE			>sp|P62888|RL30_HUMAN 60S ribosomal protein L30 OS=Homo sapiens GN=RPL30 PE=1 SV=2																		1	5	5	10	5	5	10	5	5	10	4	4	3	4	4	3	4	4	3
705	1169;3627;3902;4513	338;339		54;57		sp|P62899|RL31_HUMAN	4	4	4	FALSE			>sp|P62899|RL31_HUMAN 60S ribosomal protein L31 OS=Homo sapiens GN=RPL31 PE=1 SV=1																		1	4	5	8	4	5	8	4	5	8	3	3	3	3	3	3	3	3	3
706	127;530;531;864;865;2330;2798;5952					sp|P62906|RL10A_HUMAN	8	8	8	FALSE			>sp|P62906|RL10A_HUMAN 60S ribosomal protein L10a OS=Homo sapiens GN=RPL10A PE=1 SV=2																		1	8	8	14	8	8	14	8	8	14	3	6	8	3	6	8	3	6	8
707	2020					sp|P62910|RL32_HUMAN	1	1	1	FALSE			>sp|P62910|RL32_HUMAN 60S ribosomal protein L32 OS=Homo sapiens GN=RPL32 PE=1 SV=2																		1	1	1	2	1	1	2	1	1	2	1	1	1	1	1	1	1	1	1
708	397;5760;6115;6197					sp|P62913|RL11_HUMAN	4	4	4	FALSE			>sp|P62913|RL11_HUMAN 60S ribosomal protein L11 OS=Homo sapiens GN=RPL11 PE=1 SV=2																		1	4	4	7	4	4	7	4	4	7	2	2	3	2	2	3	2	2	3
709	453;454;568;1705;3401;6026					sp|P62917|RL8_HUMAN	6	6	6	FALSE			>sp|P62917|RL8_HUMAN 60S ribosomal protein L8 OS=Homo sapiens GN=RPL8 PE=1 SV=2																		1	6	6	9	6	6	9	6	6	9	4	2	4	4	2	4	4	2	4
710	303;964;2062;2273;2711;4689;5072;5073;5714;5868;5937;5938	340;341;342	209;210;211	61;136;142	62;115;161	sp|P62937|PPIA_HUMAN;sp|Q9Y536|PAL4B_HUMAN;sp|A2BFH1|PPAL4_HUMAN	12;2;1	12;2;1	12;2;1	FALSE			>sp|P62937|PPIA_HUMAN Peptidyl-prolyl cis-trans isomerase A OS=Homo sapiens GN=PPIA PE=1 SV=2																		3	12	17	30	12	17	30	12	17	30	11	10	8	11	10	8	11	10	8
711	1905					sp|P62942|FKB1A_HUMAN	1	1	1	FALSE			>sp|P62942|FKB1A_HUMAN Peptidyl-prolyl cis-trans isomerase FKBP1A OS=Homo sapiens GN=FKBP1A PE=1 SV=2																		1	1	1	1	1	1	1	1	1	1	1	1	0	1	1	0	1	1	0
712	1094;2448;3069;3070;3805;4271;5175;5176;5245;5246					sp|P62988|UBIQ_HUMAN	10	10	10	FALSE			>sp|P62988|UBIQ_HUMAN Ubiquitin OS=Homo sapiens GN=RPS27A PE=1 SV=1																		1	10	10	18	10	10	18	10	10	18	7	9	9	7	9	9	7	9	9
713	217;3499;5393;6298		212		157	sp|P63000|RAC1_HUMAN;sp|P60763|RAC3_HUMAN;sp|P15153|RAC2_HUMAN	4;3;2	4;3;2	4;3;2	FALSE			>sp|P63000|RAC1_HUMAN Ras-related C3 botulinum toxin substrate 1 OS=Homo sapiens GN=RAC1 PE=1 SV=1;>sp|P60763|RAC3_HUMAN Ras-related C3 botulinum toxin substrate 3 OS=Homo sapiens GN=RAC3 PE=1 SV=1;>sp|P15153|RAC2_HUMAN Ras-related C3 botulinum toxin subst																		3	4	4	6	4	4	6	4	4	6	2	1	3	2	1	3	2	1	3
714	1300;2842;2888;3246;3376;3596;3694;4112;6335;6451					sp|P63010|AP2B1_HUMAN	10	10	4	FALSE			>sp|P63010|AP2B1_HUMAN AP-2 complex subunit beta-1 OS=Homo sapiens GN=AP2B1 PE=1 SV=1																		1	10	10	12	10	10	12	4	4	6	6	5	5	6	5	5	1	2	3
715	860;1312;1701;1702;2819;3675;3999;4001;4971;4972;6053;6290		213		25	sp|P63104|1433Z_HUMAN	12	10	9	FALSE			>sp|P63104|1433Z_HUMAN 14-3-3 protein zeta/delta OS=Homo sapiens GN=YWHAZ PE=1 SV=1																		1	12	12	23	10	10	19	9	9	17	9	12	3	7	10	2	7	9	2
716	2164;4351					sp|P63173|RL38_HUMAN	2	2	2	FALSE			>sp|P63173|RL38_HUMAN 60S ribosomal protein L38 OS=Homo sapiens GN=RPL38 PE=1 SV=2																		1	2	2	3	2	2	3	2	2	3	2	2	2	2	2	2	2	2	2
717	3718;3808					sp|P63220|RS21_HUMAN	2	2	2	FALSE			>sp|P63220|RS21_HUMAN 40S ribosomal protein S21 OS=Homo sapiens GN=RPS21 PE=1 SV=1																		1	2	2	3	2	2	3	2	2	3	1	1	2	1	1	2	1	1	2
718	3930;5655					sp|P63241|IF5A1_HUMAN;sp|Q6IS14|IF5AL_HUMAN;sp|Q9GZV4|IF5A2_HUMAN	2;2;2	2;2;2	2;2;2	FALSE			>sp|P63241|IF5A1_HUMAN Eukaryotic translation initiation factor 5A-1 OS=Homo sapiens GN=EIF5A PE=1 SV=2;>sp|Q6IS14|IF5AL_HUMAN Eukaryotic translation initiation factor 5A-1-like OS=Homo sapiens GN=EIF5AL1 PE=2 SV=2;>sp|Q9GZV4|IF5A2_HUMAN Eukaryotic transla																		3	2	2	4	2	2	4	2	2	4	2	2	2	2	2	2	2	2	2
719	690;763;882;1427;1663;2287;2616;3501;3599;3605;5157;6067;6068;6400		214;215;216;217		138;168;182;249	sp|P63244|GBLP_HUMAN	14	14	14	FALSE			>sp|P63244|GBLP_HUMAN Guanine nucleotide-binding protein subunit beta-2-like 1 OS=Homo sapiens GN=GNB2L1 PE=1 SV=3																		1	14	14	22	14	14	22	14	14	22	13	11	4	13	11	4	13	11	4
720	114;538;635;805;811;861;936;990;995;1392;1686;1941;1942;2037;2038;2246;2299;2617;2660;2875;2890;3685;3806;4200;4201;4985;5365;5477	4;5;7;8;9;10;11;12;13;343;344	3;4;6;218	1;16;44;47;153;190;269;283;305;313;325	17;217;257;272	sp|P63261|ACTG_HUMAN	28	28	2	FALSE			>sp|P63261|ACTG_HUMAN Actin, cytoplasmic 2 OS=Homo sapiens GN=ACTG1 PE=1 SV=1																		1	28	42	74	28	42	74	2	4	6	27	24	22	27	24	22	2	1	1
721	1519;6418					sp|P67809|YBOX1_HUMAN	2	2	2	FALSE			>sp|P67809|YBOX1_HUMAN Nuclease-sensitive element-binding protein 1 OS=Homo sapiens GN=YBX1 PE=1 SV=3																		1	2	2	2	2	2	2	2	2	2	0	1	1	0	1	1	0	1	1
722	1567;3772;5620					sp|P67812|SC11A_HUMAN	3	3	3	FALSE			>sp|P67812|SC11A_HUMAN Signal peptidase complex catalytic subunit SEC11A OS=Homo sapiens GN=SEC11A PE=1 SV=1																		1	3	3	4	3	3	4	3	3	4	3	1	0	3	1	0	3	1	0
723	131;614;2445;2462;2463;2709;2738;2858;2905;3542;4448;5152		219		154	sp|P67936|TPM4_HUMAN	12	12	5	FALSE			>sp|P67936|TPM4_HUMAN Tropomyosin alpha-4 chain OS=Homo sapiens GN=TPM4 PE=1 SV=3																		1	12	12	17	12	12	17	5	5	6	12	4	3	12	4	3	5	2	1
724	114;538;637;805;810;861;990;1686;1943;1944;2037;2038;2246;2299;2617;2659;2890;3806;4199;4985;5364;5476;6345;6346	7;9;10;11;12;345;346	220	46;49;84;192;307;315;327	259	sp|P68032|ACTC_HUMAN;sp|P62736|ACTA_HUMAN;sp|P68133|ACTS_HUMAN;sp|P63267|ACTH_HUMAN	24;22;22;21	10;9;8;8	10;9;8;8	FALSE			>sp|P68032|ACTC_HUMAN Actin, alpha cardiac muscle 1 OS=Homo sapiens GN=ACTC1 PE=1 SV=1;>sp|P62736|ACTA_HUMAN Actin, aortic smooth muscle OS=Homo sapiens GN=ACTA2 PE=1 SV=1;>sp|P68133|ACTS_HUMAN Actin, alpha skeletal muscle OS=Homo sapiens GN=ACTA1 PE=1 SV=																		4	24	34	59	10	14	24	10	14	24	23	21	19	10	8	7	10	8	7
725	972;2209;2705;3328;4283;4368;4631;5134;5573;6202;6409;6410	347;348;349;350	221	201;276;404;410	411	sp|P68104|EF1A1_HUMAN;sp|Q5VTE0|EF1A3_HUMAN;sp|Q05639|EF1A2_HUMAN	12;12;6	12;12;6	12;12;6	FALSE			>sp|P68104|EF1A1_HUMAN Elongation factor 1-alpha 1 OS=Homo sapiens GN=EEF1A1 PE=1 SV=1;>sp|Q5VTE0|EF1A3_HUMAN Putative elongation factor 1-alpha-like 3 OS=Homo sapiens GN=EEF1AL3 PE=5 SV=1;>sp|Q05639|EF1A2_HUMAN Elongation factor 1-alpha 2 OS=Homo sapiens																		3	12	15	29	12	15	29	12	15	29	12	11	11	12	11	11	12	11	11
726	310;550;1115;1372;1373;1489;1668;1669;2395;2417;2485;2716;2865;3047;3507;3819;3820;3824;4024;4086;4451;4647;6323	102;103;104;105;107;108;109;351;352;353	77;79	73;164;257;267;293;321;323;330;363;388	239;303	sp|P68371|TBB2C_HUMAN;sp|Q3ZCM7|TBB8_HUMAN;sp|Q99867|TBB4Q_HUMAN	23;7;5	6;1;1	1;0;0	FALSE			>sp|P68371|TBB2C_HUMAN Tubulin beta-2C chain OS=Homo sapiens GN=TUBB2C PE=1 SV=1																		3	23	32	60	6	9	16	1	1	2	23	17	19	6	5	4	1	1	1
727	1651;3064					sp|P68400|CSK21_HUMAN	2	2	2	FALSE			>sp|P68400|CSK21_HUMAN Casein kinase II subunit alpha OS=Homo sapiens GN=CSNK2A1 PE=1 SV=1																		1	2	2	2	2	2	2	2	2	2	1	2	0	1	2	0	1	2	0
728	2290					sp|P68402|PA1B2_HUMAN	1	1	1	FALSE			>sp|P68402|PA1B2_HUMAN Platelet-activating factor acetylhydrolase IB subunit beta OS=Homo sapiens GN=PAFAH1B2 PE=1 SV=1																		1	1	1	2	1	1	2	1	1	2	1	1	0	1	1	0	1	1	0
729	748;973;2733;4906;5977;5978;6354;6359					sp|P68431|H31_HUMAN;sp|P84243|H33_HUMAN;sp|Q16695|H31T_HUMAN;sp|Q71DI3|H32_HUMAN;sp|Q6NXT2|H3L_HUMAN	8;8;8;8;7	8;8;8;8;7	8;8;8;8;7	FALSE			>sp|P68431|H31_HUMAN Histone H3.1 OS=Homo sapiens GN=HIST1H3A PE=1 SV=2;>sp|P84243|H33_HUMAN Histone H3.3 OS=Homo sapiens GN=H3F3A PE=1 SV=2;>sp|Q16695|H31T_HUMAN Histone H3.1t OS=Homo sapiens GN=HIST3H3 PE=1 SV=3;>sp|Q71DI3|H32_HUMAN Histone H3.2 OS=Homo																		5	8	8	13	8	8	13	8	8	13	3	4	7	3	4	7	3	4	7
730	1317					sp|Q5JPE7|NOMO2_HUMAN;sp|P69849|NOMO3_HUMAN;sp|Q15155|NOMO1_HUMAN	1;1;1	1;1;1	1;1;1	FALSE			>sp|Q5JPE7|NOMO2_HUMAN Nodal modulator 2 OS=Homo sapiens GN=NOMO2 PE=1 SV=1;>sp|P69849|NOMO3_HUMAN Nodal modulator 3 OS=Homo sapiens GN=NOMO3 PE=2 SV=1;>sp|Q15155|NOMO1_HUMAN Nodal modulator 1 OS=Homo sapiens GN=NOMO1 PE=1 SV=4																		3	1	1	1	1	1	1	1	1	1	1	1	0	1	1	0	1	1	0
731	1755;4537					sp|P78344|IF4G2_HUMAN	2	2	2	FALSE			>sp|P78344|IF4G2_HUMAN Eukaryotic translation initiation factor 4 gamma 2 OS=Homo sapiens GN=EIF4G2 PE=1 SV=1																		1	2	2	4	2	2	4	2	2	4	2	1	2	2	1	2	2	1	2
732	4848					sp|P78347|GTF2I_HUMAN	1	1	1	FALSE			>sp|P78347|GTF2I_HUMAN General transcription factor II-I OS=Homo sapiens GN=GTF2I PE=1 SV=2																		1	1	1	1	1	1	1	1	1	1	0	1	1	0	1	1	0	1	1
733	469;677;1544;1774;2834;3006;3504;3770;4383;5906					sp|P78371|TCPB_HUMAN	10	10	10	FALSE			>sp|P78371|TCPB_HUMAN T-complex protein 1 subunit beta OS=Homo sapiens GN=CCT2 PE=1 SV=4																		1	10	10	15	10	10	15	10	10	15	7	6	4	7	6	4	7	6	4
734	1693;1840;3735;3970;5893					sp|P78417|GSTO1_HUMAN	5	5	5	FALSE			>sp|P78417|GSTO1_HUMAN Glutathione S-transferase omega-1 OS=Homo sapiens GN=GSTO1 PE=1 SV=2																		1	5	5	8	5	5	8	5	5	8	3	5	2	3	5	2	3	5	2
735	979;1351;1678;1964;2316;2380;3024;3139;3160;3220;3244;3269;3421;3662;3825;3998;4249;4280;5395;5415;5970;6442					sp|P78527|PRKDC_HUMAN	22	22	22	FALSE			>sp|P78527|PRKDC_HUMAN DNA-dependent protein kinase catalytic subunit OS=Homo sapiens GN=PRKDC PE=1 SV=3																		1	22	22	26	22	22	26	22	22	26	16	9	16	16	9	16	16	9	16
736	544;1041;3010;3993					sp|P78559|MAP1A_HUMAN	4	3	3	FALSE			>sp|P78559|MAP1A_HUMAN Microtubule-associated protein 1A OS=Homo sapiens GN=MAP1A PE=1 SV=5																		1	4	4	5	3	3	3	3	3	3	3	1	1	3	1	0	3	1	0
737	4521					sp|P80217|IN35_HUMAN	1	1	1	FALSE			>sp|P80217|IN35_HUMAN Interferon-induced 35 kDa protein OS=Homo sapiens GN=IFI35 PE=1 SV=4																		1	1	1	1	1	1	1	1	1	1	0	0	1	0	0	1	0	0	1
738	1106					sp|P80723|BASP_HUMAN	1	1	1	FALSE			>sp|P80723|BASP_HUMAN Brain acid soluble protein 1 OS=Homo sapiens GN=BASP1 PE=1 SV=2																		1	1	1	1	1	1	1	1	1	1	0	0	1	0	0	1	0	0	1
739	171					sp|P82933|RT09_HUMAN	1	1	1	FALSE			>sp|P82933|RT09_HUMAN 28S ribosomal protein S9, mitochondrial OS=Homo sapiens GN=MRPS9 PE=1 SV=2																		1	1	1	1	1	1	1	1	1	1	1	0	0	1	0	0	1	0	0
740	198;4241;5041	354		91		sp|P83731|RL24_HUMAN	3	3	3	FALSE			>sp|P83731|RL24_HUMAN 60S ribosomal protein L24 OS=Homo sapiens GN=RPL24 PE=1 SV=1																		1	3	4	8	3	4	8	3	4	8	3	3	3	3	3	3	3	3	3
741	1788;2087;2355;2478;3720;3754;3956;4191;5855	195;355		22;110		sp|P84077|ARF1_HUMAN;sp|P61204|ARF3_HUMAN;sp|P84085|ARF5_HUMAN	9;7;3	9;7;3	6;4;0	FALSE			>sp|P84077|ARF1_HUMAN ADP-ribosylation factor 1 OS=Homo sapiens GN=ARF1 PE=1 SV=2;>sp|P61204|ARF3_HUMAN ADP-ribosylation factor 3 OS=Homo sapiens GN=ARF3 PE=1 SV=2																		3	9	10	16	9	10	16	6	6	8	8	4	4	8	4	4	5	1	2
742	713;2353;2797;3080;3135;6065					sp|P84098|RL19_HUMAN;REV_sp|Q6ZR08|DYH12_HUMAN	6;1	6;1	6;1	FALSE			>sp|P84098|RL19_HUMAN 60S ribosomal protein L19 OS=Homo sapiens GN=RPL19 PE=1 SV=1																		2	6	6	11	6	6	11	6	6	11	5	4	3	5	4	3	5	4	3
743	79;4046;4048;6086					sp|P84103|SFRS3_HUMAN	4	4	3	FALSE			>sp|P84103|SFRS3_HUMAN Splicing factor, arginine/serine-rich 3 OS=Homo sapiens GN=SFRS3 PE=1 SV=1																		1	4	4	6	4	4	6	3	3	5	4	2	4	4	2	4	3	2	3
744	2225;2754;3728					sp|P98095|FBLN2_HUMAN	3	3	3	FALSE			>sp|P98095|FBLN2_HUMAN Fibulin-2 OS=Homo sapiens GN=FBLN2 PE=1 SV=2																		1	3	3	4	3	3	4	3	3	4	1	3	1	1	3	1	1	3	1
745	3243					sp|P98160|PGBM_HUMAN	1	1	1	FALSE			>sp|P98160|PGBM_HUMAN Basement membrane-specific heparan sulfate proteoglycan core protein OS=Homo sapiens GN=HSPG2 PE=1 SV=3																		1	1	1	2	1	1	2	1	1	2	1	0	0	1	0	0	1	0	0
746	1605					sp|P98179|RBM3_HUMAN	1	1	1	FALSE			>sp|P98179|RBM3_HUMAN Putative RNA-binding protein 3 OS=Homo sapiens GN=RBM3 PE=1 SV=1																		1	1	1	1	1	1	1	1	1	1	0	1	0	0	1	0	0	1	0
747	1228;1486;1677;1876;2465;2466;3334;3812;5388					sp|Q00325|MPCP_HUMAN	9	9	9	FALSE			>sp|Q00325|MPCP_HUMAN Phosphate carrier protein, mitochondrial OS=Homo sapiens GN=SLC25A3 PE=1 SV=2																		1	9	10	17	9	10	17	9	10	17	8	9	6	8	9	6	8	9	6
748	82;358;479;480;756;1024;1794;2139;2408;2460;2588;3028;3464;3536;3838;4287;4613;4644;4901;5064;5183;5484		222		104	sp|Q00341|VIGLN_HUMAN	22	22	22	FALSE			>sp|Q00341|VIGLN_HUMAN Vigilin OS=Homo sapiens GN=HDLBP PE=1 SV=2																		1	22	22	26	22	22	26	22	22	26	7	14	17	7	14	17	7	14	17
749	160;166;242;404;436;552;580;632;969;1334;1826;1827;1953;2060;2237;2487;2592;2595;2628;2645;2675;2679;2786;2792;2817;2855;3048;3119;3169;3209;3263;3815;4009;4010;4033;4259;4294;4477;4959;5241;5345;5473;5533;5648;5839;6029;6030;6144;6267	356;357;358;359;360;361	223;224;225	95;181;587;590;1316;1332	151;870;1102	sp|Q00610|CLH1_HUMAN;sp|P53675|CLH2_HUMAN	49;16	49;16	49;16	FALSE			>sp|Q00610|CLH1_HUMAN Clathrin heavy chain 1 OS=Homo sapiens GN=CLTC PE=1 SV=5																		2	49	54	84	49	54	84	49	54	84	36	43	40	36	43	40	36	43	40
750	1328					sp|Q00688|FKBP3_HUMAN	1	1	1	FALSE			>sp|Q00688|FKBP3_HUMAN FK506-binding protein 3 OS=Homo sapiens GN=FKBP3 PE=1 SV=1																		1	1	1	1	1	1	1	1	1	1	1	0	0	1	0	0	1	0	0
751	735;998;1257;1931;2096;3400;3785;3920;3921;3936;4313;4888;6337					sp|Q00839|HNRPU_HUMAN	13	13	13	FALSE			>sp|Q00839|HNRPU_HUMAN Heterogeneous nuclear ribonucleoprotein U OS=Homo sapiens GN=HNRNPU PE=1 SV=5																		1	13	14	21	13	14	21	13	14	21	6	8	10	6	8	10	6	8	10
752	68;69					sp|Q01081|U2AF1_HUMAN;sp|Q8WU68|U2AF4_HUMAN	2;2	2;2	2;2	FALSE			>sp|Q01081|U2AF1_HUMAN Splicing factor U2AF 35 kDa subunit OS=Homo sapiens GN=U2AF1 PE=1 SV=3;>sp|Q8WU68|U2AF4_HUMAN Splicing factor U2AF 26 kDa subunit OS=Homo sapiens GN=U2AF1L4 PE=1 SV=2																		2	2	2	2	2	2	2	2	2	2	2	0	0	2	0	0	2	0	0
753	426;678;770;808;878;981;1007;1081;1114;1348;1410;1791;2039;2546;2607;2816;2965;3083;3506;3582;3866;4309;4640;4803;4866;5008;5015;5496;5905					sp|Q01082|SPTB2_HUMAN;sp|O15020|SPTN2_HUMAN	29;1	29;1	29;1	FALSE			>sp|Q01082|SPTB2_HUMAN Spectrin beta chain, brain 1 OS=Homo sapiens GN=SPTBN1 PE=1 SV=2																		2	29	29	32	29	29	32	29	29	32	23	20	16	23	20	16	23	20	16
754	1589;5618					sp|Q9BRL6|SFR2B_HUMAN;sp|Q01130|SFRS2_HUMAN	2;2	2;2	2;2	FALSE			>sp|Q9BRL6|SFR2B_HUMAN Splicing factor, arginine/serine-rich 2B OS=Homo sapiens GN=SFRS2B PE=1 SV=1;>sp|Q01130|SFRS2_HUMAN Splicing factor, arginine/serine-rich 2 OS=Homo sapiens GN=SFRS2 PE=1 SV=4																		2	2	2	3	2	2	3	2	2	3	1	1	1	1	1	1	1	1	1
755	516					sp|Q01469|FABP5_HUMAN	1	1	1	FALSE			>sp|Q01469|FABP5_HUMAN Fatty acid-binding protein, epidermal OS=Homo sapiens GN=FABP5 PE=1 SV=3																		1	1	1	2	1	1	2	1	1	2	1	0	1	1	0	1	1	0	1
756	24;282;1056;2961;3647;4077;4883;5565;5898	362;363	226	1;146	93	sp|Q01518|CAP1_HUMAN;sp|P40123|CAP2_HUMAN	9;1	9;1	9;1	FALSE			>sp|Q01518|CAP1_HUMAN Adenylyl cyclase-associated protein 1 OS=Homo sapiens GN=CAP1 PE=1 SV=4																		2	9	10	13	9	10	13	9	10	13	8	4	4	8	4	4	8	4	4
757	2234;4481					sp|Q01581|HMCS1_HUMAN	2	2	2	FALSE			>sp|Q01581|HMCS1_HUMAN Hydroxymethylglutaryl-CoA synthase, cytoplasmic OS=Homo sapiens GN=HMGCS1 PE=1 SV=2																		1	2	2	2	2	2	2	2	2	2	1	1	0	1	1	0	1	1	0
758	184;339;484;1133;1299;2255;2430;2671;2678;2828;3667;3755;4117;4596;5102;5976;6299	193;364;365		39;443;694		sp|Q01813|K6PP_HUMAN	17	17	14	FALSE			>sp|Q01813|K6PP_HUMAN 6-phosphofructokinase type C OS=Homo sapiens GN=PFKP PE=1 SV=2																		1	17	21	32	17	21	32	14	17	27	5	7	16	5	7	16	5	6	13
759	352;946;947;1543;1570;1836;2073;2799;2998;3559;3560;3897;4316;5048;5049;5230;5231;5878;5879;6421	366;367;368;369;370;371;372		86;91;111;123;131;153;179		sp|Q01995|TAGL_HUMAN	20	20	20	FALSE			>sp|Q01995|TAGL_HUMAN Transgelin OS=Homo sapiens GN=TAGLN PE=1 SV=4																		1	20	28	49	20	28	49	20	28	49	15	12	14	15	12	14	15	12	14
760	2083;2168;2752;4900;4977					sp|Q02218|ODO1_HUMAN;sp|Q9ULD0|OGDHL_HUMAN	5;2	5;2	5;2	FALSE			>sp|Q02218|ODO1_HUMAN 2-oxoglutarate dehydrogenase E1 component, mitochondrial OS=Homo sapiens GN=OGDH PE=1 SV=3																		2	5	5	7	5	5	7	5	5	7	1	2	4	1	2	4	1	2	4
761	164;2169;2293;4479;4874;5727					sp|Q02543|RL18A_HUMAN	6	6	6	FALSE			>sp|Q02543|RL18A_HUMAN 60S ribosomal protein L18a OS=Homo sapiens GN=RPL18A PE=1 SV=2																		1	6	6	9	6	6	9	6	6	9	4	2	5	4	2	5	4	2	5
762	245;572;4819					sp|Q02790|FKBP4_HUMAN	3	3	3	FALSE			>sp|Q02790|FKBP4_HUMAN FK506-binding protein 4 OS=Homo sapiens GN=FKBP4 PE=1 SV=3																		1	3	3	4	3	3	4	3	3	4	1	2	2	1	2	2	1	2	2
763	1310;1316;2064;2178;2444;2693;3370;3486;4116;4336;4557;4558					sp|Q02809|PLOD1_HUMAN	12	12	12	FALSE			>sp|Q02809|PLOD1_HUMAN Procollagen-lysine,2-oxoglutarate 5-dioxygenase 1 OS=Homo sapiens GN=PLOD1 PE=1 SV=2																		1	12	12	19	12	12	19	12	12	19	3	7	10	3	7	10	3	7	10
764	194;466;534;1473;2015;5743;6406					sp|Q02878|RL6_HUMAN	7	7	7	FALSE			>sp|Q02878|RL6_HUMAN 60S ribosomal protein L6 OS=Homo sapiens GN=RPL6 PE=1 SV=3																		1	7	7	12	7	7	12	7	7	12	4	5	3	4	5	3	4	5	3
765	784;3182;6270					sp|Q02880|TOP2B_HUMAN	3	3	3	FALSE			>sp|Q02880|TOP2B_HUMAN DNA topoisomerase 2-beta OS=Homo sapiens GN=TOP2B PE=1 SV=3																		1	3	3	4	3	3	4	3	3	4	1	0	3	1	0	3	1	0	3
766	1220;3571;4507;4930;5713					sp|Q02952|AKA12_HUMAN	5	5	5	FALSE			>sp|Q02952|AKA12_HUMAN A-kinase anchor protein 12 OS=Homo sapiens GN=AKAP12 PE=1 SV=3																		1	5	5	6	5	5	6	5	5	6	5	4	1	5	4	1	5	4	1
767	3011;6207;6459					sp|Q02978|M2OM_HUMAN	3	3	3	FALSE			>sp|Q02978|M2OM_HUMAN Mitochondrial 2-oxoglutarate/malate carrier protein OS=Homo sapiens GN=SLC25A11 PE=1 SV=3																		1	3	3	6	3	3	6	3	3	6	3	1	3	3	1	3	3	1	3
768	334;335;451;975;2145;2411;6390	373		32		sp|Q03135|CAV1_HUMAN;sp|P56539|CAV3_HUMAN	7;1	7;1	7;1	FALSE			>sp|Q03135|CAV1_HUMAN Caveolin-1 OS=Homo sapiens GN=CAV1 PE=1 SV=4																		2	7	8	14	7	8	14	7	8	14	7	7	5	7	7	5	7	7	5
769	926;3002					sp|Q03519|TAP2_HUMAN	2	2	2	FALSE			>sp|Q03519|TAP2_HUMAN Antigen peptide transporter 2 OS=Homo sapiens GN=TAP2 PE=1 SV=1																		1	2	2	3	2	2	3	2	2	3	2	1	1	2	1	1	2	1	1
770	2930					sp|Q04446|GLGB_HUMAN	1	1	1	FALSE			>sp|Q04446|GLGB_HUMAN 1,4-alpha-glucan-branching enzyme OS=Homo sapiens GN=GBE1 PE=1 SV=2																		1	1	1	1	1	1	1	1	1	1	0	0	1	0	0	1	0	0	1
771	925;1144;1258;1350;1397;1751;2555	374		979		sp|Q04637|IF4G1_HUMAN;sp|O43432|IF4G3_HUMAN	7;1	7;1	7;1	FALSE			>sp|Q04637|IF4G1_HUMAN Eukaryotic translation initiation factor 4 gamma 1 OS=Homo sapiens GN=EIF4G1 PE=1 SV=3																		2	7	7	8	7	7	8	7	7	8	2	6	5	2	6	5	2	6	5
772	2135;4432;5772					sp|Q04760|LGUL_HUMAN	3	3	3	FALSE			>sp|Q04760|LGUL_HUMAN Lactoylglutathione lyase OS=Homo sapiens GN=GLO1 PE=1 SV=4																		1	3	3	3	3	3	3	3	3	3	2	0	1	2	0	1	2	0	1
773	4377;4630					sp|Q04837|SSBP_HUMAN	2	2	2	FALSE			>sp|Q04837|SSBP_HUMAN Single-stranded DNA-binding protein, mitochondrial OS=Homo sapiens GN=SSBP1 PE=1 SV=1																		1	2	2	3	2	2	3	2	2	3	1	1	1	1	1	1	1	1	1
774	562;860;1571;3999;4001;4092;6287					sp|Q04917|1433F_HUMAN	7	4	4	FALSE			>sp|Q04917|1433F_HUMAN 14-3-3 protein eta OS=Homo sapiens GN=YWHAH PE=1 SV=4																		1	7	7	11	4	4	5	4	4	5	6	7	2	4	4	1	4	4	1
775	2069					sp|Q04941|PLP2_HUMAN	1	1	1	FALSE			>sp|Q04941|PLP2_HUMAN Proteolipid protein 2 OS=Homo sapiens GN=PLP2 PE=1 SV=1																		1	1	1	1	1	1	1	1	1	1	0	0	1	0	0	1	0	0	1
776	477;1796;2156;2404;2921;4198;4337;5379;6208					sp|Q05682|CALD1_HUMAN	9	9	9	FALSE			>sp|Q05682|CALD1_HUMAN Caldesmon OS=Homo sapiens GN=CALD1 PE=1 SV=2																		1	9	10	14	9	10	14	9	10	14	2	1	9	2	1	9	2	1	9
777	558;985					sp|Q06210|GFPT1_HUMAN	2	2	2	FALSE			>sp|Q06210|GFPT1_HUMAN Glucosamine--fructose-6-phosphate aminotransferase [isomerizing] 1 OS=Homo sapiens GN=GFPT1 PE=1 SV=3																		1	2	2	2	2	2	2	2	2	2	0	0	2	0	0	2	0	0	2
778	2161;2609;3893;5069					sp|Q06323|PSME1_HUMAN	4	4	4	FALSE			>sp|Q06323|PSME1_HUMAN Proteasome activator complex subunit 1 OS=Homo sapiens GN=PSME1 PE=1 SV=1																		1	4	4	6	4	4	6	4	4	6	4	1	1	4	1	1	4	1	1
779	1346					sp|Q06430|GCNT2_HUMAN	1	1	1	FALSE			>sp|Q06430|GCNT2_HUMAN N-acetyllactosaminide beta-1,6-N-acetylglucosaminyl-transferase OS=Homo sapiens GN=GCNT2 PE=2 SV=1																		1	1	1	1	1	1	1	1	1	1	0	0	1	0	0	1	0	0	1
780	6;488;1727;2212;3568;4217;4250;5149;5150	375		21		sp|Q06830|PRDX1_HUMAN	9	9	7	FALSE			>sp|Q06830|PRDX1_HUMAN Peroxiredoxin-1 OS=Homo sapiens GN=PRDX1 PE=1 SV=1																		1	9	10	16	9	10	16	7	8	12	7	5	5	7	5	5	6	3	4
781	1557;2364;5030;5031;5273;5274;5275		227		134	sp|Q07020|RL18_HUMAN	7	7	7	FALSE			>sp|Q07020|RL18_HUMAN 60S ribosomal protein L18 OS=Homo sapiens GN=RPL18 PE=1 SV=2																		1	7	7	13	7	7	13	7	7	13	6	5	5	6	5	5	6	5	5
782	482;3332;3360;3375;3641;4357;4560;4673;4873;4925;5027;5908	376		423		sp|Q07065|CKAP4_HUMAN	12	12	12	FALSE			>sp|Q07065|CKAP4_HUMAN Cytoskeleton-associated protein 4 OS=Homo sapiens GN=CKAP4 PE=1 SV=2																		1	12	13	20	12	13	20	12	13	20	12	4	4	12	4	4	12	4	4
783	442;910;2502;3032					sp|Q07157|ZO1_HUMAN	4	4	4	FALSE			>sp|Q07157|ZO1_HUMAN Tight junction protein ZO-1 OS=Homo sapiens GN=TJP1 PE=1 SV=3																		1	4	4	4	4	4	4	4	4	4	2	2	2	2	2	2	2	2	2
784	5108					sp|Q07812|BAX_HUMAN	1	1	1	FALSE			>sp|Q07812|BAX_HUMAN Apoptosis regulator BAX OS=Homo sapiens GN=BAX PE=1 SV=1																		1	1	1	2	1	1	2	1	1	2	1	1	1	1	1	1	1	1	1
785	486;561;1819;1886;2068;2172;2359;2374;2584;3870;4089;4650;4712;5406;6088;6398;6443		228;229		1886;2517	sp|Q07954|LRP1_HUMAN	17	17	17	FALSE			>sp|Q07954|LRP1_HUMAN Prolow-density lipoprotein receptor-related protein 1 OS=Homo sapiens GN=LRP1 PE=1 SV=1																		1	17	17	17	17	17	17	17	17	17	10	9	8	10	9	8	10	9	8
786	1653;2642;3413;5182;6230					sp|Q07955|SFRS1_HUMAN;sp|Q13242|SFRS9_HUMAN	5;1	5;1	5;1	FALSE			>sp|Q07955|SFRS1_HUMAN Splicing factor, arginine/serine-rich 1 OS=Homo sapiens GN=SFRS1 PE=1 SV=2																		2	5	5	7	5	5	7	5	5	7	2	4	1	2	4	1	2	4	1
787	1315;2193					sp|Q07960|RHG01_HUMAN	2	2	2	FALSE			>sp|Q07960|RHG01_HUMAN Rho GTPase-activating protein 1 OS=Homo sapiens GN=ARHGAP1 PE=1 SV=1																		1	2	2	3	2	2	3	2	2	3	2	1	2	2	1	2	2	1	2
788	676;703;1005;1400;1537;1695;1780;1781;1997;2784;2847;2973;3001;3302;3325;3767;4246;4310;4330;4450;5295;5376;6349;6353					sp|Q08211|DHX9_HUMAN	24	24	24	FALSE			>sp|Q08211|DHX9_HUMAN ATP-dependent RNA helicase A OS=Homo sapiens GN=DHX9 PE=1 SV=4																		1	24	25	34	24	25	34	24	25	34	6	15	19	6	15	19	6	15	19
789	3167					sp|Q08379|GOGA2_HUMAN	1	1	1	FALSE			>sp|Q08379|GOGA2_HUMAN Golgin subfamily A member 2 OS=Homo sapiens GN=GOLGA2 PE=1 SV=2																		1	1	1	2	1	1	2	1	1	2	0	1	1	0	1	1	0	1	1
790	473;1190;5079					sp|Q08945|SSRP1_HUMAN	3	3	3	FALSE			>sp|Q08945|SSRP1_HUMAN FACT complex subunit SSRP1 OS=Homo sapiens GN=SSRP1 PE=1 SV=1																		1	3	3	4	3	3	4	3	3	4	0	1	2	0	1	2	0	1	2
791	2350;3385					sp|Q08J23|NSUN2_HUMAN	2	2	2	FALSE			>sp|Q08J23|NSUN2_HUMAN tRNA (cytosine-5-)-methyltransferase NSUN2 OS=Homo sapiens GN=NSUN2 PE=1 SV=2																		1	2	2	2	2	2	2	2	2	2	1	1	2	1	1	2	1	1	2
792	3983;5840					sp|Q09161|NCBP1_HUMAN	2	2	2	FALSE			>sp|Q09161|NCBP1_HUMAN Nuclear cap-binding protein subunit 1 OS=Homo sapiens GN=NCBP1 PE=1 SV=1																		1	2	2	2	2	2	2	2	2	2	0	0	2	0	0	2	0	0	2
793	14;18;26;45;105;359;379;385;468;537;1117;1159;1246;1249;1273;1275;1276;1277;1278;1279;1280;1281;1282;1283;1284;1361;1412;1413;1414;1415;1416;1417;1418;1419;1420;1421;1422;1431;1432;1441;1563;1574;1582;1583;1654;1657;1710;1850;1954;2158;2166;2215;2294;2295;2296;2432;2482;2498;2499;2500;2509;2510;2511;2512;2513;2514;2515;2516;2517;2518;2519;2520;2521;2522;2523;2524;2525;2526;2527;2528;2529;2530;253…	377;378;379;380;381;382;383;384;385;386;387;388;389;390;391;392;393;394;395;396;397;398;399;400;401;402;403;404;405;406;407;408;409;410;411		248;502;571;808;811;820;887;1067;1096;1188;1197;1264;1325;1520;1532;1581;1620;1783;2186;2253;2314;2455;2581;2776;2837;3032;3160;3221;3405;3612;3673;4131;4521;4790;5088		sp|Q09666|AHNK_HUMAN	164	164	164	FALSE			>sp|Q09666|AHNK_HUMAN Neuroblast differentiation-associated protein AHNAK OS=Homo sapiens GN=AHNAK PE=1 SV=2																		1	164	207	257	164	207	257	164	207	257	126	145	96	126	145	96	126	145	96
794	2888;3247;3596;3694;4112;6335;6451					sp|Q10567|AP1B1_HUMAN	7	1	1	FALSE			>sp|Q10567|AP1B1_HUMAN AP-1 complex subunit beta-1 OS=Homo sapiens GN=AP1B1 PE=1 SV=1																		1	7	7	7	1	1	1	1	1	1	5	3	3	0	0	1	0	0	1
795	5886					sp|Q12768|STRUM_HUMAN	1	1	1	FALSE			>sp|Q12768|STRUM_HUMAN Strumpellin OS=Homo sapiens GN=KIAA0196 PE=1 SV=1																		1	1	1	1	1	1	1	1	1	1	0	1	0	0	1	0	0	1	0
796	5019					sp|Q12769|NU160_HUMAN	1	1	1	FALSE			>sp|Q12769|NU160_HUMAN Nuclear pore complex protein Nup160 OS=Homo sapiens GN=NUP160 PE=1 SV=3																		1	1	1	2	1	1	2	1	1	2	1	0	1	1	0	1	1	0	1
797	3071;5660					sp|Q12797|ASPH_HUMAN	2	2	2	FALSE			>sp|Q12797|ASPH_HUMAN Aspartyl/asparaginyl beta-hydroxylase OS=Homo sapiens GN=ASPH PE=1 SV=3																		1	2	2	2	2	2	2	2	2	2	0	0	2	0	0	2	0	0	2
798	5422					sp|Q12904|MCA1_HUMAN	1	1	1	FALSE			>sp|Q12904|MCA1_HUMAN Multisynthetase complex auxiliary component p43 OS=Homo sapiens GN=SCYE1 PE=1 SV=2																		1	1	1	2	1	1	2	1	1	2	1	1	0	1	1	0	1	1	0
799	2339;2358;4056					sp|Q12905|ILF2_HUMAN	3	3	3	FALSE			>sp|Q12905|ILF2_HUMAN Interleukin enhancer-binding factor 2 OS=Homo sapiens GN=ILF2 PE=1 SV=2																		1	3	3	4	3	3	4	3	3	4	2	3	2	2	3	2	2	3	2
800	2190;3304;3634;5771					sp|Q12906|ILF3_HUMAN	4	4	4	FALSE			>sp|Q12906|ILF3_HUMAN Interleukin enhancer-binding factor 3 OS=Homo sapiens GN=ILF3 PE=1 SV=3																		1	4	5	8	4	5	8	4	5	8	3	1	3	3	1	3	3	1	3
801	819					sp|Q12907|LMAN2_HUMAN	1	1	1	FALSE			>sp|Q12907|LMAN2_HUMAN Vesicular integral-membrane protein VIP36 OS=Homo sapiens GN=LMAN2 PE=1 SV=1																		1	1	1	1	1	1	1	1	1	1	0	1	0	0	1	0	0	1	0
802	364;6085;6096					sp|Q12929|EPS8_HUMAN	3	3	3	FALSE			>sp|Q12929|EPS8_HUMAN Epidermal growth factor receptor kinase substrate 8 OS=Homo sapiens GN=EPS8 PE=1 SV=1																		1	3	3	3	3	3	3	3	3	3	1	3	2	1	3	2	1	3	2
803	86;1209;3289					sp|Q12931|TRAP1_HUMAN	3	3	3	FALSE			>sp|Q12931|TRAP1_HUMAN Heat shock protein 75 kDa, mitochondrial OS=Homo sapiens GN=TRAP1 PE=1 SV=3																		1	3	3	4	3	3	4	3	3	4	1	1	2	1	1	2	1	1	2
804	740;5580					sp|Q12965|MYO1E_HUMAN;sp|O00160|MYO1F_HUMAN	2;1	2;1	2;1	FALSE			>sp|Q12965|MYO1E_HUMAN Myosin-Ie OS=Homo sapiens GN=MYO1E PE=1 SV=2;>sp|O00160|MYO1F_HUMAN Myosin-If OS=Homo sapiens GN=MYO1F PE=1 SV=2																		2	2	2	2	2	2	2	2	2	2	0	2	1	0	2	1	0	2	1
805	23;1471;3682;4290					sp|Q13045|FLII_HUMAN	4	4	4	FALSE			>sp|Q13045|FLII_HUMAN Protein flightless-1 homolog OS=Homo sapiens GN=FLII PE=1 SV=2																		1	4	4	7	4	4	7	4	4	7	2	2	4	2	2	4	2	2	4
806	1029	412		204		sp|Q13136|LIPA1_HUMAN	1	1	1	FALSE			>sp|Q13136|LIPA1_HUMAN Liprin-alpha-1 OS=Homo sapiens GN=PPFIA1 PE=1 SV=1																		1	1	1	1	1	1	1	1	1	1	1	0	1	1	0	1	1	0	1
807	1231;5335					sp|Q13148|TADBP_HUMAN	2	2	2	FALSE			>sp|Q13148|TADBP_HUMAN TAR DNA-binding protein 43 OS=Homo sapiens GN=TARDBP PE=1 SV=1																		1	2	2	2	2	2	2	2	2	2	2	0	0	2	0	0	2	0	0
808	554;2948					sp|Q13151|ROA0_HUMAN	2	2	2	FALSE			>sp|Q13151|ROA0_HUMAN Heterogeneous nuclear ribonucleoprotein A0 OS=Homo sapiens GN=HNRNPA0 PE=1 SV=1																		1	2	2	3	2	2	3	2	2	3	2	0	1	2	0	1	2	0	1
809	1308					sp|Q13155|MCA2_HUMAN	1	1	1	FALSE			>sp|Q13155|MCA2_HUMAN Multisynthetase complex auxiliary component p38 OS=Homo sapiens GN=JTV1 PE=1 SV=2																		1	1	1	2	1	1	2	1	1	2	1	1	1	1	1	1	1	1	1
810	1727;4247;4675;5328;5956;6217		230;231		51;148	sp|Q13162|PRDX4_HUMAN	6	5	5	FALSE			>sp|Q13162|PRDX4_HUMAN Peroxiredoxin-4 OS=Homo sapiens GN=PRDX4 PE=1 SV=1																		1	6	6	8	5	5	6	5	5	6	4	6	1	3	5	0	3	5	0
811	2257;6134					sp|Q13185|CBX3_HUMAN;sp|P83916|CBX1_HUMAN	2;1	2;1	2;1	FALSE			>sp|Q13185|CBX3_HUMAN Chromobox protein homolog 3 OS=Homo sapiens GN=CBX3 PE=1 SV=4;>sp|P83916|CBX1_HUMAN Chromobox protein homolog 1 OS=Homo sapiens GN=CBX1 PE=1 SV=1																		2	2	2	4	2	2	4	2	2	4	2	1	0	2	1	0	2	1	0
812	390;555;2849;3294;3539;3778;5637;6236					sp|Q13200|PSMD2_HUMAN	8	8	8	FALSE			>sp|Q13200|PSMD2_HUMAN 26S proteasome non-ATPase regulatory subunit 2 OS=Homo sapiens GN=PSMD2 PE=1 SV=3																		1	8	8	12	8	8	12	8	8	12	2	3	7	2	3	7	2	3	7
813	3453;3470;3650;4632;5604					sp|Q13263|TIF1B_HUMAN	5	5	5	FALSE			>sp|Q13263|TIF1B_HUMAN Transcription intermediary factor 1-beta OS=Homo sapiens GN=TRIM28 PE=1 SV=5																		1	5	5	6	5	5	6	5	5	6	3	4	1	3	4	1	3	4	1
814	2415;3329;4412					sp|Q13283|G3BP1_HUMAN	3	3	3	FALSE			>sp|Q13283|G3BP1_HUMAN Ras GTPase-activating protein-binding protein 1 OS=Homo sapiens GN=G3BP1 PE=1 SV=1																		1	3	3	3	3	3	3	3	3	3	2	3	2	2	3	2	2	3	2
815	4238;4634					sp|Q13347|EIF3I_HUMAN	2	2	2	FALSE			>sp|Q13347|EIF3I_HUMAN Eukaryotic translation initiation factor 3 subunit I OS=Homo sapiens GN=EIF3I PE=1 SV=1																		1	2	2	3	2	2	3	2	2	3	0	2	2	0	2	2	0	2	2
816	3162;6159;6169;6343					sp|Q13404|UB2V1_HUMAN;sp|Q15819|UB2V2_HUMAN	4;3	4;3	4;3	FALSE			>sp|Q13404|UB2V1_HUMAN Ubiquitin-conjugating enzyme E2 variant 1 OS=Homo sapiens GN=UBE2V1 PE=1 SV=1;>sp|Q15819|UB2V2_HUMAN Ubiquitin-conjugating enzyme E2 variant 2 OS=Homo sapiens GN=UBE2V2 PE=1 SV=4																		2	4	4	5	4	4	5	4	4	5	4	0	0	4	0	0	4	0	0
817	923;4970					sp|Q13409|DC1I2_HUMAN	2	2	2	FALSE			>sp|Q13409|DC1I2_HUMAN Cytoplasmic dynein 1 intermediate chain 2 OS=Homo sapiens GN=DYNC1I2 PE=1 SV=3																		1	2	2	2	2	2	2	2	2	2	1	1	2	1	1	2	1	1	2
818	1165;1193;1773;3869;4529					sp|Q13418|ILK_HUMAN	5	5	5	FALSE			>sp|Q13418|ILK_HUMAN Integrin-linked protein kinase OS=Homo sapiens GN=ILK PE=1 SV=2																		1	5	5	7	5	5	7	5	5	7	2	3	3	2	3	3	2	3	3
819	134					sp|Q13425|SNTB2_HUMAN	1	1	1	FALSE			>sp|Q13425|SNTB2_HUMAN Beta-2-syntrophin OS=Homo sapiens GN=SNTB2 PE=1 SV=1																		1	1	1	1	1	1	1	1	1	1	1	0	0	1	0	0	1	0	0
820	1456;2815;5891					sp|Q13435|SF3B2_HUMAN	3	3	3	FALSE			>sp|Q13435|SF3B2_HUMAN Splicing factor 3B subunit 2 OS=Homo sapiens GN=SF3B2 PE=1 SV=1																		1	3	3	4	3	3	4	3	3	4	0	3	1	0	3	1	0	3	1
821	1621;2989;4218;5298					sp|Q13488|VPP3_HUMAN	4	4	4	FALSE			>sp|Q13488|VPP3_HUMAN V-type proton ATPase 116 kDa subunit a isoform 3 OS=Homo sapiens GN=TCIRG1 PE=1 SV=3																		1	4	4	4	4	4	4	4	4	4	1	3	0	1	3	0	1	3	0
822	188;310;1372;1373;1668;1669;2395;2485;2716;2865;3046;3816;4024;4086;4451	101;102;103;104;351	78;79	73;164;257;293;388	12;303	sp|Q13509|TBB3_HUMAN	15	1	1	FALSE			>sp|Q13509|TBB3_HUMAN Tubulin beta-3 chain OS=Homo sapiens GN=TUBB3 PE=1 SV=2																		1	15	20	39	1	1	2	1	1	2	14	11	14	0	1	1	0	1	1
823	6237					sp|Q92769|HDAC2_HUMAN;sp|Q13547|HDAC1_HUMAN	1;1	1;1	1;1	FALSE			>sp|Q92769|HDAC2_HUMAN Histone deacetylase 2 OS=Homo sapiens GN=HDAC2 PE=1 SV=2;>sp|Q13547|HDAC1_HUMAN Histone deacetylase 1 OS=Homo sapiens GN=HDAC1 PE=1 SV=1																		2	1	1	1	1	1	1	1	1	1	1	0	0	1	0	0	1	0	0
824	787;1495;2437;3201					sp|Q13557|KCC2D_HUMAN;sp|Q13555|KCC2G_HUMAN;sp|Q9UQM7|KCC2A_HUMAN;sp|Q13554|KCC2B_HUMAN	4;2;2;1	4;2;2;1	4;2;2;1	FALSE			>sp|Q13557|KCC2D_HUMAN Calcium/calmodulin-dependent protein kinase type II delta chain OS=Homo sapiens GN=CAMK2D PE=1 SV=3;>sp|Q13555|KCC2G_HUMAN Calcium/calmodulin-dependent protein kinase type II gamma chain OS=Homo sapiens GN=CAMK2G PE=1 SV=3;>sp|Q9UQM7																		4	4	4	5	4	4	5	4	4	5	2	4	1	2	4	1	2	4	1
825	4664					sp|Q13620|CUL4B_HUMAN;sp|Q13619|CUL4A_HUMAN	1;1	1;1	1;1	FALSE			>sp|Q13620|CUL4B_HUMAN Cullin-4B OS=Homo sapiens GN=CUL4B PE=1 SV=3;>sp|Q13619|CUL4A_HUMAN Cullin-4A OS=Homo sapiens GN=CUL4A PE=1 SV=3																		2	1	1	2	1	1	2	1	1	2	1	0	1	1	0	1	1	0	1
826	5834					sp|Q13637|RAB32_HUMAN	1	1	1	FALSE			>sp|Q13637|RAB32_HUMAN Ras-related protein Rab-32 OS=Homo sapiens GN=RAB32 PE=1 SV=3																		1	1	1	1	1	1	1	1	1	1	0	1	0	0	1	0	0	1	0
827	202;4380					sp|Q13642|FHL1_HUMAN	2	2	2	FALSE			>sp|Q13642|FHL1_HUMAN Four and a half LIM domains protein 1 OS=Homo sapiens GN=FHL1 PE=1 SV=4																		1	2	2	2	2	2	2	2	2	2	1	1	0	1	1	0	1	1	0
828	3025;5538					sp|Q13724|MOGS_HUMAN	2	2	2	FALSE			>sp|Q13724|MOGS_HUMAN Mannosyl-oligosaccharide glucosidase OS=Homo sapiens GN=MOGS PE=1 SV=5																		1	2	2	3	2	2	3	2	2	3	0	1	1	0	1	1	0	1	1
829	256;625;1051;4897;4898;5776		232		392	sp|Q13740|CD166_HUMAN	6	6	6	FALSE			>sp|Q13740|CD166_HUMAN CD166 antigen OS=Homo sapiens GN=ALCAM PE=1 SV=2																		1	6	6	9	6	6	9	6	6	9	0	3	5	0	3	5	0	3	5
830	270;2162;3950;4037;4826	413;414		211;215		sp|Q13765|NACA_HUMAN;sp|Q9BZK3|NACP1_HUMAN	5;1	5;1	5;1	FALSE			>sp|Q13765|NACA_HUMAN Nascent polypeptide-associated complex subunit alpha OS=Homo sapiens GN=NACA PE=1 SV=1																		2	5	5	7	5	5	7	5	5	7	4	2	1	4	2	1	4	2	1
831	407;658;814;1033;1287;1382;1768;1951;2644;2699;2782;2944;3089;3158;3361;3419;3515;3637;3804;4105;4342;4396;4773;4863;4881;4896;5023;5761;6165;6437;6438	415		380		sp|Q13813|SPTA2_HUMAN	31	31	31	FALSE			>sp|Q13813|SPTA2_HUMAN Spectrin alpha chain, brain OS=Homo sapiens GN=SPTAN1 PE=1 SV=3																		1	31	31	34	31	31	34	31	31	34	24	22	12	24	22	12	24	22	12
832	2227					sp|Q13867|BLMH_HUMAN	1	1	1	FALSE			>sp|Q13867|BLMH_HUMAN Bleomycin hydrolase OS=Homo sapiens GN=BLMH PE=1 SV=1																		1	1	1	2	1	1	2	1	1	2	1	0	1	1	0	1	1	0	1
833	188;1115;1372;1373;1668;1669;2394;2419;2485;2716;2865;3047;3507;3816;3819;3820;3824;4024;4086;4451;4647;6322	101;103;104;105;107;108;109;353	77;78;79	73;257;267;321;323;330;363;388	12;239;303	sp|Q13885|TBB2A_HUMAN;sp|Q9BVA1|TBB2B_HUMAN;sp|A6NNZ2|TBB8B_HUMAN;sp|A6NKZ8|YI016_HUMAN;CON_sp_00713000.2|ENSEMBL:ENSBTAP00000025008;sp|Q9H4B7|TBB1_HUMAN	22;21;7;5;4;4	3;2;1;0;0;0	2;1;1;0;0;0	FALSE			>sp|Q13885|TBB2A_HUMAN Tubulin beta-2A chain OS=Homo sapiens GN=TUBB2A PE=1 SV=1;>sp|Q9BVA1|TBB2B_HUMAN Tubulin beta-2B chain OS=Homo sapiens GN=TUBB2B PE=1 SV=1																		6	22	29	53	3	3	4	2	2	3	19	15	16	0	3	1	0	2	1
834	96					sp|Q13907|IDI1_HUMAN	1	1	1	FALSE			>sp|Q13907|IDI1_HUMAN Isopentenyl-diphosphate Delta-isomerase 1 OS=Homo sapiens GN=IDI1 PE=1 SV=2																		1	1	1	1	1	1	1	1	1	1	1	0	0	1	0	0	1	0	0
835	1167;4696					sp|Q14019|COTL1_HUMAN	2	2	2	FALSE			>sp|Q14019|COTL1_HUMAN Coactosin-like protein OS=Homo sapiens GN=COTL1 PE=1 SV=3																		1	2	2	2	2	2	2	2	2	2	0	0	2	0	0	2	0	0	2
836	786;1609;2189					sp|Q14103|HNRPD_HUMAN;sp|O14979|HNRDL_HUMAN	3;1	3;1	3;1	FALSE			>sp|Q14103|HNRPD_HUMAN Heterogeneous nuclear ribonucleoprotein D0 OS=Homo sapiens GN=HNRNPD PE=1 SV=1																		2	3	3	5	3	3	5	3	3	5	3	2	2	3	2	2	3	2	2
837	593;2717;5555					sp|Q14108|SCRB2_HUMAN	3	3	3	FALSE			>sp|Q14108|SCRB2_HUMAN Lysosome membrane protein 2 OS=Homo sapiens GN=SCARB2 PE=1 SV=2																		1	3	3	4	3	3	4	3	3	4	0	1	3	0	1	3	0	1	3
838	1095;2565;2836;5576					sp|Q14112|NID2_HUMAN	4	4	4	FALSE			>sp|Q14112|NID2_HUMAN Nidogen-2 OS=Homo sapiens GN=NID2 PE=1 SV=2																		1	4	4	4	4	4	4	4	4	4	1	3	1	1	3	1	1	3	1
839	350;1078;1345;1368;2221;2703;2763;2860;2907;2922;3149;3212;3238;3505;3760;4018;4061;4331;4457;4646;4716;5786;5787;5800;5955	416;417;418;419		344;374;526;753		sp|Q14152|EIF3A_HUMAN	25	25	25	FALSE			>sp|Q14152|EIF3A_HUMAN Eukaryotic translation initiation factor 3 subunit A OS=Homo sapiens GN=EIF3A PE=1 SV=1																		1	25	29	42	25	29	42	25	29	42	14	19	22	14	19	22	14	19	22
840	2151					sp|Q14157|UBP2L_HUMAN	1	1	1	FALSE			>sp|Q14157|UBP2L_HUMAN Ubiquitin-associated protein 2-like OS=Homo sapiens GN=UBAP2L PE=1 SV=2																		1	1	1	2	1	1	2	1	1	2	0	1	1	0	1	1	0	1	1
841	6268					sp|Q14166|TTL12_HUMAN	1	1	1	FALSE			>sp|Q14166|TTL12_HUMAN Tubulin--tyrosine ligase-like protein 12 OS=Homo sapiens GN=TTLL12 PE=1 SV=2																		1	1	1	1	1	1	1	1	1	1	0	0	1	0	0	1	0	0	1
842	1782;1783;2180					sp|Q14195|DPYL3_HUMAN	3	3	2	FALSE			>sp|Q14195|DPYL3_HUMAN Dihydropyrimidinase-related protein 3 OS=Homo sapiens GN=DPYSL3 PE=1 SV=1																		1	3	3	3	3	3	3	2	2	2	0	0	3	0	0	3	0	0	2
843	467;774;1045;2297;2778;4846					sp|Q14203|DCTN1_HUMAN	6	6	6	FALSE			>sp|Q14203|DCTN1_HUMAN Dynactin subunit 1 OS=Homo sapiens GN=DCTN1 PE=1 SV=3																		1	6	6	7	6	6	7	6	6	7	4	3	4	4	3	4	4	3	4
844	51;161;241;251;483;780;796;1139;1237;1335;1369;1370;1388;1389;1451;1461;1494;1676;1709;2007;2076;2092;2093;2106;2184;2188;2312;2383;2384;2405;2406;2412;2457;2599;2614;2724;2801;2810;2872;2956;2987;3007;3205;3223;3234;3312;3358;3417;3445;3617;3807;3856;4115;4327;4328;4600;4750;4839;4956;5096;5218;5261;5304;5310;5333;5336;5340;5361;5389;5429;5537;5582;5694;5793;5816;5857;5887;5892;5901;5948;5969;59…	420;421;422	233;234;235	2779;2994;4339	1999;2076;4438	sp|Q14204|DYHC1_HUMAN	89	89	89	FALSE			>sp|Q14204|DYHC1_HUMAN Cytoplasmic dynein 1 heavy chain 1 OS=Homo sapiens GN=DYNC1H1 PE=1 SV=5																		1	89	90	110	89	90	110	89	90	110	77	55	57	77	55	57	77	55	57
845	6250					sp|Q14247|SRC8_HUMAN	1	1	1	FALSE			>sp|Q14247|SRC8_HUMAN Src substrate cortactin OS=Homo sapiens GN=CTTN PE=1 SV=2																		1	1	1	1	1	1	1	1	1	1	0	0	1	0	0	1	0	0	1
846	76;77;384;505;574;909;1126;1521;1522;1647;1754;1803;1828;1875;1984;2078;2159;2371;2428;2918;2919;3031;3053;3055;3191;3436;4830;4835;5128;5283;5491;5644;5659;5939;5999;6081;6120;6241;6358		126;127;236;237;238;239;240		535;618;626;682;1348;1991;2679	sp|Q14315|FLNC_HUMAN	39	34	33	FALSE			>sp|Q14315|FLNC_HUMAN Filamin-C OS=Homo sapiens GN=FLNC PE=1 SV=2																		1	39	40	46	34	35	38	33	34	36	35	30	8	32	25	4	31	24	3
847	773					sp|Q14498|RBM39_HUMAN	1	1	1	FALSE			>sp|Q14498|RBM39_HUMAN RNA-binding protein 39 OS=Homo sapiens GN=RBM39 PE=1 SV=2																		1	1	1	2	1	1	2	1	1	2	1	0	0	1	0	0	1	0	0
848	1998					sp|Q14517|FAT1_HUMAN	1	1	1	FALSE			>sp|Q14517|FAT1_HUMAN Protocadherin Fat 1 OS=Homo sapiens GN=FAT1 PE=1 SV=1																		1	1	1	1	1	1	1	1	1	1	1	0	1	1	0	1	1	0	1
849	704;1894;5347					sp|Q14566|MCM6_HUMAN	3	3	3	FALSE			>sp|Q14566|MCM6_HUMAN DNA replication licensing factor MCM6 OS=Homo sapiens GN=MCM6 PE=1 SV=1																		1	3	3	4	3	3	4	3	3	4	1	1	2	1	1	2	1	1	2
850	429;5010					sp|Q14683|SMC1A_HUMAN	2	2	2	FALSE			>sp|Q14683|SMC1A_HUMAN Structural maintenance of chromosomes protein 1A OS=Homo sapiens GN=SMC1A PE=1 SV=2																		1	2	2	2	2	2	2	2	2	2	1	0	1	1	0	1	1	0	1
851	4314	423		420		sp|Q14692|BMS1_HUMAN	1	1	1	FALSE			>sp|Q14692|BMS1_HUMAN Ribosome biogenesis protein BMS1 homolog OS=Homo sapiens GN=BMS1 PE=1 SV=1																		1	1	1	1	1	1	1	1	1	1	1	1	0	1	1	0	1	1	0
852	720					sp|Q14696|MESD2_HUMAN	1	1	1	FALSE			>sp|Q14696|MESD2_HUMAN Mesoderm development candidate 2 OS=Homo sapiens GN=MESDC2 PE=1 SV=2																		1	1	1	2	1	1	2	1	1	2	0	1	1	0	1	1	0	1	1
853	675;880;1395;1742;2737;3133;3432;3782;4194;4427;4638;4683;4748;5950;6179;6229;6361;6368	424;425		594;666		sp|Q14697|GANAB_HUMAN;sp|P24933|L100_ADE05;sp|P24932|L100_ADE02	18;1;1	18;1;1	18;1;1	FALSE			>sp|Q14697|GANAB_HUMAN Neutral alpha-glucosidase AB OS=Homo sapiens GN=GANAB PE=1 SV=3																		3	18	20	31	18	20	31	18	20	31	7	10	16	7	10	16	7	10	16
854	901					sp|Q14728|MFS10_HUMAN	1	1	1	FALSE			>sp|Q14728|MFS10_HUMAN Major facilitator superfamily domain-containing protein 10 OS=Homo sapiens GN=MFSD10 PE=2 SV=1																		1	1	1	1	1	1	1	1	1	1	1	1	0	1	1	0	1	1	0
855	420;421;493;541;674;769;1012;1025;1549;1808;2086;2165;2314;2433;2670;2845;2846;2970;3104;3239;4178;4491;4769;5029;5482;5762;5884;5926;6024	426;427	241;242	48;714	59;572	sp|Q14764|MVP_HUMAN	29	29	29	FALSE			>sp|Q14764|MVP_HUMAN Major vault protein OS=Homo sapiens GN=MVP PE=1 SV=4																		1	29	31	48	29	31	48	29	31	48	10	15	23	10	15	23	10	15	23
856	95;594;5779					sp|Q14839|CHD4_HUMAN;sp|Q12873|CHD3_HUMAN;sp|Q8TDI0|CHD5_HUMAN	3;2;2	3;2;2	3;2;2	FALSE			>sp|Q14839|CHD4_HUMAN Chromodomain-helicase-DNA-binding protein 4 OS=Homo sapiens GN=CHD4 PE=1 SV=1;>sp|Q12873|CHD3_HUMAN Chromodomain-helicase-DNA-binding protein 3 OS=Homo sapiens GN=CHD3 PE=1 SV=3;>sp|Q8TDI0|CHD5_HUMAN Chromodomain-helicase-DNA-binding																		3	3	3	3	3	3	3	3	3	3	1	1	3	1	1	3	1	1	3
857	1631;3128;3725;4345	428		64		sp|Q14847|LASP1_HUMAN	4	4	4	FALSE			>sp|Q14847|LASP1_HUMAN LIM and SH3 domain protein 1 OS=Homo sapiens GN=LASP1 PE=1 SV=2																		1	4	5	7	4	5	7	4	5	7	3	2	2	3	2	2	3	2	2
858	872;1533;3176;3643;3690;4808;4880;5196;5417;5740;6091;6093;6463	429		1		sp|Q14974|IMB1_HUMAN	13	13	13	FALSE			>sp|Q14974|IMB1_HUMAN Importin subunit beta-1 OS=Homo sapiens GN=KPNB1 PE=1 SV=2																		1	13	14	24	13	14	24	13	14	24	6	7	11	6	7	11	6	7	11
859	3226					sp|Q14980|NUMA1_HUMAN	1	1	1	FALSE			>sp|Q14980|NUMA1_HUMAN Nuclear mitotic apparatus protein 1 OS=Homo sapiens GN=NUMA1 PE=1 SV=2																		1	1	1	1	1	1	1	1	1	1	0	0	1	0	0	1	0	0	1
860	3044;6391					sp|Q15005|SPCS2_HUMAN	2	2	2	FALSE			>sp|Q15005|SPCS2_HUMAN Signal peptidase complex subunit 2 OS=Homo sapiens GN=SPCS2 PE=1 SV=3																		1	2	2	2	2	2	2	2	2	2	1	0	1	1	0	1	1	0	1
861	1514;2220					sp|Q15008|PSMD6_HUMAN	2	2	2	FALSE			>sp|Q15008|PSMD6_HUMAN 26S proteasome non-ATPase regulatory subunit 6 OS=Homo sapiens GN=PSMD6 PE=1 SV=1																		1	2	2	3	2	2	3	2	2	3	0	2	1	0	2	1	0	2	1
862	464;4918;5160;5260;5863					sp|Q15019|SEPT2_HUMAN	5	5	5	FALSE			>sp|Q15019|SEPT2_HUMAN Septin-2 OS=Homo sapiens GN=SEPT2 PE=1 SV=1																		1	5	5	7	5	5	7	5	5	7	5	2	2	5	2	2	5	2	2
863	1644;2132;3603;4615					sp|Q15029|U5S1_HUMAN	4	3	3	FALSE			>sp|Q15029|U5S1_HUMAN 116 kDa U5 small nuclear ribonucleoprotein component OS=Homo sapiens GN=EFTUD2 PE=1 SV=1																		1	4	4	7	3	3	5	3	3	5	0	1	3	0	1	2	0	1	2
864	6470					sp|Q15046|SYK_HUMAN	1	1	1	FALSE			>sp|Q15046|SYK_HUMAN Lysyl-tRNA synthetase OS=Homo sapiens GN=KARS PE=1 SV=3																		1	1	1	2	1	1	2	1	1	2	0	1	0	0	1	0	0	1	0
865	9;5384					sp|Q15056|IF4H_HUMAN	2	2	2	FALSE			>sp|Q15056|IF4H_HUMAN Eukaryotic translation initiation factor 4H OS=Homo sapiens GN=EIF4H PE=1 SV=5																		1	2	2	2	2	2	2	2	2	2	1	2	0	1	2	0	1	2	0
866	2240;4303					sp|Q15075|EEA1_HUMAN	2	2	2	FALSE			>sp|Q15075|EEA1_HUMAN Early endosome antigen 1 OS=Homo sapiens GN=EEA1 PE=1 SV=2																		1	2	2	2	2	2	2	2	2	2	1	1	2	1	1	2	1	1	2
867	1841;1852;1853;2181;3645;4093;5110;5614					sp|Q15084|PDIA6_HUMAN	8	8	8	FALSE			>sp|Q15084|PDIA6_HUMAN Protein disulfide-isomerase A6 OS=Homo sapiens GN=PDIA6 PE=1 SV=1																		1	8	8	11	8	8	11	8	8	11	6	6	1	6	6	1	6	6	1
868	6060					sp|Q15102|PA1B3_HUMAN	1	1	1	FALSE			>sp|Q15102|PA1B3_HUMAN Platelet-activating factor acetylhydrolase IB subunit gamma OS=Homo sapiens GN=PAFAH1B3 PE=1 SV=1																		1	1	1	2	1	1	2	1	1	2	0	1	0	0	1	0	0	1	0
869	4472					sp|Q15121|PEA15_HUMAN	1	1	1	FALSE			>sp|Q15121|PEA15_HUMAN Astrocytic phosphoprotein PEA-15 OS=Homo sapiens GN=PEA15 PE=1 SV=2																		1	1	1	1	1	1	1	1	1	1	0	1	0	0	1	0	0	1	0
870	5369					sp|Q15125|EBP_HUMAN	1	1	1	FALSE			>sp|Q15125|EBP_HUMAN 3-beta-hydroxysteroid-Delta(8),Delta(7)-isomerase OS=Homo sapiens GN=EBP PE=1 SV=3																		1	1	1	2	1	1	2	1	1	2	1	1	1	1	1	1	1	1	1
871	50;67;135;154;155;208;289;389;392;393;408;413;428;441;517;566;567;590;643;652;653;792;839;858;873;887;963;1017;1087;1156;1297;1305;1327;1393;1541;1635;1638;1739;1740;1747;1762;1865;1932;2264;2278;2338;2688;2813;2814;2820;2821;2848;2873;2960;2996;3143;3144;3150;3156;3157;3180;3181;3214;3265;3341;3348;3366;3367;3368;3377;3404;3406;3409;3412;3433;3465;3466;3509;3510;3516;3522;3523;3633;3636;3841;401…	430	243;244;245;246;247;248;249;250;251	308	1136;3008;3017;3110;3295;3336;3493;3667;4071	sp|Q15149|PLEC1_HUMAN;sp|P58107|EPIPL_HUMAN	136;2	136;2	136;2	FALSE			>sp|Q15149|PLEC1_HUMAN Plectin-1 OS=Homo sapiens GN=PLEC1 PE=1 SV=3																		2	136	139	179	136	139	179	136	139	179	86	110	113	86	110	113	86	110	113
872	5769					sp|Q15181|IPYR_HUMAN	1	1	1	FALSE			>sp|Q15181|IPYR_HUMAN Inorganic pyrophosphatase OS=Homo sapiens GN=PPA1 PE=1 SV=2																		1	1	1	2	1	1	2	1	1	2	1	1	0	1	1	0	1	1	0
873	264;569;1149;1173;1245;1704;5192	431	252	269	145	sp|Q15233|NONO_HUMAN	7	6	6	FALSE			>sp|Q15233|NONO_HUMAN Non-POU domain-containing octamer-binding protein OS=Homo sapiens GN=NONO PE=1 SV=4																		1	7	8	10	6	7	8	6	7	8	4	5	3	4	5	2	4	5	2
874	4134					sp|Q15287|RNPS1_HUMAN	1	1	1	FALSE			>sp|Q15287|RNPS1_HUMAN RNA-binding protein with serine-rich domain 1 OS=Homo sapiens GN=RNPS1 PE=1 SV=1																		1	1	1	1	1	1	1	1	1	1	0	1	0	0	1	0	0	1	0
875	1093;2120;2409;3217;4212		253		54	sp|Q15365|PCBP1_HUMAN	5	5	2	FALSE			>sp|Q15365|PCBP1_HUMAN Poly(rC)-binding protein 1 OS=Homo sapiens GN=PCBP1 PE=1 SV=2																		1	5	5	7	5	5	7	2	2	4	1	5	2	1	5	2	1	2	1
876	1093;2121;2409;3217		253		54	sp|Q15366|PCBP2_HUMAN;sp|P57721|PCBP3_HUMAN	4;3	1;0	1;0	FALSE			>sp|Q15366|PCBP2_HUMAN Poly(rC)-binding protein 2 OS=Homo sapiens GN=PCBP2 PE=1 SV=1;>sp|P57721|PCBP3_HUMAN Poly(rC)-binding protein 3 OS=Homo sapiens GN=PCBP3 PE=1 SV=1																		2	4	4	5	1	1	2	1	1	2	1	3	1	1	0	0	1	0	0
877	959;6302					sp|Q15392|DHC24_HUMAN	2	2	2	FALSE			>sp|Q15392|DHC24_HUMAN 24-dehydrocholesterol reductase OS=Homo sapiens GN=DHCR24 PE=1 SV=2																		1	2	2	4	2	2	4	2	2	4	2	2	2	2	2	2	2	2	2
878	1290;3711;4942;5306					sp|Q15393|SF3B3_HUMAN	4	4	4	FALSE			>sp|Q15393|SF3B3_HUMAN Splicing factor 3B subunit 3 OS=Homo sapiens GN=SF3B3 PE=1 SV=4																		1	4	4	6	4	4	6	4	4	6	3	3	1	3	3	1	3	3	1
879	5594;5795					sp|Q15397|K0020_HUMAN	2	2	2	FALSE			>sp|Q15397|K0020_HUMAN Pumilio domain-containing protein KIAA0020 OS=Homo sapiens GN=KIAA0020 PE=1 SV=3																		1	2	2	3	2	2	3	2	2	3	0	2	1	0	2	1	0	2	1
880	322;323;980;3362;3514					sp|Q15404|RSU1_HUMAN	5	5	5	FALSE			>sp|Q15404|RSU1_HUMAN Ras suppressor protein 1 OS=Homo sapiens GN=RSU1 PE=1 SV=3																		1	5	5	7	5	5	7	5	5	7	4	0	2	4	0	2	4	0	2
881	143;1818					sp|Q15417|CNN3_HUMAN	2	1	1	FALSE			>sp|Q15417|CNN3_HUMAN Calponin-3 OS=Homo sapiens GN=CNN3 PE=1 SV=1																		1	2	2	2	1	1	1	1	1	1	2	1	0	1	1	0	1	1	0
882	3927					sp|Q15424|SAFB1_HUMAN	1	1	1	FALSE			>sp|Q15424|SAFB1_HUMAN Scaffold attachment factor B1 OS=Homo sapiens GN=SAFB PE=1 SV=4																		1	1	1	1	1	1	1	1	1	1	0	1	1	0	1	1	0	1	1
883	62;1333;1434;2008;3852;3861;5382	432	254	34	180	sp|Q15436|SC23A_HUMAN	7	7	6	FALSE			>sp|Q15436|SC23A_HUMAN Protein transport protein Sec23A OS=Homo sapiens GN=SEC23A PE=1 SV=2																		1	7	8	11	7	8	11	6	7	9	1	1	5	1	1	5	1	1	4
884	1434;3860					sp|Q15437|SC23B_HUMAN	2	1	1	FALSE			>sp|Q15437|SC23B_HUMAN Protein transport protein Sec23B OS=Homo sapiens GN=SEC23B PE=1 SV=2																		1	2	2	3	1	1	1	1	1	1	0	1	1	0	1	0	0	1	0
885	1264;6161					sp|Q15629|TRAM1_HUMAN	2	2	2	FALSE			>sp|Q15629|TRAM1_HUMAN Translocating chain-associated membrane protein 1 OS=Homo sapiens GN=TRAM1 PE=1 SV=3																		1	2	2	3	2	2	3	2	2	3	1	2	0	1	2	0	1	2	0
886	1207;2912;4222					sp|Q15691|MARE1_HUMAN	3	3	3	FALSE			>sp|Q15691|MARE1_HUMAN Microtubule-associated protein RP/EB family member 1 OS=Homo sapiens GN=MAPRE1 PE=1 SV=3																		1	3	3	3	3	3	3	3	3	3	3	1	0	3	1	0	3	1	0
887	4729;5832					sp|Q15717|ELAV1_HUMAN	2	2	2	FALSE			>sp|Q15717|ELAV1_HUMAN ELAV-like protein 1 OS=Homo sapiens GN=ELAVL1 PE=1 SV=2																		1	2	2	4	2	2	4	2	2	4	2	2	1	2	2	1	2	2	1
888	80;2365					sp|Q15738|NSDHL_HUMAN	2	2	2	FALSE			>sp|Q15738|NSDHL_HUMAN Sterol-4-alpha-carboxylate 3-dehydrogenase, decarboxylating OS=Homo sapiens GN=NSDHL PE=1 SV=2																		1	2	2	3	2	2	3	2	2	3	2	1	1	2	1	1	2	1	1
889	112;1243;2301;3061;4895;4932					sp|Q15746|MYLK_HUMAN	6	6	6	FALSE			>sp|Q15746|MYLK_HUMAN Myosin light chain kinase, smooth muscle OS=Homo sapiens GN=MYLK PE=1 SV=3																		1	6	6	9	6	6	9	6	6	9	1	2	6	1	2	6	1	2	6
890	1121					sp|Q15758|AAAT_HUMAN	1	1	1	FALSE			>sp|Q15758|AAAT_HUMAN Neutral amino acid transporter B(0) OS=Homo sapiens GN=SLC1A5 PE=1 SV=2																		1	1	1	1	1	1	1	1	1	1	1	1	0	1	1	0	1	1	0
891	4292	433		469		sp|Q15813|TBCE_HUMAN	1	1	1	FALSE			>sp|Q15813|TBCE_HUMAN Tubulin-specific chaperone E OS=Homo sapiens GN=TBCE PE=1 SV=1																		1	1	1	1	1	1	1	1	1	1	0	0	1	0	0	1	0	0	1
892	1240;3008;5867;5907;5953					sp|Q15942|ZYX_HUMAN	5	5	5	FALSE			>sp|Q15942|ZYX_HUMAN Zyxin OS=Homo sapiens GN=ZYX PE=1 SV=1																		1	5	5	6	5	5	6	5	5	6	4	2	3	4	2	3	4	2	3
893	2619;3980;4919;5136;5862					sp|Q16181|SEPT7_HUMAN;sp|Q6ZU15|SEP14_HUMAN;sp|A8MT51|SEP13_HUMAN	5;1;1	5;1;1	5;1;1	FALSE			>sp|Q16181|SEPT7_HUMAN Septin-7 OS=Homo sapiens GN=SEPT7 PE=1 SV=2																		3	5	5	7	5	5	7	5	5	7	2	0	4	2	0	4	2	0	4
894	2941					sp|Q16186|ADRM1_HUMAN	1	1	1	FALSE			>sp|Q16186|ADRM1_HUMAN Proteasomal ubiquitin receptor ADRM1 OS=Homo sapiens GN=ADRM1 PE=1 SV=2																		1	1	1	1	1	1	1	1	1	1	1	0	0	1	0	0	1	0	0
895	1468;5493					sp|Q16222|UAP1_HUMAN;sp|Q3KQV9|UAP1L_HUMAN	2;1	2;1	2;1	FALSE			>sp|Q16222|UAP1_HUMAN UDP-N-acetylhexosamine pyrophosphorylase OS=Homo sapiens GN=UAP1 PE=1 SV=3;>sp|Q3KQV9|UAP1L_HUMAN UDP-N-acetylhexosamine pyrophosphorylase-like protein 1 OS=Homo sapiens GN=UAP1L1 PE=2 SV=2																		2	2	2	3	2	2	3	2	2	3	1	1	0	1	1	0	1	1	0
896	3274;6454					sp|Q16401|PSMD5_HUMAN	2	2	2	FALSE			>sp|Q16401|PSMD5_HUMAN 26S proteasome non-ATPase regulatory subunit 5 OS=Homo sapiens GN=PSMD5 PE=1 SV=3																		1	2	2	3	2	2	3	2	2	3	2	1	0	2	1	0	2	1	0
897	2313;2593;3989;4235					sp|Q16555|DPYL2_HUMAN	4	4	3	FALSE			>sp|Q16555|DPYL2_HUMAN Dihydropyrimidinase-related protein 2 OS=Homo sapiens GN=DPYSL2 PE=1 SV=1																		1	4	4	6	4	4	6	3	3	4	4	2	2	4	2	2	3	1	1
898	4046;4047;6087					sp|Q16629|SFRS7_HUMAN	3	2	2	FALSE			>sp|Q16629|SFRS7_HUMAN Splicing factor, arginine/serine-rich 7 OS=Homo sapiens GN=SFRS7 PE=1 SV=1																		1	3	3	4	2	2	3	2	2	3	3	0	2	2	0	1	2	0	1
899	5299					sp|Q16630|CPSF6_HUMAN	1	1	1	FALSE			>sp|Q16630|CPSF6_HUMAN Cleavage and polyadenylation specificity factor subunit 6 OS=Homo sapiens GN=CPSF6 PE=1 SV=2																		1	1	1	2	1	1	2	1	1	2	0	1	1	0	1	1	0	1	1
900	6396					sp|Q16643|DREB_HUMAN	1	1	1	FALSE			>sp|Q16643|DREB_HUMAN Drebrin OS=Homo sapiens GN=DBN1 PE=1 SV=4																		1	1	1	1	1	1	1	1	1	1	1	1	1	1	1	1	1	1	1
901	3521;6293;6328		255		80	sp|Q16658|FSCN1_HUMAN	3	3	3	FALSE			>sp|Q16658|FSCN1_HUMAN Fascin OS=Homo sapiens GN=FSCN1 PE=1 SV=3																		1	3	3	6	3	3	6	3	3	6	2	2	3	2	2	3	2	2	3
902	1366;5452					sp|Q16698|DECR_HUMAN	2	2	2	FALSE			>sp|Q16698|DECR_HUMAN 2,4-dienoyl-CoA reductase, mitochondrial OS=Homo sapiens GN=DECR1 PE=1 SV=1																		1	2	2	3	2	2	3	2	2	3	2	1	0	2	1	0	2	1	0
903	1339;5203;6178					sp|Q16706|MA2A1_HUMAN	3	3	3	FALSE			>sp|Q16706|MA2A1_HUMAN Alpha-mannosidase 2 OS=Homo sapiens GN=MAN2A1 PE=1 SV=2																		1	3	3	3	3	3	3	3	3	3	0	3	1	0	3	1	0	3	1
904	2315					sp|Q16718|NDUA5_HUMAN	1	1	1	FALSE			>sp|Q16718|NDUA5_HUMAN NADH dehydrogenase [ubiquinone] 1 alpha subcomplex subunit 5 OS=Homo sapiens GN=NDUFA5 PE=1 SV=3																		1	1	1	2	1	1	2	1	1	2	1	1	0	1	1	0	1	1	0
905	1239;5584					sp|Q16795|NDUA9_HUMAN	2	2	2	FALSE			>sp|Q16795|NDUA9_HUMAN NADH dehydrogenase [ubiquinone] 1 alpha subcomplex subunit 9, mitochondrial OS=Homo sapiens GN=NDUFA9 PE=1 SV=2																		1	2	2	4	2	2	4	2	2	4	2	2	2	2	2	2	2	2	2
906	173;1804					sp|Q16799|RTN1_HUMAN	2	2	2	FALSE			>sp|Q16799|RTN1_HUMAN Reticulon-1 OS=Homo sapiens GN=RTN1 PE=1 SV=1																		1	2	2	3	2	2	3	2	2	3	1	2	1	1	2	1	1	2	1
907	3254;5084					sp|Q16836|HCDH_HUMAN	2	2	2	FALSE			>sp|Q16836|HCDH_HUMAN Hydroxyacyl-coenzyme A dehydrogenase, mitochondrial OS=Homo sapiens GN=HADH PE=1 SV=2																		1	2	2	4	2	2	4	2	2	4	2	1	1	2	1	1	2	1	1
908	6254					sp|Q16850|CP51A_HUMAN	1	1	1	FALSE			>sp|Q16850|CP51A_HUMAN Lanosterol 14-alpha demethylase OS=Homo sapiens GN=CYP51A1 PE=1 SV=3																		1	1	1	1	1	1	1	1	1	1	1	0	0	1	0	0	1	0	0
909	2464;3526;3911;4599					sp|Q16851|UGPA_HUMAN	4	4	4	FALSE			>sp|Q16851|UGPA_HUMAN UTP--glucose-1-phosphate uridylyltransferase OS=Homo sapiens GN=UGP2 PE=1 SV=5																		1	4	4	6	4	4	6	4	4	6	3	3	2	3	3	2	3	3	2
910	4210;5851;6010;6031					sp|Q16881|TRXR1_HUMAN	4	4	4	FALSE			>sp|Q16881|TRXR1_HUMAN Thioredoxin reductase 1, cytoplasmic OS=Homo sapiens GN=TXNRD1 PE=1 SV=3																		1	4	4	6	4	4	6	4	4	6	4	1	2	4	1	2	4	1	2
911	1006;1922;5354;6051;6373					sp|Q16891|IMMT_HUMAN	5	5	5	FALSE			>sp|Q16891|IMMT_HUMAN Mitochondrial inner membrane protein OS=Homo sapiens GN=IMMT PE=1 SV=1																		1	5	5	7	5	5	7	5	5	7	2	1	5	2	1	5	2	1	5
912	4147;6243;6340					sp|Q1KMD3|HNRL2_HUMAN	3	3	3	FALSE			>sp|Q1KMD3|HNRL2_HUMAN Heterogeneous nuclear ribonucleoprotein U-like protein 2 OS=Homo sapiens GN=HNRNPUL2 PE=1 SV=1																		1	3	3	5	3	3	5	3	3	5	2	3	3	2	3	3	2	3	3
913	232;3236;4219;4293;4760;4966					sp|Q27J81|INF2_HUMAN	6	6	6	FALSE			>sp|Q27J81|INF2_HUMAN Inverted formin-2 OS=Homo sapiens GN=INF2 PE=1 SV=2																		1	6	6	8	6	6	8	6	6	8	1	5	4	1	5	4	1	5	4
914	1147					sp|Q2M3C7|SPKAP_HUMAN	1	1	1	FALSE			>sp|Q2M3C7|SPKAP_HUMAN A-kinase anchor protein SPHKAP OS=Homo sapiens GN=SPHKAP PE=1 SV=1																		1	1	1	1	1	1	1	1	1	1	1	0	0	1	0	0	1	0	0
915	118;4526					sp|Q32MZ4|LRRF1_HUMAN	2	2	2	FALSE			>sp|Q32MZ4|LRRF1_HUMAN Leucine-rich repeat flightless-interacting protein 1 OS=Homo sapiens GN=LRRFIP1 PE=1 SV=2																		1	2	2	2	2	2	2	2	2	2	0	2	0	0	2	0	0	2	0
916	801;1576;4854;5009					sp|Q32P28|P3H1_HUMAN	4	4	4	FALSE			>sp|Q32P28|P3H1_HUMAN Prolyl 3-hydroxylase 1 OS=Homo sapiens GN=LEPRE1 PE=1 SV=2																		1	4	4	7	4	4	7	4	4	7	3	2	4	3	2	4	3	2	4
917	4291					sp|Q52LW3|RHG29_HUMAN	1	1	1	FALSE			>sp|Q52LW3|RHG29_HUMAN Rho GTPase-activating protein 29 OS=Homo sapiens GN=ARHGAP29 PE=1 SV=2																		1	1	1	1	1	1	1	1	1	1	1	0	1	1	0	1	1	0	1
918	1885;2544;3836					sp|Q53GQ0|DHB12_HUMAN	3	3	3	FALSE			>sp|Q53GQ0|DHB12_HUMAN Estradiol 17-beta-dehydrogenase 12 OS=Homo sapiens GN=HSD17B12 PE=1 SV=2																		1	3	3	4	3	3	4	3	3	4	3	1	1	3	1	1	3	1	1
919	805;2037;2246;2299;2890;4985;5475	7		191		sp|Q562R1|ACTBL_HUMAN	7	1	1	FALSE			>sp|Q562R1|ACTBL_HUMAN Beta-actin-like protein 2 OS=Homo sapiens GN=ACTBL2 PE=1 SV=2																		1	7	9	16	1	1	1	1	1	1	6	7	6	0	1	0	0	1	0
920	5464					sp|Q56VL3|OCAD2_HUMAN	1	1	1	FALSE			>sp|Q56VL3|OCAD2_HUMAN OCIA domain-containing protein 2 OS=Homo sapiens GN=OCIAD2 PE=1 SV=1																		1	1	1	2	1	1	2	1	1	2	1	1	0	1	1	0	1	1	0
921	933;958;1204;3277;5684;6213					sp|Q58FF6|H90B4_HUMAN	6	1	1	FALSE			>sp|Q58FF6|H90B4_HUMAN Putative heat shock protein HSP 90-beta 4 OS=Homo sapiens GN=HSP90AB4P PE=5 SV=1																		1	6	6	8	1	1	1	1	1	1	1	5	4	0	1	0	0	1	0
922	4975					sp|Q5D862|FILA2_HUMAN	1	1	1	FALSE			>sp|Q5D862|FILA2_HUMAN Filaggrin-2 OS=Homo sapiens GN=FLG2 PE=1 SV=1																		1	1	1	1	1	1	1	1	1	1	1	0	0	1	0	0	1	0	0
923	2743					sp|Q5JTH9|RRP12_HUMAN	1	1	1	FALSE			>sp|Q5JTH9|RRP12_HUMAN RRP12-like protein OS=Homo sapiens GN=RRP12 PE=1 SV=2																		1	1	1	1	1	1	1	1	1	1	0	1	0	0	1	0	0	1	0
924	492;2903;5166;5529					sp|Q5SSJ5|HP1B3_HUMAN	4	4	4	FALSE			>sp|Q5SSJ5|HP1B3_HUMAN Heterochromatin protein 1-binding protein 3 OS=Homo sapiens GN=HP1BP3 PE=1 SV=1																		1	4	4	7	4	4	7	4	4	7	0	0	4	0	0	4	0	0	4
925	3186					sp|Q5T160|SYRM_HUMAN	1	1	1	FALSE			>sp|Q5T160|SYRM_HUMAN Probable arginyl-tRNA synthetase, mitochondrial OS=Homo sapiens GN=RARS2 PE=1 SV=1																		1	1	1	1	1	1	1	1	1	1	1	1	0	1	1	0	1	1	0
926	2569;4152					sp|Q5T9A4|ATD3B_HUMAN;sp|Q5T2N8|ATD3C_HUMAN	2;2	1;1	1;1	FALSE			>sp|Q5T9A4|ATD3B_HUMAN ATPase family AAA domain-containing protein 3B OS=Homo sapiens GN=ATAD3B PE=1 SV=1;>sp|Q5T2N8|ATD3C_HUMAN ATPase family AAA domain-containing protein 3C OS=Homo sapiens GN=ATAD3C PE=1 SV=2																		2	2	2	2	1	1	1	1	1	1	0	0	2	0	0	1	0	0	1
927	387;2274;3163;3839;4148					sp|Q5T4S7|UBR4_HUMAN	5	5	5	FALSE			>sp|Q5T4S7|UBR4_HUMAN E3 ubiquitin-protein ligase UBR4 OS=Homo sapiens GN=UBR4 PE=1 SV=1																		1	5	5	5	5	5	5	5	5	5	4	1	1	4	1	1	4	1	1
928	5294					sp|Q9BVJ6|UT14A_HUMAN;sp|Q5TAP6|UT14C_HUMAN	1;1	1;1	1;1	FALSE			>sp|Q9BVJ6|UT14A_HUMAN U3 small nucleolar RNA-associated protein 14 homolog A OS=Homo sapiens GN=UTP14A PE=1 SV=1;>sp|Q5TAP6|UT14C_HUMAN U3 small nucleolar RNA-associated protein 14 homolog C OS=Homo sapiens GN=UTP14C PE=2 SV=1																		2	1	1	1	1	1	1	1	1	1	0	1	1	0	1	1	0	1	1
929	111					sp|Q5VYK3|ECM29_HUMAN	1	1	1	FALSE			>sp|Q5VYK3|ECM29_HUMAN Proteasome-associated protein ECM29 homolog OS=Homo sapiens GN=ECM29 PE=1 SV=2																		1	1	1	1	1	1	1	1	1	1	1	1	0	1	1	0	1	1	0
930	5332;5625					sp|Q63HN8|RN213_HUMAN	2	2	2	FALSE			>sp|Q63HN8|RN213_HUMAN RING finger protein 213 OS=Homo sapiens GN=RNF213 PE=1 SV=2																		1	2	2	2	2	2	2	2	2	2	2	0	0	2	0	0	2	0	0
931	513;543;1816					sp|Q66K74|MAP1S_HUMAN	3	3	3	FALSE			>sp|Q66K74|MAP1S_HUMAN Microtubule-associated protein 1S OS=Homo sapiens GN=MAP1S PE=1 SV=2																		1	3	3	3	3	3	3	3	3	3	0	3	2	0	3	2	0	3	2
932	3549					sp|Q68EM7|RHG17_HUMAN	1	1	1	FALSE			>sp|Q68EM7|RHG17_HUMAN Rho GTPase-activating protein 17 OS=Homo sapiens GN=ARHGAP17 PE=1 SV=1																		1	1	1	2	1	1	2	1	1	2	0	0	1	0	0	1	0	0	1
933	2939					sp|Q69552|U17_HHV6U	1	1	1	FALSE			>sp|Q69552|U17_HHV6U Protein U17 OS=Human herpesvirus 6A (strain Uganda-1102) GN=U17/U16 PE=4 SV=1																		1	1	1	1	1	1	1	1	1	1	1	0	1	1	0	1	1	0	1
934	1743;2635					sp|Q6DD88|ATLA3_HUMAN	2	2	2	FALSE			>sp|Q6DD88|ATLA3_HUMAN Atlastin-3 OS=Homo sapiens GN=ATL3 PE=1 SV=1																		1	2	2	2	2	2	2	2	2	2	0	1	1	0	1	1	0	1	1
935	162					sp|Q6IBS0|TWF2_HUMAN	1	1	1	FALSE			>sp|Q6IBS0|TWF2_HUMAN Twinfilin-2 OS=Homo sapiens GN=TWF2 PE=1 SV=2																		1	1	1	1	1	1	1	1	1	1	1	1	1	1	1	1	1	1	1
936	5039					sp|Q6IAA8|CK059_HUMAN	1	1	1	FALSE			>sp|Q6IAA8|CK059_HUMAN UPF0404 protein C11orf59 OS=Homo sapiens GN=C11orf59 PE=1 SV=2																		1	1	1	2	1	1	2	1	1	2	1	1	0	1	1	0	1	1	0
937	1324					sp|Q6NUM9|RETST_HUMAN	1	1	1	FALSE			>sp|Q6NUM9|RETST_HUMAN All-trans-retinol 13,14-reductase OS=Homo sapiens GN=RETSAT PE=2 SV=2																		1	1	1	2	1	1	2	1	1	2	1	0	0	1	0	0	1	0	0
938	1301;1745;4768					sp|Q6NUQ4|TM214_HUMAN	3	3	3	FALSE			>sp|Q6NUQ4|TM214_HUMAN Transmembrane protein 214 OS=Homo sapiens GN=TMEM214 PE=1 SV=2																		1	3	3	3	3	3	3	3	3	3	1	1	1	1	1	1	1	1	1
939	3040					sp|Q6NVY1|HIBCH_HUMAN	1	1	1	FALSE			>sp|Q6NVY1|HIBCH_HUMAN 3-hydroxyisobutyryl-CoA hydrolase, mitochondrial OS=Homo sapiens GN=HIBCH PE=1 SV=2																		1	1	1	2	1	1	2	1	1	2	1	0	1	1	0	1	1	0	1
940	494;2258;2469;2727;2924;4175;4551;4611;5032;5842;5843	434;435;436		82;154;341		sp|Q6NZI2|PTRF_HUMAN	11	11	11	FALSE			>sp|Q6NZI2|PTRF_HUMAN Polymerase I and transcript release factor OS=Homo sapiens GN=PTRF PE=1 SV=1																		1	11	14	19	11	14	19	11	14	19	9	7	7	9	7	7	9	7	7
941	1331;5323					sp|Q6P179|ERAP2_HUMAN	2	2	2	FALSE			>sp|Q6P179|ERAP2_HUMAN Endoplasmic reticulum aminopeptidase 2 OS=Homo sapiens GN=ERAP2 PE=1 SV=2																		1	2	2	3	2	2	3	2	2	3	0	1	2	0	1	2	0	1	2
942	1225;1444;1874;2504;3197;5057					sp|Q6P2Q9|PRP8_HUMAN	6	6	6	FALSE			>sp|Q6P2Q9|PRP8_HUMAN Pre-mRNA-processing-splicing factor 8 OS=Homo sapiens GN=PRPF8 PE=1 SV=2																		1	6	6	6	6	6	6	6	6	6	2	4	3	2	4	3	2	4	3
943	4034;5118;6011					sp|Q6P5R6|RL22L_HUMAN	3	2	2	FALSE			>sp|Q6P5R6|RL22L_HUMAN 60S ribosomal protein L22-like 1 OS=Homo sapiens GN=RPL22L1 PE=1 SV=2																		1	3	3	4	2	2	2	2	2	2	3	2	2	2	1	1	2	1	1
944	1425;1692					sp|Q6P996|PDXD1_HUMAN	2	2	2	FALSE			>sp|Q6P996|PDXD1_HUMAN Pyridoxal-dependent decarboxylase domain-containing protein 1 OS=Homo sapiens GN=PDXDC1 PE=1 SV=2																		1	2	2	2	2	2	2	2	2	2	0	2	0	0	2	0	0	2	0
945	2601;3278;4522;6220;6402					sp|Q6PIU2|ADCL1_HUMAN	5	5	5	FALSE			>sp|Q6PIU2|ADCL1_HUMAN Arylacetamide deacetylase-like 1 OS=Homo sapiens GN=AADACL1 PE=1 SV=3																		1	5	5	6	5	5	6	5	5	6	2	5	1	2	5	1	2	5	1
946	3555					sp|Q6PJW8|CA071_HUMAN	1	1	1	FALSE			>sp|Q6PJW8|CA071_HUMAN Uncharacterized protein C1orf71 OS=Homo sapiens GN=C1orf71 PE=2 SV=2																		1	1	1	1	1	1	1	1	1	1	0	1	0	0	1	0	0	1	0
947	2006					sp|Q6S5L8|SHC4_HUMAN	1	1	1	FALSE			>sp|Q6S5L8|SHC4_HUMAN SHC-transforming protein 4 OS=Homo sapiens GN=SHC4 PE=1 SV=1																		1	1	1	1	1	1	1	1	1	1	0	1	1	0	1	1	0	1	1
948	278;375;415;474;518;789;843;883;1008;1449;1452;1528;1649;1771;1845;1895;2077;2572;2641;2741;3422;3552;3597;3714;3933;4211;4436;4565;4612;4627;4764;4844;5244;5888;5933;5972;6007;6048;6123		256		618	sp|Q6UVK1|CSPG4_HUMAN	39	39	39	FALSE			>sp|Q6UVK1|CSPG4_HUMAN Chondroitin sulfate proteoglycan 4 OS=Homo sapiens GN=CSPG4 PE=1 SV=1																		1	39	39	44	39	39	44	39	39	44	34	31	15	34	31	15	34	31	15
949	3216;5200					sp|Q709C8|VP13C_HUMAN	2	2	2	FALSE			>sp|Q709C8|VP13C_HUMAN Vacuolar protein sorting-associated protein 13C OS=Homo sapiens GN=VPS13C PE=1 SV=1																		1	2	2	2	2	2	2	2	2	2	0	1	1	0	1	1	0	1	1
950	2389					sp|Q7KZ85|SPT6H_HUMAN	1	1	1	FALSE			>sp|Q7KZ85|SPT6H_HUMAN Transcription elongation factor SPT6 OS=Homo sapiens GN=SUPT6H PE=1 SV=2																		1	1	1	1	1	1	1	1	1	1	0	0	1	0	0	1	0	0	1
951	216;356;904;1047;1219;1462;1718;1962;2241;3035;3411;4004;4208;4240;4438;4553;4751;4890;5849;6232;6379;6414		257		152	sp|Q7KZF4|SND1_HUMAN	22	22	22	FALSE			>sp|Q7KZF4|SND1_HUMAN Staphylococcal nuclease domain-containing protein 1 OS=Homo sapiens GN=SND1 PE=1 SV=1																		1	22	24	39	22	24	39	22	24	39	4	12	19	4	12	19	4	12	19
952	3929;4719;5145	437		430		sp|Q7L014|DDX46_HUMAN	3	3	3	FALSE			>sp|Q7L014|DDX46_HUMAN Probable ATP-dependent RNA helicase DDX46 OS=Homo sapiens GN=DDX46 PE=1 SV=2																		1	3	4	5	3	4	5	3	4	5	0	3	2	0	3	2	0	3	2
953	4119;5405					sp|Q7L576|CYFP1_HUMAN	2	2	2	FALSE			>sp|Q7L576|CYFP1_HUMAN Cytoplasmic FMR1-interacting protein 1 OS=Homo sapiens GN=CYFIP1 PE=1 SV=1																		1	2	2	2	2	2	2	2	2	2	0	1	2	0	1	2	0	1	2
954	4135					sp|Q7Z2W4|ZCCHV_HUMAN	1	1	1	FALSE			>sp|Q7Z2W4|ZCCHV_HUMAN Zinc finger CCCH-type antiviral protein 1 OS=Homo sapiens GN=ZC3HAV1 PE=1 SV=3																		1	1	1	1	1	1	1	1	1	1	0	1	0	0	1	0	0	1	0
955	633;1194;2664;2674;3546;4256;4289		155		718	sp|Q7Z406|MYH14_HUMAN	7	1	1	FALSE			>sp|Q7Z406|MYH14_HUMAN Myosin-14 OS=Homo sapiens GN=MYH14 PE=1 SV=1																		1	7	8	14	1	1	1	1	1	1	7	7	5	1	1	0	1	1	0
956	223					sp|Q7Z6Z7|HUWE1_HUMAN	1	1	1	FALSE			>sp|Q7Z6Z7|HUWE1_HUMAN E3 ubiquitin-protein ligase HUWE1 OS=Homo sapiens GN=HUWE1 PE=1 SV=3																		1	1	1	1	1	1	1	1	1	1	0	1	0	0	1	0	0	1	0
957	4981					sp|Q86UE4|LYRIC_HUMAN	1	1	1	FALSE			>sp|Q86UE4|LYRIC_HUMAN Protein LYRIC OS=Homo sapiens GN=MTDH PE=1 SV=2																		1	1	1	1	1	1	1	1	1	1	0	1	0	0	1	0	0	1	0
958	2945					sp|Q86UK5|LBN_HUMAN	1	1	1	FALSE			>sp|Q86UK5|LBN_HUMAN Limbin OS=Homo sapiens GN=EVC2 PE=1 SV=1																		1	1	1	1	1	1	1	1	1	1	1	0	0	1	0	0	1	0	0
959	4323;4946					sp|Q86UP2|KTN1_HUMAN	2	2	2	FALSE			>sp|Q86UP2|KTN1_HUMAN Kinectin OS=Homo sapiens GN=KTN1 PE=1 SV=1																		1	2	2	2	2	2	2	2	2	2	1	1	1	1	1	1	1	1	1
960	16;4339;4407;4733	438		5		sp|Q86V81|THOC4_HUMAN	4	4	4	FALSE			>sp|Q86V81|THOC4_HUMAN THO complex subunit 4 OS=Homo sapiens GN=THOC4 PE=1 SV=3																		1	4	5	7	4	5	7	4	5	7	3	4	2	3	4	2	3	4	2
961	306;443;966;1443;1955;2491;2567;3034;3117;3159;3489;3775;4954;5201;5416;6417					sp|Q86VP6|CAND1_HUMAN;sp|O75155|CAND2_HUMAN	16;1	16;1	16;1	FALSE			>sp|Q86VP6|CAND1_HUMAN Cullin-associated NEDD8-dissociated protein 1 OS=Homo sapiens GN=CAND1 PE=1 SV=2																		2	16	17	22	16	17	22	16	17	22	2	7	13	2	7	13	2	7	13
962	4943;6137					sp|Q86W92|LIPB1_HUMAN;sp|Q8ND30|LIPB2_HUMAN	2;2	2;2	2;2	FALSE			>sp|Q86W92|LIPB1_HUMAN Liprin-beta-1 OS=Homo sapiens GN=PPFIBP1 PE=1 SV=2;>sp|Q8ND30|LIPB2_HUMAN Liprin-beta-2 OS=Homo sapiens GN=PPFIBP2 PE=2 SV=2																		2	2	2	2	2	2	2	2	2	2	1	1	1	1	1	1	1	1	1
963	743					sp|Q86XP3|DDX42_HUMAN	1	1	1	FALSE			>sp|Q86XP3|DDX42_HUMAN ATP-dependent RNA helicase DDX42 OS=Homo sapiens GN=DDX42 PE=1 SV=1																		1	1	1	1	1	1	1	1	1	1	0	1	0	0	1	0	0	1	0
964	4267					sp|Q86Y82|STX12_HUMAN	1	1	1	FALSE			>sp|Q86Y82|STX12_HUMAN Syntaxin-12 OS=Homo sapiens GN=STX12 PE=1 SV=1																		1	1	1	1	1	1	1	1	1	1	1	0	0	1	0	0	1	0	0
965	1569					sp|Q86YJ6|THNS2_HUMAN	1	1	1	FALSE			>sp|Q86YJ6|THNS2_HUMAN Threonine synthase-like 2 OS=Homo sapiens GN=THNSL2 PE=2 SV=2																		1	1	1	1	1	1	1	1	1	1	1	0	0	1	0	0	1	0	0
966	66;1285;5535	439		840		sp|Q8IVF2|AHNK2_HUMAN	3	3	3	FALSE			>sp|Q8IVF2|AHNK2_HUMAN Protein AHNAK2 OS=Homo sapiens GN=AHNAK2 PE=1 SV=2																		1	3	3	3	3	3	3	3	3	3	0	3	0	0	3	0	0	3	0
967	595					sp|Q8IVL6|P3H3_HUMAN	1	1	1	FALSE			>sp|Q8IVL6|P3H3_HUMAN Prolyl 3-hydroxylase 3 OS=Homo sapiens GN=LEPREL2 PE=2 SV=1																		1	1	1	2	1	1	2	1	1	2	1	0	1	1	0	1	1	0	1
968	5789					sp|Q8IWA4|MFN1_HUMAN	1	1	1	FALSE			>sp|Q8IWA4|MFN1_HUMAN Mitofusin-1 OS=Homo sapiens GN=MFN1 PE=1 SV=2																		1	1	1	1	1	1	1	1	1	1	0	1	0	0	1	0	0	1	0
969	4509					sp|Q8IXI1|MIRO2_HUMAN	1	1	1	FALSE			>sp|Q8IXI1|MIRO2_HUMAN Mitochondrial Rho GTPase 2 OS=Homo sapiens GN=RHOT2 PE=1 SV=2																		1	1	1	1	1	1	1	1	1	1	0	1	1	0	1	1	0	1	1
970	1566					sp|Q8IY17|PLPL6_HUMAN	1	1	1	FALSE			>sp|Q8IY17|PLPL6_HUMAN Neuropathy target esterase OS=Homo sapiens GN=PNPLA6 PE=1 SV=2																		1	1	1	1	1	1	1	1	1	1	0	1	0	0	1	0	0	1	0
971	1615					sp|Q8N0U8|VKORL_HUMAN	1	1	1	FALSE			>sp|Q8N0U8|VKORL_HUMAN Vitamin K epoxide reductase complex subunit 1-like protein 1 OS=Homo sapiens GN=VKORC1L1 PE=1 SV=2																		1	1	1	2	1	1	2	1	1	2	1	1	1	1	1	1	1	1	1
972	4824;5790					sp|Q8N163|K1967_HUMAN	2	2	2	FALSE			>sp|Q8N163|K1967_HUMAN Protein KIAA1967 OS=Homo sapiens GN=KIAA1967 PE=1 SV=2																		1	2	2	2	2	2	2	2	2	2	0	1	1	0	1	1	0	1	1
973	5219					sp|Q8N1F7|NUP93_HUMAN	1	1	1	FALSE			>sp|Q8N1F7|NUP93_HUMAN Nuclear pore complex protein Nup93 OS=Homo sapiens GN=NUP93 PE=1 SV=2																		1	1	1	2	1	1	2	1	1	2	1	0	1	1	0	1	1	0	1
974	755;2004					sp|Q8N766|K0090_HUMAN	2	2	2	FALSE			>sp|Q8N766|K0090_HUMAN Uncharacterized protein KIAA0090 OS=Homo sapiens GN=KIAA0090 PE=1 SV=1																		1	2	2	2	2	2	2	2	2	2	0	2	1	0	2	1	0	2	1
975	5777;6164					sp|Q8NBJ5|GT251_HUMAN	2	2	2	FALSE			>sp|Q8NBJ5|GT251_HUMAN Glycosyltransferase 25 family member 1 OS=Homo sapiens GN=GLT25D1 PE=1 SV=1																		1	2	2	3	2	2	3	2	2	3	1	1	1	1	1	1	1	1	1
976	4957					sp|Q8NBJ7|SUMF2_HUMAN	1	1	1	FALSE			>sp|Q8NBJ7|SUMF2_HUMAN Sulfatase-modifying factor 2 OS=Homo sapiens GN=SUMF2 PE=1 SV=1																		1	1	1	2	1	1	2	1	1	2	1	0	1	1	0	1	1	0	1
977	778;1477;2953					sp|Q8NBS9|TXND5_HUMAN	3	3	3	FALSE			>sp|Q8NBS9|TXND5_HUMAN Thioredoxin domain-containing protein 5 OS=Homo sapiens GN=TXNDC5 PE=1 SV=2																		1	3	3	4	3	3	4	3	3	4	2	1	2	2	1	2	2	1	2
978	559;4922					sp|Q8NE71|ABCF1_HUMAN	2	2	2	FALSE			>sp|Q8NE71|ABCF1_HUMAN ATP-binding cassette sub-family F member 1 OS=Homo sapiens GN=ABCF1 PE=1 SV=2																		1	2	2	4	2	2	4	2	2	4	0	1	2	0	1	2	0	1	2
979	2893;3015;4597					sp|Q8NI27|THOC2_HUMAN	3	3	3	FALSE			>sp|Q8NI27|THOC2_HUMAN THO complex subunit 2 OS=Homo sapiens GN=THOC2 PE=1 SV=1																		1	3	3	5	3	3	5	3	3	5	1	3	2	1	3	2	1	3	2
980	2618;3264;4520					sp|Q8NI36|WDR36_HUMAN	3	3	3	FALSE			>sp|Q8NI36|WDR36_HUMAN WD repeat-containing protein 36 OS=Homo sapiens GN=WDR36 PE=1 SV=1																		1	3	3	3	3	3	3	3	3	3	1	2	0	1	2	0	1	2	0
981	577;1347;1501;5199					sp|Q8TCJ2|STT3B_HUMAN	4	2	2	FALSE			>sp|Q8TCJ2|STT3B_HUMAN Dolichyl-diphosphooligosaccharide--protein glycosyltransferase subunit STT3B OS=Homo sapiens GN=STT3B PE=1 SV=1																		1	4	4	6	2	2	3	2	2	3	3	2	3	1	1	2	1	1	2
982	1216;1586;3535;3886;4411	440		66		sp|Q8TCT9|HM13_HUMAN	5	5	5	FALSE			>sp|Q8TCT9|HM13_HUMAN Minor histocompatibility antigen H13 OS=Homo sapiens GN=HM13 PE=1 SV=1																		1	5	7	10	5	7	10	5	7	10	4	5	3	4	5	3	4	5	3
983	2024;2633;3606					sp|Q8TDZ2|MICA1_HUMAN	3	3	3	FALSE			>sp|Q8TDZ2|MICA1_HUMAN NEDD9-interacting protein with calponin homology and LIM domains OS=Homo sapiens GN=MICAL1 PE=1 SV=2																		1	3	3	4	3	3	4	3	3	4	0	2	2	0	2	2	0	2	2
984	3257					sp|Q8TEA7|TBCK_HUMAN	1	1	1	FALSE			>sp|Q8TEA7|TBCK_HUMAN TBC domain-containing protein kinase-like protein OS=Homo sapiens GN=TBCK PE=2 SV=2																		1	1	1	1	1	1	1	1	1	1	1	0	1	1	0	1	1	0	1
985	4523					sp|Q8TEA8|DTD1_HUMAN	1	1	1	FALSE			>sp|Q8TEA8|DTD1_HUMAN D-tyrosyl-tRNA(Tyr) deacylase 1 OS=Homo sapiens GN=DTD1 PE=1 SV=2																		1	1	1	1	1	1	1	1	1	1	0	1	0	0	1	0	0	1	0
986	2300;2331;2746;6324					sp|Q8TED1|GPX8_HUMAN	4	4	4	FALSE			>sp|Q8TED1|GPX8_HUMAN Probable glutathione peroxidase 8 OS=Homo sapiens GN=GPX8 PE=1 SV=1																		1	4	4	5	4	4	5	4	4	5	1	0	4	1	0	4	1	0	4
987	63;736					sp|Q8TF09|DLRB2_HUMAN;sp|Q9NP97|DLRB1_HUMAN	2;2	2;2	2;2	FALSE			>sp|Q8TF09|DLRB2_HUMAN Dynein light chain roadblock-type 2 OS=Homo sapiens GN=DYNLRB2 PE=2 SV=1;>sp|Q9NP97|DLRB1_HUMAN Dynein light chain roadblock-type 1 OS=Homo sapiens GN=DYNLRB1 PE=1 SV=3																		2	2	2	2	2	2	2	2	2	2	1	0	1	1	0	1	1	0	1
988	500;1439;1499;3955;3975;4953					sp|Q8WUM4|PDC6I_HUMAN	6	6	6	FALSE			>sp|Q8WUM4|PDC6I_HUMAN Programmed cell death 6-interacting protein OS=Homo sapiens GN=PDCD6IP PE=1 SV=1																		1	6	6	7	6	6	7	6	6	7	1	3	5	1	3	5	1	3	5
989	3502;6481					sp|Q8WVM8|SCFD1_HUMAN	2	2	2	FALSE			>sp|Q8WVM8|SCFD1_HUMAN Sec1 family domain-containing protein 1 OS=Homo sapiens GN=SCFD1 PE=1 SV=4																		1	2	2	3	2	2	3	2	2	3	1	1	1	1	1	1	1	1	1
990	73;237;399;851;1080;1436;2497;3460;4050;5296;5357		258		228	sp|Q8WWI1|LMO7_HUMAN	11	11	11	FALSE			>sp|Q8WWI1|LMO7_HUMAN LIM domain only protein 7 OS=Homo sapiens GN=LMO7 PE=1 SV=2																		1	11	11	13	11	11	13	11	11	13	2	8	8	2	8	8	2	8	8
991	1540;2755;3283;6411					sp|Q8WX93|PALLD_HUMAN	4	4	4	FALSE			>sp|Q8WX93|PALLD_HUMAN Palladin OS=Homo sapiens GN=PALLD PE=1 SV=2																		1	4	4	5	4	4	5	4	4	5	3	1	1	3	1	1	3	1	1
992	5803					sp|Q8WXK8|BPAEB_HUMAN	1	1	1	FALSE			>sp|Q8WXK8|BPAEB_HUMAN Bullous pemphigoid antigen 1, isoform 7 (Fragment) OS=Homo sapiens GN=DST PE=1 SV=1																		1	1	1	1	1	1	1	1	1	1	1	1	0	1	1	0	1	1	0
993	1205;2222					sp|Q8WZ42|TITIN_HUMAN	2	2	2	FALSE			>sp|Q8WZ42|TITIN_HUMAN Titin OS=Homo sapiens GN=TTN PE=1 SV=2																		1	2	2	3	2	2	3	2	2	3	1	1	1	1	1	1	1	1	1
994	367;2340;3729					sp|Q92499|DDX1_HUMAN	3	3	3	FALSE			>sp|Q92499|DDX1_HUMAN ATP-dependent RNA helicase DDX1 OS=Homo sapiens GN=DDX1 PE=1 SV=2																		1	3	3	4	3	3	4	3	3	4	0	2	2	0	2	2	0	2	2
995	3657					sp|Q92520|FAM3C_HUMAN	1	1	1	FALSE			>sp|Q92520|FAM3C_HUMAN Protein FAM3C OS=Homo sapiens GN=FAM3C PE=1 SV=1																		1	1	1	2	1	1	2	1	1	2	0	1	1	0	1	1	0	1	1
996	1332;3428					sp|Q92538|GBF1_HUMAN	2	1	1	FALSE			>sp|Q92538|GBF1_HUMAN Golgi-specific brefeldin A-resistance guanine nucleotide exchange factor 1 OS=Homo sapiens GN=GBF1 PE=1 SV=2																		1	2	2	3	1	1	1	1	1	1	0	1	1	0	1	0	0	1	0
997	220;3262;4068					sp|Q92542|NICA_HUMAN	3	3	3	FALSE			>sp|Q92542|NICA_HUMAN Nicastrin OS=Homo sapiens GN=NCSTN PE=1 SV=2																		1	3	3	3	3	3	3	3	3	3	0	3	0	0	3	0	0	3	0
998	2598	441		94		sp|Q92544|TM9S4_HUMAN	1	1	1	FALSE			>sp|Q92544|TM9S4_HUMAN Transmembrane 9 superfamily member 4 OS=Homo sapiens GN=TM9SF4 PE=1 SV=2																		1	1	2	4	1	2	4	1	2	4	1	1	1	1	1	1	1	1	1
999	119;1487;4064;5774					sp|Q92598|HS105_HUMAN	4	4	4	FALSE			>sp|Q92598|HS105_HUMAN Heat shock protein 105 kDa OS=Homo sapiens GN=HSPH1 PE=1 SV=1																		1	4	4	6	4	4	6	4	4	6	2	2	2	2	2	2	2	2	2
1000	2357;5802					sp|Q92616|GCN1L_HUMAN	2	2	2	FALSE			>sp|Q92616|GCN1L_HUMAN Translational activator GCN1 OS=Homo sapiens GN=GCN1L1 PE=1 SV=5																		1	2	2	2	2	2	2	2	2	2	1	0	1	1	0	1	1	0	1
1001	4765;5270					sp|Q92620|PRP16_HUMAN	2	2	2	FALSE			>sp|Q92620|PRP16_HUMAN Pre-mRNA-splicing factor ATP-dependent RNA helicase PRP16 OS=Homo sapiens GN=DHX38 PE=1 SV=2																		1	2	2	2	2	2	2	2	2	2	0	1	1	0	1	1	0	1	1
1002	2869					sp|Q92621|NU205_HUMAN	1	1	1	FALSE			>sp|Q92621|NU205_HUMAN Nuclear pore complex protein Nup205 OS=Homo sapiens GN=NUP205 PE=1 SV=2																		1	1	1	1	1	1	1	1	1	1	0	1	0	0	1	0	0	1	0
1003	4842					sp|Q92626|PXDN_HUMAN	1	1	1	FALSE			>sp|Q92626|PXDN_HUMAN Peroxidasin homolog OS=Homo sapiens GN=PXDN PE=1 SV=2																		1	1	1	2	1	1	2	1	1	2	1	1	1	1	1	1	1	1	1
1004	5206					sp|Q92747|ARC1A_HUMAN	1	1	1	FALSE			>sp|Q92747|ARC1A_HUMAN Actin-related protein 2/3 complex subunit 1A OS=Homo sapiens GN=ARPC1A PE=1 SV=2																		1	1	1	1	1	1	1	1	1	1	1	0	0	1	0	0	1	0	0
1005	6431					sp|Q92804|RBP56_HUMAN	1	1	1	FALSE			>sp|Q92804|RBP56_HUMAN TATA-binding protein-associated factor 2N OS=Homo sapiens GN=TAF15 PE=1 SV=1																		1	1	1	1	1	1	1	1	1	1	1	0	0	1	0	0	1	0	0
1006	1291					sp|Q92851|CASPA_HUMAN	1	1	1	FALSE			>sp|Q92851|CASPA_HUMAN Caspase-10 OS=Homo sapiens GN=CASP10 PE=1 SV=3																		1	1	1	1	1	1	1	1	1	1	0	1	0	0	1	0	0	1	0
1007	326;1924					sp|Q92882|OSTF1_HUMAN	2	2	2	FALSE			>sp|Q92882|OSTF1_HUMAN Osteoclast-stimulating factor 1 OS=Homo sapiens GN=OSTF1 PE=1 SV=2																		1	2	2	3	2	2	3	2	2	3	1	2	0	1	2	0	1	2	0
1008	3297					sp|Q92890|UFD1_HUMAN	1	1	1	FALSE			>sp|Q92890|UFD1_HUMAN Ubiquitin fusion degradation protein 1 homolog OS=Homo sapiens GN=UFD1L PE=1 SV=3																		1	1	1	1	1	1	1	1	1	1	0	0	1	0	0	1	0	0	1
1009	3168;3826;5451					sp|Q92896|GSLG1_HUMAN	3	3	3	FALSE			>sp|Q92896|GSLG1_HUMAN Golgi apparatus protein 1 OS=Homo sapiens GN=GLG1 PE=1 SV=2																		1	3	3	5	3	3	5	3	3	5	2	3	2	2	3	2	2	3	2
1010	613;2137;2435;4113		259		237	sp|Q92900|RENT1_HUMAN	4	4	4	FALSE			>sp|Q92900|RENT1_HUMAN Regulator of nonsense transcripts 1 OS=Homo sapiens GN=UPF1 PE=1 SV=2																		1	4	4	5	4	4	5	4	4	5	1	2	4	1	2	4	1	2	4
1011	3204;3364;4878;5178					sp|Q92930|RAB8B_HUMAN	4	1	1	FALSE			>sp|Q92930|RAB8B_HUMAN Ras-related protein Rab-8B OS=Homo sapiens GN=RAB8B PE=1 SV=2																		1	4	4	6	1	1	1	1	1	1	2	1	3	0	0	1	0	0	1
1012	659;2207;2456;3736;4969;5913					sp|Q92945|FUBP2_HUMAN	6	6	6	FALSE			>sp|Q92945|FUBP2_HUMAN Far upstream element-binding protein 2 OS=Homo sapiens GN=KHSRP PE=1 SV=3																		1	6	6	7	6	6	7	6	6	7	2	4	5	2	4	5	2	4	5
1013	1330;4352;5224					sp|Q92973|TNPO1_HUMAN;sp|O14787|TNPO2_HUMAN	3;2	3;2	3;2	FALSE			>sp|Q92973|TNPO1_HUMAN Transportin-1 OS=Homo sapiens GN=TNPO1 PE=1 SV=1;>sp|O14787|TNPO2_HUMAN Transportin-2 OS=Homo sapiens GN=TNPO2 PE=1 SV=2																		2	3	3	4	3	3	4	3	3	4	2	1	2	2	1	2	2	1	2
1014	4637					sp|Q93008|USP9X_HUMAN	1	1	1	FALSE			>sp|Q93008|USP9X_HUMAN Probable ubiquitin carboxyl-terminal hydrolase FAF-X OS=Homo sapiens GN=USP9X PE=1 SV=2																		1	1	1	1	1	1	1	1	1	1	1	1	1	1	1	1	1	1	1
1015	3310					sp|Q93009|UBP7_HUMAN	1	1	1	FALSE			>sp|Q93009|UBP7_HUMAN Ubiquitin carboxyl-terminal hydrolase 7 OS=Homo sapiens GN=USP7 PE=1 SV=2																		1	1	1	1	1	1	1	1	1	1	0	1	1	0	1	1	0	1	1
1016	1088;2854;2900;4449					sp|Q969G5|PRDBP_HUMAN	4	4	4	FALSE			>sp|Q969G5|PRDBP_HUMAN Protein kinase C delta-binding protein OS=Homo sapiens GN=PRKCDBP PE=1 SV=2																		1	4	4	5	4	4	5	4	4	5	1	2	2	1	2	2	1	2	2
1017	1513;4988;4989					sp|Q969H8|CS010_HUMAN	3	3	3	FALSE			>sp|Q969H8|CS010_HUMAN UPF0556 protein C19orf10 OS=Homo sapiens GN=C19orf10 PE=1 SV=1																		1	3	3	5	3	3	5	3	3	5	2	2	1	2	2	1	2	2	1
1018	1286;1556;2414;3199;4755;5355;6407	442;443	260	260;451	426	sp|Q96AC1|FERM2_HUMAN;sp|Q9BQL6|FERM1_HUMAN	7;2	7;2	7;2	FALSE			>sp|Q96AC1|FERM2_HUMAN Fermitin family homolog 2 OS=Homo sapiens GN=FERMT2 PE=1 SV=1																		2	7	9	14	7	9	14	7	9	14	6	5	4	6	5	4	6	5	4
1019	2210;3847					sp|Q96AE4|FUBP1_HUMAN	2	2	2	FALSE			>sp|Q96AE4|FUBP1_HUMAN Far upstream element-binding protein 1 OS=Homo sapiens GN=FUBP1 PE=1 SV=3																		1	2	2	2	2	2	2	2	2	2	2	0	0	2	0	0	2	0	0
1020	1952;3384;3558;3587;4441;6138					sp|Q96AG4|LRC59_HUMAN	6	6	6	FALSE			>sp|Q96AG4|LRC59_HUMAN Leucine-rich repeat-containing protein 59 OS=Homo sapiens GN=LRRC59 PE=1 SV=1																		1	6	6	10	6	6	10	6	6	10	6	6	3	6	6	3	6	6	3
1021	597;3600;3666		261;262		18;142	sp|Q96AM1|MRGRF_HUMAN	3	3	3	FALSE			>sp|Q96AM1|MRGRF_HUMAN Mas-related G-protein coupled receptor member F OS=Homo sapiens GN=MRGPRF PE=2 SV=1																		1	3	3	4	3	3	4	3	3	4	2	2	2	2	2	2	2	2	2
1022	2706;3851					sp|Q96AY3|FKB10_HUMAN	2	2	2	FALSE			>sp|Q96AY3|FKB10_HUMAN FK506-binding protein 10 OS=Homo sapiens GN=FKBP10 PE=1 SV=1																		1	2	2	4	2	2	4	2	2	4	0	1	2	0	1	2	0	1	2
1023	709;5602					sp|Q96C19|EFHD2_HUMAN;sp|Q9BUP0|EFHD1_HUMAN	2;1	2;1	2;1	FALSE			>sp|Q96C19|EFHD2_HUMAN EF-hand domain-containing protein D2 OS=Homo sapiens GN=EFHD2 PE=1 SV=1;>sp|Q9BUP0|EFHD1_HUMAN EF-hand domain-containing protein D1 OS=Homo sapiens GN=EFHD1 PE=1 SV=1																		2	2	2	2	2	2	2	2	2	2	1	1	0	1	1	0	1	1	0
1024	739;4684;4811;5090;6106					sp|Q96CW1|AP2M1_HUMAN	5	5	5	FALSE			>sp|Q96CW1|AP2M1_HUMAN AP-2 complex subunit mu-1 OS=Homo sapiens GN=AP2M1 PE=1 SV=2																		1	5	5	6	5	5	6	5	5	6	1	4	2	1	4	2	1	4	2
1025	3211					sp|Q96EK6|GNA1_HUMAN	1	1	1	FALSE			>sp|Q96EK6|GNA1_HUMAN Glucosamine 6-phosphate N-acetyltransferase OS=Homo sapiens GN=GNPNAT1 PE=1 SV=1																		1	1	1	2	1	1	2	1	1	2	1	1	1	1	1	1	1	1	1
1026	542					sp|Q96FQ6|S10AG_HUMAN	1	1	1	FALSE			>sp|Q96FQ6|S10AG_HUMAN Protein S100-A16 OS=Homo sapiens GN=S100A16 PE=1 SV=1																		1	1	1	1	1	1	1	1	1	1	0	1	0	0	1	0	0	1	0
1027	75					sp|Q96FW1|OTUB1_HUMAN	1	1	1	FALSE			>sp|Q96FW1|OTUB1_HUMAN Ubiquitin thioesterase OTUB1 OS=Homo sapiens GN=OTUB1 PE=1 SV=2																		1	1	1	1	1	1	1	1	1	1	1	1	0	1	1	0	1	1	0
1028	382;1801;3359;6377					sp|Q96HC4|PDLI5_HUMAN	4	4	4	FALSE			>sp|Q96HC4|PDLI5_HUMAN PDZ and LIM domain protein 5 OS=Homo sapiens GN=PDLIM5 PE=1 SV=4																		1	4	4	5	4	4	5	4	4	5	1	3	2	1	3	2	1	3	2
1029	5560					sp|Q96IJ6|GMPPA_HUMAN	1	1	1	FALSE			>sp|Q96IJ6|GMPPA_HUMAN Mannose-1-phosphate guanyltransferase alpha OS=Homo sapiens GN=GMPPA PE=1 SV=1																		1	1	1	2	1	1	2	1	1	2	1	1	0	1	1	0	1	1	0
1030	2492					sp|Q96IV0|NGLY1_HUMAN	1	1	1	FALSE			>sp|Q96IV0|NGLY1_HUMAN Peptide-N(4)-(N-acetyl-beta-glucosaminyl)asparagine amidase OS=Homo sapiens GN=NGLY1 PE=1 SV=1																		1	1	1	1	1	1	1	1	1	1	0	0	1	0	0	1	0	0	1
1031	6395					sp|Q96J01|THOC3_HUMAN	1	1	1	FALSE			>sp|Q96J01|THOC3_HUMAN THO complex subunit 3 OS=Homo sapiens GN=THOC3 PE=1 SV=1																		1	1	1	1	1	1	1	1	1	1	0	1	0	0	1	0	0	1	0
1032	4255;6447					sp|Q96KP4|CNDP2_HUMAN	2	2	2	FALSE			>sp|Q96KP4|CNDP2_HUMAN Cytosolic non-specific dipeptidase OS=Homo sapiens GN=CNDP2 PE=1 SV=2																		1	2	2	3	2	2	3	2	2	3	1	1	2	1	1	2	1	1	2
1033	6162					sp|Q96M27|PRRC1_HUMAN	1	1	1	FALSE			>sp|Q96M27|PRRC1_HUMAN Protein PPRC1 OS=Homo sapiens GN=PRRC1 PE=1 SV=1																		1	1	1	1	1	1	1	1	1	1	1	1	0	1	1	0	1	1	0
1034	6457;6458					sp|Q96N66|MBOA7_HUMAN	2	2	2	FALSE			>sp|Q96N66|MBOA7_HUMAN Lysophospholipid acyltransferase 7 OS=Homo sapiens GN=MBOAT7 PE=1 SV=2																		1	2	2	2	2	2	2	2	2	2	0	2	0	0	2	0	0	2	0
1035	6171					sp|Q96P70|IPO9_HUMAN	1	1	1	FALSE			>sp|Q96P70|IPO9_HUMAN Importin-9 OS=Homo sapiens GN=IPO9 PE=1 SV=3																		1	1	1	1	1	1	1	1	1	1	0	1	0	0	1	0	0	1	0
1036	1092;2372;2439;3454;3947;4555					sp|Q96QK1|VPS35_HUMAN	6	6	6	FALSE			>sp|Q96QK1|VPS35_HUMAN Vacuolar protein sorting-associated protein 35 OS=Homo sapiens GN=VPS35 PE=1 SV=2																		1	6	6	8	6	6	8	6	6	8	2	2	5	2	2	5	2	2	5
1037	307;1376;5367	444		24		sp|Q96S97|MYADM_HUMAN	3	3	3	FALSE			>sp|Q96S97|MYADM_HUMAN Myeloid-associated differentiation marker OS=Homo sapiens GN=MYADM PE=1 SV=2																		1	3	3	5	3	3	5	3	3	5	3	2	1	3	2	1	3	2	1
1038	83;532;640;744;917;1077;1198;1381;1411		263		141	sp|Q96TA1|NIBL1_HUMAN	9	9	9	FALSE			>sp|Q96TA1|NIBL1_HUMAN Niban-like protein 1 OS=Homo sapiens GN=FAM129B PE=1 SV=2																		1	9	9	12	9	9	12	9	9	12	4	5	7	4	5	7	4	5	7
1039	1752;1818;4800;5425;6199					sp|Q99439|CNN2_HUMAN	5	5	4	FALSE			>sp|Q99439|CNN2_HUMAN Calponin-2 OS=Homo sapiens GN=CNN2 PE=1 SV=4																		1	5	5	7	5	5	7	4	4	6	5	1	1	5	1	1	4	1	1
1040	868;3194;3744;5827;6464					sp|Q99460|PSMD1_HUMAN	5	5	5	FALSE			>sp|Q99460|PSMD1_HUMAN 26S proteasome non-ATPase regulatory subunit 1 OS=Homo sapiens GN=PSMD1 PE=1 SV=2																		1	5	5	7	5	5	7	5	5	7	0	3	3	0	3	3	0	3	3
1041	317;378;1511;1512					sp|Q99497|PARK7_HUMAN	4	4	4	FALSE			>sp|Q99497|PARK7_HUMAN Protein DJ-1 OS=Homo sapiens GN=PARK7 PE=1 SV=2																		1	4	4	6	4	4	6	4	4	6	2	1	4	2	1	4	2	1	4
1042	1882;1938;3390;5390;5794;6057					sp|Q99536|VAT1_HUMAN	6	6	6	FALSE			>sp|Q99536|VAT1_HUMAN Synaptic vesicle membrane protein VAT-1 homolog OS=Homo sapiens GN=VAT1 PE=1 SV=2																		1	6	6	8	6	6	8	6	6	8	3	5	3	3	5	3	3	5	3
1043	213;623;3288;4687;6064		264		79	sp|Q99613|EIF3C_HUMAN	5	5	5	FALSE			>sp|Q99613|EIF3C_HUMAN Eukaryotic translation initiation factor 3 subunit C OS=Homo sapiens GN=EIF3C PE=1 SV=1																		1	5	5	7	5	5	7	5	5	7	0	3	4	0	3	4	0	3	4
1044	402;430;799;1359;2211;2442;2600;3012;3203;5806;5822					sp|Q99623|PHB2_HUMAN	11	11	11	FALSE			>sp|Q99623|PHB2_HUMAN Prohibitin-2 OS=Homo sapiens GN=PHB2 PE=1 SV=2																		1	11	11	20	11	11	20	11	11	20	11	6	4	11	6	4	11	6	4
1045	1555;2621;3517;3766;3863;5796;6399	445		251		sp|Q99685|MGLL_HUMAN	7	7	7	FALSE			>sp|Q99685|MGLL_HUMAN Monoglyceride lipase OS=Homo sapiens GN=MGLL PE=2 SV=2																		1	7	8	10	7	8	10	7	8	10	5	3	3	5	3	3	5	3	3
1046	1645;3519	446		136		sp|Q99714|HCD2_HUMAN	2	2	2	FALSE			>sp|Q99714|HCD2_HUMAN 3-hydroxyacyl-CoA dehydrogenase type-2 OS=Homo sapiens GN=HSD17B10 PE=1 SV=3																		1	2	2	4	2	2	4	2	2	4	2	2	1	2	2	1	2	2	1
1047	1131;1604					sp|Q99729|ROAA_HUMAN	2	2	2	FALSE			>sp|Q99729|ROAA_HUMAN Heterogeneous nuclear ribonucleoprotein A/B OS=Homo sapiens GN=HNRNPAB PE=1 SV=2																		1	2	2	4	2	2	4	2	2	4	2	1	2	2	1	2	2	1	2
1048	210;746;2612;3306;3892;4102;4860;6177					sp|Q99798|ACON_HUMAN	8	8	8	FALSE			>sp|Q99798|ACON_HUMAN Aconitate hydratase, mitochondrial OS=Homo sapiens GN=ACO2 PE=1 SV=2																		1	8	8	10	8	8	10	8	8	10	3	5	6	3	5	6	3	5	6
1049	4543					sp|Q99829|CPNE1_HUMAN	1	1	1	FALSE			>sp|Q99829|CPNE1_HUMAN Copine-1 OS=Homo sapiens GN=CPNE1 PE=1 SV=1																		1	1	1	2	1	1	2	1	1	2	1	0	1	1	0	1	1	0	1
1050	506;1636;4858;5098;5165;5910					sp|Q99832|TCPH_HUMAN	6	6	6	FALSE			>sp|Q99832|TCPH_HUMAN T-complex protein 1 subunit eta OS=Homo sapiens GN=CCT7 PE=1 SV=2																		1	6	6	8	6	6	8	6	6	8	6	5	2	6	5	2	6	5	2
1051	510;5114					sp|Q99873|ANM1_HUMAN	2	2	2	FALSE			>sp|Q99873|ANM1_HUMAN Protein arginine N-methyltransferase 1 OS=Homo sapiens GN=PRMT1 PE=1 SV=2																		1	2	2	2	2	2	2	2	2	2	1	2	0	1	2	0	1	2	0
1052	2387;3123;3724					sp|Q9BPW8|NIPS1_HUMAN	3	3	3	FALSE			>sp|Q9BPW8|NIPS1_HUMAN Protein NipSnap homolog 1 OS=Homo sapiens GN=NIPSNAP1 PE=1 SV=1																		1	3	3	4	3	3	4	3	3	4	0	3	1	0	3	1	0	3	1
1053	949;5094;5831					sp|Q9BQ39|DDX50_HUMAN	3	2	2	FALSE			>sp|Q9BQ39|DDX50_HUMAN ATP-dependent RNA helicase DDX50 OS=Homo sapiens GN=DDX50 PE=1 SV=1																		1	3	3	5	2	2	3	2	2	3	2	2	2	1	1	1	1	1	1
1054	99;529;539;885;982;983;1670;2239;2884;3092;3461;3977;4278;4279;5154;5169;5631	16	265;266	398	347;376	sp|Q9BQE3|TBA1C_HUMAN	17	2	1	FALSE			>sp|Q9BQE3|TBA1C_HUMAN Tubulin alpha-1C chain OS=Homo sapiens GN=TUBA1C PE=1 SV=1																		1	17	19	36	2	2	4	1	1	2	17	12	13	2	1	2	1	0	1
1055	221;2238					sp|Q9BQE5|APOL2_HUMAN	2	2	2	FALSE			>sp|Q9BQE5|APOL2_HUMAN Apolipoprotein L2 OS=Homo sapiens GN=APOL2 PE=1 SV=1																		1	2	2	2	2	2	2	2	2	2	0	1	1	0	1	1	0	1	1
1056	941;1337;2732;3193;3314;4084;4838;5784					sp|Q9BQG0|MBB1A_HUMAN	8	8	8	FALSE			>sp|Q9BQG0|MBB1A_HUMAN Myb-binding protein 1A OS=Homo sapiens GN=MYBBP1A PE=1 SV=2																		1	8	8	9	8	8	9	8	8	9	3	5	3	3	5	3	3	5	3
1057	656					sp|Q9BR76|COR1B_HUMAN	1	1	1	FALSE			>sp|Q9BR76|COR1B_HUMAN Coronin-1B OS=Homo sapiens GN=CORO1B PE=1 SV=1																		1	1	1	1	1	1	1	1	1	1	1	0	0	1	0	0	1	0	0
1058	1675;5000					sp|Q9BRF8|CPPED_HUMAN	2	2	2	FALSE			>sp|Q9BRF8|CPPED_HUMAN Calcineurin-like phosphoesterase domain-containing protein 1 OS=Homo sapiens GN=CPPED1 PE=1 SV=2																		1	2	2	3	2	2	3	2	2	3	2	2	1	2	2	1	2	2	1
1059	305;570;1846;2750;3138;3253;3485;3494;4285;4548;5174;5562;5915		267		522	sp|Q9BSJ8|ESYT1_HUMAN	13	13	13	FALSE			>sp|Q9BSJ8|ESYT1_HUMAN Extended synaptotagmin-1 OS=Homo sapiens GN=FAM62A PE=1 SV=1																		1	13	13	18	13	13	18	13	13	18	1	6	12	1	6	12	1	6	12
1060	852;1483;3235;4206;5362		268;269		659;696	sp|Q9BU23|LMF2_HUMAN	5	5	5	FALSE			>sp|Q9BU23|LMF2_HUMAN Lipase maturation factor 2 OS=Homo sapiens GN=LMF2 PE=2 SV=2																		1	5	5	5	5	5	5	5	5	5	3	4	1	3	4	1	3	4	1
1061	311;1372;1373;1666;1667;2394;2418;2716;2865;3047;3658;4024;4086;4648;6448	104;105	79	257;267	303	sp|Q9BUF5|TBB6_HUMAN	15	7	5	FALSE			>sp|Q9BUF5|TBB6_HUMAN Tubulin beta-6 chain OS=Homo sapiens GN=TUBB6 PE=1 SV=1																		1	15	17	30	7	7	12	5	5	9	14	9	8	7	3	1	5	3	1
1062	2025;3923;4541					sp|Q9BUN8|DERL1_HUMAN	3	3	3	FALSE			>sp|Q9BUN8|DERL1_HUMAN Derlin-1 OS=Homo sapiens GN=DERL1 PE=1 SV=1																		1	3	3	5	3	3	5	3	3	5	3	2	1	3	2	1	3	2	1
1063	920					sp|Q9BVC6|TM109_HUMAN	1	1	1	FALSE			>sp|Q9BVC6|TM109_HUMAN Transmembrane protein 109 OS=Homo sapiens GN=TMEM109 PE=1 SV=1																		1	1	1	2	1	1	2	1	1	2	1	1	1	1	1	1	1	1	1
1064	760;1409;4306;4307					sp|Q9BVK6|TMED9_HUMAN	4	4	4	FALSE			>sp|Q9BVK6|TMED9_HUMAN Transmembrane emp24 domain-containing protein 9 OS=Homo sapiens GN=TMED9 PE=1 SV=2																		1	4	4	7	4	4	7	4	4	7	3	3	2	3	3	2	3	3	2
1065	293;3683	447		1		sp|Q9BW60|ELOV1_HUMAN	2	2	2	FALSE			>sp|Q9BW60|ELOV1_HUMAN Elongation of very long chain fatty acids protein 1 OS=Homo sapiens GN=ELOVL1 PE=1 SV=1																		1	2	2	3	2	2	3	2	2	3	2	1	1	2	1	1	2	1	1
1066	121;374;2373;2608;3126					sp|Q9BWD1|THIC_HUMAN	5	5	5	FALSE			>sp|Q9BWD1|THIC_HUMAN Acetyl-CoA acetyltransferase, cytosolic OS=Homo sapiens GN=ACAT2 PE=1 SV=2																		1	5	5	8	5	5	8	5	5	8	3	4	4	3	4	4	3	4	4
1067	802;2904;4998					sp|Q9BXJ9|NARG1_HUMAN;sp|Q6N069|NARGL_HUMAN	3;1	3;1	3;1	FALSE			>sp|Q9BXJ9|NARG1_HUMAN NMDA receptor-regulated protein 1 OS=Homo sapiens GN=NARG1 PE=1 SV=1																		2	3	3	3	3	3	3	3	3	3	1	3	1	1	3	1	1	3	1
1068	6292					sp|Q9BXP2|S12A9_HUMAN	1	1	1	FALSE			>sp|Q9BXP2|S12A9_HUMAN Solute carrier family 12 member 9 OS=Homo sapiens GN=SLC12A9 PE=1 SV=1																		1	1	1	1	1	1	1	1	1	1	1	1	0	1	1	0	1	1	0
1069	204;1112;5080;5749					sp|Q9BXP5|SRRT_HUMAN	4	4	4	FALSE			>sp|Q9BXP5|SRRT_HUMAN Serrate RNA effector molecule homolog OS=Homo sapiens GN=SRRT PE=1 SV=1																		1	4	4	6	4	4	6	4	4	6	1	3	3	1	3	3	1	3	3
1070	4657					sp|Q9BXS5|AP1M1_HUMAN;sp|Q9Y6Q5|AP1M2_HUMAN	1;1	1;1	1;1	FALSE			>sp|Q9BXS5|AP1M1_HUMAN AP-1 complex subunit mu-1 OS=Homo sapiens GN=AP1M1 PE=1 SV=3;>sp|Q9Y6Q5|AP1M2_HUMAN AP-1 complex subunit mu-2 OS=Homo sapiens GN=AP1M2 PE=1 SV=4																		2	1	1	1	1	1	1	1	1	1	0	1	1	0	1	1	0	1	1
1071	4354					sp|Q9BYD6|RM01_HUMAN	1	1	1	FALSE			>sp|Q9BYD6|RM01_HUMAN 39S ribosomal protein L1, mitochondrial OS=Homo sapiens GN=MRPL1 PE=1 SV=2																		1	1	1	1	1	1	1	1	1	1	0	1	1	0	1	1	0	1	1
1072	3561					sp|Q9BYT8|NEUL_HUMAN	1	1	1	FALSE			>sp|Q9BYT8|NEUL_HUMAN Neurolysin, mitochondrial OS=Homo sapiens GN=NLN PE=1 SV=1																		1	1	1	1	1	1	1	1	1	1	0	1	0	0	1	0	0	1	0
1073	2198;6188;6375					sp|Q9BZF9|UACA_HUMAN	3	3	3	FALSE			>sp|Q9BZF9|UACA_HUMAN Uveal autoantigen with coiled-coil domains and ankyrin repeats OS=Homo sapiens GN=UACA PE=1 SV=2																		1	3	3	4	3	3	4	3	3	4	2	2	1	2	2	1	2	2	1
1074	315					sp|Q9C0H2|TTYH3_HUMAN	1	1	1	FALSE			>sp|Q9C0H2|TTYH3_HUMAN Protein tweety homolog 3 OS=Homo sapiens GN=TTYH3 PE=1 SV=3																		1	1	1	1	1	1	1	1	1	1	0	1	0	0	1	0	0	1	0
1075	2883					sp|Q9GZM7|TINAL_HUMAN	1	1	1	FALSE			>sp|Q9GZM7|TINAL_HUMAN Tubulointerstitial nephritis antigen-like OS=Homo sapiens GN=TINAGL1 PE=1 SV=1																		1	1	1	2	1	1	2	1	1	2	1	1	0	1	1	0	1	1	0
1076	285					sp|Q9GZT8|NIF3L_HUMAN	1	1	1	FALSE			>sp|Q9GZT8|NIF3L_HUMAN NIF3-like protein 1 OS=Homo sapiens GN=NIF3L1 PE=1 SV=2																		1	1	1	2	1	1	2	1	1	2	1	1	0	1	1	0	1	1	0
1077	1822					sp|Q9H0E2|TOLIP_HUMAN	1	1	1	FALSE			>sp|Q9H0E2|TOLIP_HUMAN Toll-interacting protein OS=Homo sapiens GN=TOLLIP PE=1 SV=1																		1	1	1	1	1	1	1	1	1	1	0	1	0	0	1	0	0	1	0
1078	1627					sp|Q9H0U3|MAGT1_HUMAN	1	1	1	FALSE			>sp|Q9H0U3|MAGT1_HUMAN Magnesium transporter protein 1 OS=Homo sapiens GN=MAGT1 PE=1 SV=1																		1	1	1	2	1	1	2	1	1	2	1	1	0	1	1	0	1	1	0
1079	938;3204;3364;3722;3786;3887;4398;4532;5177;6020	448	205	163	23	sp|Q9H0U4|RAB1B_HUMAN;sp|Q92928|RAB1C_HUMAN	10;8	10;8	4;3	FALSE			>sp|Q9H0U4|RAB1B_HUMAN Ras-related protein Rab-1B OS=Homo sapiens GN=RAB1B PE=1 SV=1;>sp|Q92928|RAB1C_HUMAN Putative Ras-related protein Rab-1C OS=Homo sapiens GN=RAB1C PE=5 SV=2																		2	10	10	18	10	10	18	4	4	7	7	4	8	7	4	8	2	1	4
1080	4952					sp|Q9H1C4|UN93B_HUMAN	1	1	1	FALSE			>sp|Q9H1C4|UN93B_HUMAN Protein unc-93 homolog B1 OS=Homo sapiens GN=UNC93B1 PE=1 SV=2																		1	1	1	2	1	1	2	1	1	2	1	1	0	1	1	0	1	1	0
1081	2467					sp|Q9H299|SH3L3_HUMAN	1	1	1	FALSE			>sp|Q9H299|SH3L3_HUMAN SH3 domain-binding glutamic acid-rich-like protein 3 OS=Homo sapiens GN=SH3BGRL3 PE=1 SV=1																		1	1	1	2	1	1	2	1	1	2	1	1	1	1	1	1	1	1	1
1082	3000					sp|Q9H2U1|DHX36_HUMAN	1	1	1	FALSE			>sp|Q9H2U1|DHX36_HUMAN Probable ATP-dependent RNA helicase DHX36 OS=Homo sapiens GN=DHX36 PE=1 SV=1																		1	1	1	1	1	1	1	1	1	1	1	0	0	1	0	0	1	0	0
1083	2173	449		150		sp|Q9H307|PININ_HUMAN	1	1	1	FALSE			>sp|Q9H307|PININ_HUMAN Pinin OS=Homo sapiens GN=PNN PE=1 SV=4																		1	1	2	3	1	2	3	1	2	3	0	1	1	0	1	1	0	1	1
1084	4154					sp|Q9H329|E41LB_HUMAN	1	1	1	FALSE			>sp|Q9H329|E41LB_HUMAN Band 4.1-like protein 4B OS=Homo sapiens GN=EPB41L4B PE=2 SV=2																		1	1	1	1	1	1	1	1	1	1	1	0	0	1	0	0	1	0	0
1085	5697					sp|Q9H488|OFUT1_HUMAN	1	1	1	FALSE			>sp|Q9H488|OFUT1_HUMAN GDP-fucose protein O-fucosyltransferase 1 OS=Homo sapiens GN=POFUT1 PE=1 SV=1																		1	1	1	2	1	1	2	1	1	2	1	1	1	1	1	1	1	1	1
1086	2001;2811;2934;3152;3225;3284;5651;6075					sp|Q9H4M9|EHD1_HUMAN	8	7	4	FALSE			>sp|Q9H4M9|EHD1_HUMAN EH domain-containing protein 1 OS=Homo sapiens GN=EHD1 PE=1 SV=2																		1	8	8	10	7	7	9	4	4	5	3	5	4	3	5	3	3	3	1
1087	3562;6117					sp|Q9H583|HEAT1_HUMAN	2	2	2	FALSE			>sp|Q9H583|HEAT1_HUMAN HEAT repeat-containing protein 1 OS=Homo sapiens GN=HEATR1 PE=1 SV=3																		1	2	2	2	2	2	2	2	2	2	0	2	0	0	2	0	0	2	0
1088	3952;4179;4220					sp|Q9H9B4|SFXN1_HUMAN	3	3	3	FALSE			>sp|Q9H9B4|SFXN1_HUMAN Sideroflexin-1 OS=Homo sapiens GN=SFXN1 PE=1 SV=4																		1	3	3	4	3	3	4	3	3	4	3	1	0	3	1	0	3	1	0
1089	447;2532;4598;4992					sp|Q9HB71|CYBP_HUMAN	4	4	4	FALSE			>sp|Q9HB71|CYBP_HUMAN Calcyclin-binding protein OS=Homo sapiens GN=CACYBP PE=1 SV=2																		1	4	4	6	4	4	6	4	4	6	3	0	1	3	0	1	3	0	1
1090	3221;4864					sp|Q9HC07|TM165_HUMAN	2	2	2	FALSE			>sp|Q9HC07|TM165_HUMAN Transmembrane protein 165 OS=Homo sapiens GN=TMEM165 PE=1 SV=1																		1	2	2	3	2	2	3	2	2	3	2	2	0	2	2	0	2	2	0
1091	2367					sp|Q9HC38|GLOD4_HUMAN	1	1	1	FALSE			>sp|Q9HC38|GLOD4_HUMAN Glyoxalase domain-containing protein 4 OS=Homo sapiens GN=GLOD4 PE=1 SV=1																		1	1	1	1	1	1	1	1	1	1	0	0	1	0	0	1	0	0	1
1092	337					sp|Q9HCN8|SDF2L_HUMAN	1	1	1	FALSE			>sp|Q9HCN8|SDF2L_HUMAN Stromal cell-derived factor 2-like protein 1 OS=Homo sapiens GN=SDF2L1 PE=1 SV=2																		1	1	1	1	1	1	1	1	1	1	0	0	1	0	0	1	0	0	1
1093	4163	450		894		sp|Q9HCR9|PDE11_HUMAN	1	1	1	FALSE			>sp|Q9HCR9|PDE11_HUMAN Dual 3',5'-cyclic-AMP and -GMP phosphodiesterase 11A OS=Homo sapiens GN=PDE11A PE=1 SV=1																		1	1	1	1	1	1	1	1	1	1	0	0	1	0	0	1	0	0	1
1094	3261					sp|Q9HCU0|CD248_HUMAN	1	1	1	FALSE			>sp|Q9HCU0|CD248_HUMAN Endosialin OS=Homo sapiens GN=CD248 PE=1 SV=1																		1	1	1	2	1	1	2	1	1	2	0	1	1	0	1	1	0	1	1
1095	4662;5737					sp|Q9HD20|AT131_HUMAN	2	2	2	FALSE			>sp|Q9HD20|AT131_HUMAN Probable cation-transporting ATPase 13A1 OS=Homo sapiens GN=ATP13A1 PE=1 SV=2																		1	2	2	2	2	2	2	2	2	2	1	1	0	1	1	0	1	1	0
1096	661;4016;6227		270;271		66;428	sp|Q9HD45|TM9S3_HUMAN	3	3	3	FALSE			>sp|Q9HD45|TM9S3_HUMAN Transmembrane 9 superfamily member 3 OS=Homo sapiens GN=TM9SF3 PE=1 SV=2																		1	3	3	4	3	3	4	3	3	4	1	3	1	1	3	1	1	3	1
1097	2938					sp|Q9HDC9|APMAP_HUMAN	1	1	1	FALSE			>sp|Q9HDC9|APMAP_HUMAN Adipocyte plasma membrane-associated protein OS=Homo sapiens GN=APMAP PE=1 SV=2																		1	1	1	1	1	1	1	1	1	1	1	0	0	1	0	0	1	0	0
1098	2276;2830					sp|Q9NP72|RAB18_HUMAN	2	2	2	FALSE			>sp|Q9NP72|RAB18_HUMAN Ras-related protein Rab-18 OS=Homo sapiens GN=RAB18 PE=1 SV=1																		1	2	2	3	2	2	3	2	2	3	2	0	0	2	0	0	2	0	0
1099	6435					sp|Q9NP79|VTA1_HUMAN	1	1	1	FALSE			>sp|Q9NP79|VTA1_HUMAN Vacuolar protein sorting-associated protein VTA1 homolog OS=Homo sapiens GN=VTA1 PE=1 SV=1																		1	1	1	2	1	1	2	1	1	2	1	0	1	1	0	1	1	0	1
1100	4728					sp|Q9NQ88|TIGAR_HUMAN	1	1	1	FALSE			>sp|Q9NQ88|TIGAR_HUMAN Probable fructose-2,6-bisphosphatase TIGAR OS=Homo sapiens GN=TIGAR PE=1 SV=1																		1	1	1	2	1	1	2	1	1	2	1	0	0	1	0	0	1	0	0
1101	586;1810;1889;2034;2035;2758;6369	451	272	79	1101	sp|Q9NQC3|RTN4_HUMAN	7	7	7	FALSE			>sp|Q9NQC3|RTN4_HUMAN Reticulon-4 OS=Homo sapiens GN=RTN4 PE=1 SV=2																		1	7	8	13	7	8	13	7	8	13	7	5	4	7	5	4	7	5	4
1102	2058;6039;6378					sp|Q9NR12|PDLI7_HUMAN	3	3	3	FALSE			>sp|Q9NR12|PDLI7_HUMAN PDZ and LIM domain protein 7 OS=Homo sapiens GN=PDLIM7 PE=1 SV=1																		1	3	3	5	3	3	5	3	3	5	2	1	3	2	1	3	2	1	3
1103	381;729;849;949;1022;1551;1908;2647;3905;4940;5087;5093;6156		273		378	sp|Q9NR30|DDX21_HUMAN	13	13	12	FALSE			>sp|Q9NR30|DDX21_HUMAN Nucleolar RNA helicase 2 OS=Homo sapiens GN=DDX21 PE=1 SV=5																		1	13	13	17	13	13	17	12	12	15	3	7	10	3	7	10	2	6	9
1104	3534					sp|Q9NR31|SAR1A_HUMAN;sp|Q9Y6B6|SAR1B_HUMAN	1;1	1;1	1;1	FALSE			>sp|Q9NR31|SAR1A_HUMAN GTP-binding protein SAR1a OS=Homo sapiens GN=SAR1A PE=1 SV=1;>sp|Q9Y6B6|SAR1B_HUMAN GTP-binding protein SAR1b OS=Homo sapiens GN=SAR1B PE=1 SV=1																		2	1	1	2	1	1	2	1	1	2	0	1	0	0	1	0	0	1	0
1105	560					sp|Q9NR56|MBNL1_HUMAN	1	1	1	FALSE			>sp|Q9NR56|MBNL1_HUMAN Muscleblind-like protein 1 OS=Homo sapiens GN=MBNL1 PE=1 SV=2																		1	1	1	2	1	1	2	1	1	2	0	1	1	0	1	1	0	1	1
1106	5881		274		14	sp|Q9NRP0|OSTC_HUMAN	1	1	1	FALSE			>sp|Q9NRP0|OSTC_HUMAN Oligosaccharyltransferase complex subunit OSTC OS=Homo sapiens GN=OSTC PE=1 SV=1																		1	1	1	2	1	1	2	1	1	2	1	1	1	1	1	1	1	1	1
1107	3373;3601	452		108		sp|Q9NS69|TOM22_HUMAN	2	2	2	FALSE			>sp|Q9NS69|TOM22_HUMAN Mitochondrial import receptor subunit TOM22 homolog OS=Homo sapiens GN=TOMM22 PE=1 SV=3																		1	2	2	3	2	2	3	2	2	3	2	0	0	2	0	0	2	0	0
1108	790;5368					sp|Q9NSD9|SYFB_HUMAN	2	2	2	FALSE			>sp|Q9NSD9|SYFB_HUMAN Phenylalanyl-tRNA synthetase beta chain OS=Homo sapiens GN=FARSB PE=1 SV=2																		1	2	2	3	2	2	3	2	2	3	0	0	2	0	0	2	0	0	2
1109	2217;4139;6297					sp|Q9NTK5|OLA1_HUMAN	3	3	3	FALSE			>sp|Q9NTK5|OLA1_HUMAN Obg-like ATPase 1 OS=Homo sapiens GN=OLA1 PE=1 SV=2																		1	3	3	5	3	3	5	3	3	5	2	2	2	2	2	2	2	2	2
1110	527					sp|Q9NVA2|SEP11_HUMAN	1	1	1	FALSE			>sp|Q9NVA2|SEP11_HUMAN Septin-11 OS=Homo sapiens GN=SEPT11 PE=1 SV=3																		1	1	1	2	1	1	2	1	1	2	1	0	0	1	0	0	1	0	0
1111	2289					sp|Q9NVD7|PARVA_HUMAN	1	1	1	FALSE			>sp|Q9NVD7|PARVA_HUMAN Alpha-parvin OS=Homo sapiens GN=PARVA PE=1 SV=1																		1	1	1	2	1	1	2	1	1	2	1	1	0	1	1	0	1	1	0
1112	2569;4979					sp|Q9NVI7|ATD3A_HUMAN	2	2	1	FALSE			>sp|Q9NVI7|ATD3A_HUMAN ATPase family AAA domain-containing protein 3A OS=Homo sapiens GN=ATAD3A PE=1 SV=2																		1	2	2	2	2	2	2	1	1	1	0	0	2	0	0	2	0	0	1
1113	1661;3822					sp|Q9NVP1|DDX18_HUMAN	2	2	2	FALSE			>sp|Q9NVP1|DDX18_HUMAN ATP-dependent RNA helicase DDX18 OS=Homo sapiens GN=DDX18 PE=1 SV=2																		1	2	2	2	2	2	2	2	2	2	0	2	0	0	2	0	0	2	0
1114	3764					sp|Q9NW15|ANO10_HUMAN	1	1	1	FALSE			>sp|Q9NW15|ANO10_HUMAN Anoctamin-10 OS=Homo sapiens GN=ANO10 PE=2 SV=2																		1	1	1	2	1	1	2	1	1	2	1	1	0	1	1	0	1	1	0
1115	4962					sp|Q9NX40|OCAD1_HUMAN	1	1	1	FALSE			>sp|Q9NX40|OCAD1_HUMAN OCIA domain-containing protein 1 OS=Homo sapiens GN=OCIAD1 PE=1 SV=1																		1	1	1	2	1	1	2	1	1	2	1	0	1	1	0	1	1	0	1
1116	5597					sp|Q9NYF8|BCLF1_HUMAN	1	1	1	FALSE			>sp|Q9NYF8|BCLF1_HUMAN Bcl-2-associated transcription factor 1 OS=Homo sapiens GN=BCLAF1 PE=1 SV=2																		1	1	1	1	1	1	1	1	1	1	0	1	0	0	1	0	0	1	0
1117	2249					sp|Q9NYL4|FKB11_HUMAN	1	1	1	FALSE			>sp|Q9NYL4|FKB11_HUMAN FK506-binding protein 11 OS=Homo sapiens GN=FKBP11 PE=1 SV=1																		1	1	1	2	1	1	2	1	1	2	1	1	1	1	1	1	1	1	1
1118	4806					sp|Q9NYL9|TMOD3_HUMAN	1	1	1	FALSE			>sp|Q9NYL9|TMOD3_HUMAN Tropomodulin-3 OS=Homo sapiens GN=TMOD3 PE=1 SV=1																		1	1	1	1	1	1	1	1	1	1	0	1	0	0	1	0	0	1	0
1119	2310;2321;2393;2637;3009;5311					sp|Q9NYU2|UGGG1_HUMAN	6	6	6	FALSE			>sp|Q9NYU2|UGGG1_HUMAN UDP-glucose:glycoprotein glucosyltransferase 1 OS=Homo sapiens GN=UGCGL1 PE=1 SV=3																		1	6	6	8	6	6	8	6	6	8	3	2	6	3	2	6	3	2	6
1120	3175;3338;3752;3794;4739;5139	453		1		sp|Q9NZ01|GPSN2_HUMAN	6	6	6	FALSE			>sp|Q9NZ01|GPSN2_HUMAN Synaptic glycoprotein SC2 OS=Homo sapiens GN=GPSN2 PE=1 SV=1																		1	6	7	12	6	7	12	6	7	12	5	5	1	5	5	1	5	5	1
1121	4051					sp|Q9NZ08|ERAP1_HUMAN	1	1	1	FALSE			>sp|Q9NZ08|ERAP1_HUMAN Endoplasmic reticulum aminopeptidase 1 OS=Homo sapiens GN=ERAP1 PE=1 SV=3																		1	1	1	1	1	1	1	1	1	1	0	1	0	0	1	0	0	1	0
1122	642;807;846;1272;1708;1821;2335;2370;2420;2421;2634;2725;2756;2877;2891;3060;3075;3307;3374;3472;3773;3995;4020;4666;4709;4732;4752;5214;5303;5319;5326;5598;5621;5667;5682;5686;5702;5944;6078;6127;6143;6176	454;455	275;276	1213;1242	1167;2013	sp|Q9NZM1|MYOF_HUMAN;sp|O75923|DYSF_HUMAN	42;1	42;1	42;1	FALSE			>sp|Q9NZM1|MYOF_HUMAN Myoferlin OS=Homo sapiens GN=MYOF PE=1 SV=1																		2	42	44	53	42	44	53	42	44	53	30	34	29	30	34	29	30	34	29
1123	3225;3284;3712;5651;6075;6309					sp|Q9NZN3|EHD3_HUMAN;sp|Q9H223|EHD4_HUMAN	6;1	2;1	2;1	FALSE			>sp|Q9NZN3|EHD3_HUMAN EH domain-containing protein 3 OS=Homo sapiens GN=EHD3 PE=1 SV=1																		2	6	6	7	2	2	2	2	2	2	1	4	3	1	2	0	1	2	0
1124	1926;2909;3155;3225;3303;3339;3713;3803;4282;5188;5339;6073;6076;6077					sp|Q9NZN4|EHD2_HUMAN	14	14	13	FALSE			>sp|Q9NZN4|EHD2_HUMAN EH domain-containing protein 2 OS=Homo sapiens GN=EHD2 PE=1 SV=2																		1	14	14	18	14	14	18	13	13	17	2	9	8	2	9	8	2	9	7
1125	6444					sp|Q9P000|COMD9_HUMAN	1	1	1	FALSE			>sp|Q9P000|COMD9_HUMAN COMM domain-containing protein 9 OS=Homo sapiens GN=COMMD9 PE=1 SV=2																		1	1	1	1	1	1	1	1	1	1	1	0	0	1	0	0	1	0	0
1126	1403;3693;5830	456		1		sp|Q9P035|PTAD1_HUMAN	3	3	3	FALSE			>sp|Q9P035|PTAD1_HUMAN Protein tyrosine phosphatase-like protein PTPLAD1 OS=Homo sapiens GN=PTPLAD1 PE=1 SV=2																		1	3	3	3	3	3	3	3	3	3	0	3	0	0	3	0	0	3	0
1127	753;3649					sp|Q9P1U1|ARP3B_HUMAN	2	1	1	FALSE			>sp|Q9P1U1|ARP3B_HUMAN Actin-related protein 3B OS=Homo sapiens GN=ACTR3B PE=1 SV=1																		1	2	2	3	1	1	1	1	1	1	1	0	1	0	0	1	0	0	1
1128	5610					sp|Q9P258|RCC2_HUMAN	1	1	1	FALSE			>sp|Q9P258|RCC2_HUMAN Protein RCC2 OS=Homo sapiens GN=RCC2 PE=1 SV=2																		1	1	1	1	1	1	1	1	1	1	1	0	0	1	0	0	1	0	0
1129	4;122;398;670;673;1066;1123;2031;3066;3113;3141;3349;3381;3382;3403;3467;4097;4384;4659;4663;4668;4669;4945;5006;5240;5255;5321;5463;5566;5649;6433		277;278		1128;1323	sp|Q9P2E9|RRBP1_HUMAN;sp|Q8N4C6|NIN_HUMAN	31;1	31;1	31;1	FALSE			>sp|Q9P2E9|RRBP1_HUMAN Ribosome-binding protein 1 OS=Homo sapiens GN=RRBP1 PE=1 SV=4																		2	31	32	42	31	32	42	31	32	42	14	29	19	14	29	19	14	29	19
1130	1128;1129;1189;3629;4602;4914;5113;5520;5706;6155	457		739		sp|Q9P2J5|SYLC_HUMAN	10	10	10	FALSE			>sp|Q9P2J5|SYLC_HUMAN Leucyl-tRNA synthetase, cytoplasmic OS=Homo sapiens GN=LARS PE=1 SV=2																		1	10	11	15	10	11	15	10	11	15	0	6	8	0	6	8	0	6	8
1131	5983					sp|Q9UBB4|ATX10_HUMAN	1	1	1	FALSE			>sp|Q9UBB4|ATX10_HUMAN Ataxin-10 OS=Homo sapiens GN=ATXN10 PE=1 SV=1																		1	1	1	1	1	1	1	1	1	1	0	0	1	0	0	1	0	0	1
1132	5210;5300					sp|Q9UBG0|MRC2_HUMAN	2	2	2	FALSE			>sp|Q9UBG0|MRC2_HUMAN C-type mannose receptor 2 OS=Homo sapiens GN=MRC2 PE=1 SV=1																		1	2	2	3	2	2	3	2	2	3	1	1	2	1	1	2	1	1	2
1133	4544;4545					sp|Q9UBI6|GBG12_HUMAN	2	2	2	FALSE			>sp|Q9UBI6|GBG12_HUMAN Guanine nucleotide-binding protein G(I)/G(S)/G(O) subunit gamma-12 OS=Homo sapiens GN=GNG12 PE=1 SV=3																		1	2	2	2	2	2	2	2	2	2	2	0	0	2	0	0	2	0	0
1134	3256;3424;5666;6386		279		380	sp|Q9UBM7|DHCR7_HUMAN	4	4	4	FALSE			>sp|Q9UBM7|DHCR7_HUMAN 7-dehydrocholesterol reductase OS=Homo sapiens GN=DHCR7 PE=1 SV=1																		1	4	4	7	4	4	7	4	4	7	3	4	2	3	4	2	3	4	2
1135	1674					sp|Q9UBQ5|EIF3K_HUMAN	1	1	1	FALSE			>sp|Q9UBQ5|EIF3K_HUMAN Eukaryotic translation initiation factor 3 subunit K OS=Homo sapiens GN=EIF3K PE=1 SV=1																		1	1	1	2	1	1	2	1	1	2	1	1	1	1	1	1	1	1	1
1136	4109					sp|Q9UBR2|CATZ_HUMAN	1	1	1	FALSE			>sp|Q9UBR2|CATZ_HUMAN Cathepsin Z OS=Homo sapiens GN=CTSZ PE=1 SV=1																		1	1	1	2	1	1	2	1	1	2	1	1	0	1	1	0	1	1	0
1137	1000;3426					sp|Q9UBT2|SAE2_HUMAN	2	2	2	FALSE			>sp|Q9UBT2|SAE2_HUMAN SUMO-activating enzyme subunit 2 OS=Homo sapiens GN=UBA2 PE=1 SV=2																		1	2	2	2	2	2	2	2	2	2	1	0	2	1	0	2	1	0	2
1138	621		280		110	sp|Q9UBW8|CSN7A_HUMAN	1	1	1	FALSE			>sp|Q9UBW8|CSN7A_HUMAN COP9 signalosome complex subunit 7a OS=Homo sapiens GN=COPS7A PE=1 SV=1																		1	1	1	1	1	1	1	1	1	1	1	0	0	1	0	0	1	0	0
1139	952					sp|Q9UDY4|DNJB4_HUMAN	1	1	1	FALSE			>sp|Q9UDY4|DNJB4_HUMAN DnaJ homolog subfamily B member 4 OS=Homo sapiens GN=DNAJB4 PE=1 SV=1																		1	1	1	1	1	1	1	1	1	1	1	0	0	1	0	0	1	0	0
1140	5619					sp|Q9UEY8|ADDG_HUMAN	1	1	1	FALSE			>sp|Q9UEY8|ADDG_HUMAN Gamma-adducin OS=Homo sapiens GN=ADD3 PE=1 SV=1																		1	1	1	2	1	1	2	1	1	2	0	1	1	0	1	1	0	1	1
1141	4401					sp|Q9UFN0|NPS3A_HUMAN	1	1	1	FALSE			>sp|Q9UFN0|NPS3A_HUMAN Protein NipSnap homolog 3A OS=Homo sapiens GN=NIPSNAP3A PE=1 SV=2																		1	1	1	2	1	1	2	1	1	2	1	0	1	1	0	1	1	0	1
1142	5642					sp|Q9UHB6|LIMA1_HUMAN	1	1	1	FALSE			>sp|Q9UHB6|LIMA1_HUMAN LIM domain and actin-binding protein 1 OS=Homo sapiens GN=LIMA1 PE=1 SV=1																		1	1	1	1	1	1	1	1	1	1	0	1	1	0	1	1	0	1	1
1143	4489;4686;4920;6044;6315					sp|Q9UHD8|SEPT9_HUMAN	5	5	5	FALSE			>sp|Q9UHD8|SEPT9_HUMAN Septin-9 OS=Homo sapiens GN=SEPT9 PE=1 SV=2																		1	5	5	7	5	5	7	5	5	7	0	3	3	0	3	3	0	3	3
1144	3021					sp|Q9UHQ9|NB5R1_HUMAN	1	1	1	FALSE			>sp|Q9UHQ9|NB5R1_HUMAN NADH-cytochrome b5 reductase 1 OS=Homo sapiens GN=CYB5R1 PE=1 SV=1																		1	1	1	1	1	1	1	1	1	1	1	1	0	1	1	0	1	1	0
1145	3692					sp|Q9UI09|NDUAC_HUMAN	1	1	1	FALSE			>sp|Q9UI09|NDUAC_HUMAN NADH dehydrogenase [ubiquinone] 1 alpha subcomplex subunit 12 OS=Homo sapiens GN=NDUFA12 PE=1 SV=1																		1	1	1	2	1	1	2	1	1	2	1	1	1	1	1	1	1	1	1
1146	988					sp|Q9UJ70|NAGK_HUMAN	1	1	1	FALSE			>sp|Q9UJ70|NAGK_HUMAN N-acetyl-D-glucosamine kinase OS=Homo sapiens GN=NAGK PE=1 SV=4																		1	1	1	2	1	1	2	1	1	2	0	1	1	0	1	1	0	1	1
1147	782;1744;6206					sp|Q9UJS0|CMC2_HUMAN;sp|O75746|CMC1_HUMAN	3;1	3;1	3;1	FALSE			>sp|Q9UJS0|CMC2_HUMAN Calcium-binding mitochondrial carrier protein Aralar2 OS=Homo sapiens GN=SLC25A13 PE=1 SV=2																		2	3	3	6	3	3	6	3	3	6	1	0	3	1	0	3	1	0	3
1148	4281;6303					sp|Q9UKD2|MRT4_HUMAN	2	2	2	FALSE			>sp|Q9UKD2|MRT4_HUMAN mRNA turnover protein 4 homolog OS=Homo sapiens GN=MRTO4 PE=1 SV=2																		1	2	2	3	2	2	3	2	2	3	1	0	1	1	0	1	1	0	1
1149	4849					sp|Q9UKK3|PARP4_HUMAN	1	1	1	FALSE			>sp|Q9UKK3|PARP4_HUMAN Poly [ADP-ribose] polymerase 4 OS=Homo sapiens GN=PARP4 PE=1 SV=2																		1	1	1	2	1	1	2	1	1	2	1	1	1	1	1	1	1	1	1
1150	1925;5591					sp|Q9UKM9|RALY_HUMAN	2	2	2	FALSE			>sp|Q9UKM9|RALY_HUMAN RNA-binding protein Raly OS=Homo sapiens GN=RALY PE=1 SV=1																		1	2	2	4	2	2	4	2	2	4	1	2	1	1	2	1	1	2	1
1151	3734					sp|Q9UL25|RAB21_HUMAN	1	1	1	FALSE			>sp|Q9UL25|RAB21_HUMAN Ras-related protein Rab-21 OS=Homo sapiens GN=RAB21 PE=1 SV=3																		1	1	1	1	1	1	1	1	1	1	0	1	0	0	1	0	0	1	0
1152	100;316;348;617;620;2160;4329;5191;5820;6226					sp|Q9UL46|PSME2_HUMAN	10	10	10	FALSE			>sp|Q9UL46|PSME2_HUMAN Proteasome activator complex subunit 2 OS=Homo sapiens GN=PSME2 PE=1 SV=3																		1	10	10	14	10	10	14	10	10	14	8	1	2	8	1	2	8	1	2
1153	3616					sp|Q9ULC4|MCTS1_HUMAN	1	1	1	FALSE			>sp|Q9ULC4|MCTS1_HUMAN Malignant T cell amplified sequence 1 OS=Homo sapiens GN=MCTS1 PE=1 SV=1																		1	1	1	1	1	1	1	1	1	1	1	0	0	1	0	0	1	0	0
1154	179;601;4261;5632					sp|Q9ULV4|COR1C_HUMAN	4	4	4	FALSE			>sp|Q9ULV4|COR1C_HUMAN Coronin-1C OS=Homo sapiens GN=CORO1C PE=1 SV=1																		1	4	4	7	4	4	7	4	4	7	4	4	2	4	4	2	4	4	2
1155	3321					sp|Q9UM00|TMCO1_HUMAN	1	1	1	FALSE			>sp|Q9UM00|TMCO1_HUMAN Transmembrane and coiled-coil domain-containing protein 1 OS=Homo sapiens GN=TMCO1 PE=1 SV=1																		1	1	1	2	1	1	2	1	1	2	1	1	1	1	1	1	1	1	1
1156	4882;4902					sp|Q9UM54|MYO6_HUMAN	2	2	2	FALSE			>sp|Q9UM54|MYO6_HUMAN Myosin-VI OS=Homo sapiens GN=MYO6 PE=1 SV=4																		1	2	2	2	2	2	2	2	2	2	0	0	2	0	0	2	0	0	2
1157	291					sp|Q9UMS4|PRP19_HUMAN	1	1	1	FALSE			>sp|Q9UMS4|PRP19_HUMAN Pre-mRNA-processing factor 19 OS=Homo sapiens GN=PRPF19 PE=1 SV=1																		1	1	1	2	1	1	2	1	1	2	1	1	0	1	1	0	1	1	0
1158	3330;5549					sp|Q9UN86|G3BP2_HUMAN	2	2	2	FALSE			>sp|Q9UN86|G3BP2_HUMAN Ras GTPase-activating protein-binding protein 2 OS=Homo sapiens GN=G3BP2 PE=1 SV=2																		1	2	2	2	2	2	2	2	2	2	0	1	1	0	1	1	0	1	1
1159	4341					sp|Q9UNL2|SSRG_HUMAN	1	1	1	FALSE			>sp|Q9UNL2|SSRG_HUMAN Translocon-associated protein subunit gamma OS=Homo sapiens GN=SSR3 PE=1 SV=1																		1	1	1	2	1	1	2	1	1	2	1	1	1	1	1	1	1	1	1
1160	2570;3293;4319					sp|Q9UNM6|PSD13_HUMAN	3	3	3	FALSE			>sp|Q9UNM6|PSD13_HUMAN 26S proteasome non-ATPase regulatory subunit 13 OS=Homo sapiens GN=PSMD13 PE=1 SV=1																		1	3	3	4	3	3	4	3	3	4	3	1	1	3	1	1	3	1	1
1161	274;2324;3548;4369;4931;5349;5626;5982;6160		281		4117	sp|Q9UPN3|MACF1_HUMAN;sp|Q96PK2|MACF4_HUMAN;sp|O94833|BPAEA_HUMAN	9;8;3	9;8;3	9;8;3	FALSE			>sp|Q9UPN3|MACF1_HUMAN Microtubule-actin cross-linking factor 1, isoforms 1/2/3/5 OS=Homo sapiens GN=MACF1 PE=1 SV=3;>sp|Q96PK2|MACF4_HUMAN Microtubule-actin cross-linking factor 1, isoform 4 OS=Homo sapiens GN=MACF1 PE=1 SV=1																		3	9	10	11	9	10	11	9	10	11	6	4	4	6	4	4	6	4	4
1162	762;5276;5443					sp|Q9UQ35|SRRM2_HUMAN	3	3	3	FALSE			>sp|Q9UQ35|SRRM2_HUMAN Serine/arginine repetitive matrix protein 2 OS=Homo sapiens GN=SRRM2 PE=1 SV=2																		1	3	3	3	3	3	3	3	3	3	1	2	0	1	2	0	1	2	0
1163	74;1187;1457;3545;4428;4549;5159					sp|Q9UQ80|PA2G4_HUMAN	7	7	7	FALSE			>sp|Q9UQ80|PA2G4_HUMAN Proliferation-associated protein 2G4 OS=Homo sapiens GN=PA2G4 PE=1 SV=3																		1	7	7	8	7	7	8	7	7	8	4	5	3	4	5	3	4	5	3
1164	151;2449					sp|Q9Y224|CN166_HUMAN	2	2	2	FALSE			>sp|Q9Y224|CN166_HUMAN UPF0568 protein C14orf166 OS=Homo sapiens GN=C14orf166 PE=1 SV=1																		1	2	2	4	2	2	4	2	2	4	2	0	1	2	0	1	2	0	1
1165	546;5318;6084					sp|Q9Y230|RUVB2_HUMAN	3	3	3	FALSE			>sp|Q9Y230|RUVB2_HUMAN RuvB-like 2 OS=Homo sapiens GN=RUVBL2 PE=1 SV=3																		1	3	3	3	3	3	3	3	3	3	1	2	2	1	2	2	1	2	2
1166	5412					sp|Q9Y262|EIF3L_HUMAN	1	1	1	FALSE			>sp|Q9Y262|EIF3L_HUMAN Eukaryotic translation initiation factor 3 subunit L OS=Homo sapiens GN=EIF3L PE=1 SV=1																		1	1	1	1	1	1	1	1	1	1	0	1	0	0	1	0	0	1	0
1167	3583					sp|Q9Y266|NUDC_HUMAN	1	1	1	FALSE			>sp|Q9Y266|NUDC_HUMAN Nuclear migration protein nudC OS=Homo sapiens GN=NUDC PE=1 SV=1																		1	1	1	2	1	1	2	1	1	2	0	1	1	0	1	1	0	1	1
1168	3455					sp|Q9Y277|VDAC3_HUMAN	1	1	1	FALSE			>sp|Q9Y277|VDAC3_HUMAN Voltage-dependent anion-selective channel protein 3 OS=Homo sapiens GN=VDAC3 PE=1 SV=1																		1	1	1	1	1	1	1	1	1	1	1	0	0	1	0	0	1	0	0
1169	11;4766;6022					sp|Q9Y285|SYFA_HUMAN	3	3	3	FALSE			>sp|Q9Y285|SYFA_HUMAN Phenylalanyl-tRNA synthetase alpha chain OS=Homo sapiens GN=FARSA PE=1 SV=3																		1	3	3	4	3	3	4	3	3	4	1	2	1	1	2	1	1	2	1
1170	2461					sp|Q9Y295|DRG1_HUMAN	1	1	1	FALSE			>sp|Q9Y295|DRG1_HUMAN Developmentally-regulated GTP-binding protein 1 OS=Homo sapiens GN=DRG1 PE=1 SV=1																		1	1	1	2	1	1	2	1	1	2	1	1	0	1	1	0	1	1	0
1171	137;1340;3903;6069					sp|Q9Y2Q3|GSTK1_HUMAN	4	4	4	FALSE			>sp|Q9Y2Q3|GSTK1_HUMAN Glutathione S-transferase kappa 1 OS=Homo sapiens GN=GSTK1 PE=1 SV=3																		1	4	4	4	4	4	4	4	4	4	2	2	2	2	2	2	2	2	2
1172	444;4665;4884					sp|Q9Y2W1|TR150_HUMAN	3	3	3	FALSE			>sp|Q9Y2W1|TR150_HUMAN Thyroid hormone receptor-associated protein 3 OS=Homo sapiens GN=THRAP3 PE=1 SV=2																		1	3	3	3	3	3	3	3	3	3	0	2	1	0	2	1	0	2	1
1173	2097;3780;4865					sp|Q9Y2X3|NOP58_HUMAN	3	3	3	FALSE			>sp|Q9Y2X3|NOP58_HUMAN Nucleolar protein 58 OS=Homo sapiens GN=NOP58 PE=1 SV=1																		1	3	3	3	3	3	3	3	3	3	1	2	0	1	2	0	1	2	0
1174	2966;6478					sp|Q9Y2Z0|SUGT1_HUMAN	2	2	2	FALSE			>sp|Q9Y2Z0|SUGT1_HUMAN Suppressor of G2 allele of SKP1 homolog OS=Homo sapiens GN=SUGT1 PE=1 SV=3																		1	2	2	2	2	2	2	2	2	2	1	0	1	1	0	1	1	0	1
1175	2346					sp|Q9Y2Z9|COQ6_HUMAN	1	1	1	FALSE			>sp|Q9Y2Z9|COQ6_HUMAN Ubiquinone biosynthesis monooxygenase COQ6 OS=Homo sapiens GN=COQ6 PE=1 SV=2																		1	1	1	2	1	1	2	1	1	2	1	1	1	1	1	1	1	1	1
1176	2196					sp|Q9Y315|DEOC_HUMAN	1	1	1	FALSE			>sp|Q9Y315|DEOC_HUMAN Putative deoxyribose-phosphate aldolase OS=Homo sapiens GN=DERA PE=1 SV=2																		1	1	1	1	1	1	1	1	1	1	1	0	0	1	0	0	1	0	0
1177	2545					sp|Q9Y3B4|PM14_HUMAN	1	1	1	FALSE			>sp|Q9Y3B4|PM14_HUMAN Pre-mRNA branch site protein p14 OS=Homo sapiens GN=SF3B14 PE=1 SV=1																		1	1	1	2	1	1	2	1	1	2	1	1	0	1	1	0	1	1	0
1178	230					sp|Q9Y3B8|ORN_HUMAN	1	1	1	FALSE			>sp|Q9Y3B8|ORN_HUMAN Oligoribonuclease, mitochondrial OS=Homo sapiens GN=REXO2 PE=1 SV=3																		1	1	1	1	1	1	1	1	1	1	0	1	0	0	1	0	0	1	0
1179	1598;4501;4614;5900	458		137		sp|Q9Y3E0|GOT1B_HUMAN	4	4	4	FALSE			>sp|Q9Y3E0|GOT1B_HUMAN Vesicle transport protein GOT1B OS=Homo sapiens GN=GOLT1B PE=1 SV=1																		1	4	5	9	4	5	9	4	5	9	4	4	2	4	4	2	4	4	2
1180	365					sp|Q9Y3E5|PTH2_HUMAN	1	1	1	FALSE			>sp|Q9Y3E5|PTH2_HUMAN Peptidyl-tRNA hydrolase 2, mitochondrial OS=Homo sapiens GN=PTRH2 PE=1 SV=1																		1	1	1	1	1	1	1	1	1	1	0	1	0	0	1	0	0	1	0
1181	345;4213;6062					sp|Q9Y3F4|STRAP_HUMAN	3	3	3	FALSE			>sp|Q9Y3F4|STRAP_HUMAN Serine-threonine kinase receptor-associated protein OS=Homo sapiens GN=STRAP PE=1 SV=1																		1	3	5	5	3	5	5	3	5	5	3	1	2	3	1	2	3	1	2
1182	4990					sp|Q9Y3I0|CV028_HUMAN	1	1	1	FALSE			>sp|Q9Y3I0|CV028_HUMAN UPF0027 protein C22orf28 OS=Homo sapiens GN=C22orf28 PE=1 SV=1																		1	1	1	2	1	1	2	1	1	2	1	1	1	1	1	1	1	1	1
1183	298;338;937;6347	459		7		sp|Q9Y3U8|RL36_HUMAN	4	4	4	FALSE			>sp|Q9Y3U8|RL36_HUMAN 60S ribosomal protein L36 OS=Homo sapiens GN=RPL36 PE=1 SV=3																		1	4	5	9	4	5	9	4	5	9	3	3	2	3	3	2	3	3	2
1184	116;170;236;258;302;521;526;771;837;903;1113;1148;1325;1713;1849;2216;2308;2309;2425;2850;2853;3042;3052;3125;3266;3290;3661;3844;3865;3894;3935;3988;4413;4623;4693;4742;4939;5193;5247;5356;5432;5457;5613;5616;5768;5833;5853;5951;6009;6450	460;461;462;463;464	282;283;284	72;1407;1759;2121;2290	286;732;2408	sp|Q9Y490|TLN1_HUMAN;sp|Q9Y4G6|TLN2_HUMAN	50;4	50;4	50;4	FALSE			>sp|Q9Y490|TLN1_HUMAN Talin-1 OS=Homo sapiens GN=TLN1 PE=1 SV=3																		2	50	58	74	50	58	74	50	58	74	37	33	43	37	33	43	37	33	43
1185	3688					sp|Q9Y4F3|LKAP_HUMAN	1	1	1	FALSE			>sp|Q9Y4F3|LKAP_HUMAN Limkain-b1 OS=Homo sapiens GN=LKAP PE=1 SV=4																		1	1	1	1	1	1	1	1	1	1	0	1	0	0	1	0	0	1	0
1186	31;681;1371;2825;3315;3781;4172;5211;5812;5909;6224					sp|Q9Y4L1|HYOU1_HUMAN	11	11	11	FALSE			>sp|Q9Y4L1|HYOU1_HUMAN Hypoxia up-regulated protein 1 OS=Homo sapiens GN=HYOU1 PE=1 SV=1																		1	11	12	17	11	12	17	11	12	17	1	6	9	1	6	9	1	6	9
1187	5639					sp|Q9Y4W6|AFG32_HUMAN	1	1	1	FALSE			>sp|Q9Y4W6|AFG32_HUMAN AFG3-like protein 2 OS=Homo sapiens GN=AFG3L2 PE=1 SV=2																		1	1	1	1	1	1	1	1	1	1	0	1	0	0	1	0	0	1	0
1188	3336;4722;5728	465		131		sp|Q9Y570|PPME1_HUMAN	3	3	3	FALSE			>sp|Q9Y570|PPME1_HUMAN Protein phosphatase methylesterase 1 OS=Homo sapiens GN=PPME1 PE=1 SV=3																		1	3	3	6	3	3	6	3	3	6	3	1	1	3	1	1	3	1	1
1189	371;3906					sp|Q9Y5B9|SP16H_HUMAN	2	2	2	FALSE			>sp|Q9Y5B9|SP16H_HUMAN FACT complex subunit SPT16 OS=Homo sapiens GN=SUPT16H PE=1 SV=1																		1	2	2	2	2	2	2	2	2	2	0	2	0	0	2	0	0	2	0
1190	3090					sp|Q9Y5M8|SRPRB_HUMAN	1	1	1	FALSE			>sp|Q9Y5M8|SRPRB_HUMAN Signal recognition particle receptor subunit beta OS=Homo sapiens GN=SRPRB PE=1 SV=3																		1	1	1	2	1	1	2	1	1	2	1	1	0	1	1	0	1	1	0
1191	4642					sp|Q9Y613|FHOD1_HUMAN	1	1	1	FALSE			>sp|Q9Y613|FHOD1_HUMAN FH1/FH2 domain-containing protein 1 OS=Homo sapiens GN=FHOD1 PE=1 SV=3																		1	1	1	1	1	1	1	1	1	1	0	1	0	0	1	0	0	1	0
1192	1248;2272					sp|Q9Y617|SERC_HUMAN	2	2	2	FALSE			>sp|Q9Y617|SERC_HUMAN Phosphoserine aminotransferase OS=Homo sapiens GN=PSAT1 PE=1 SV=2																		1	2	2	3	2	2	3	2	2	3	1	0	1	1	0	1	1	0	1
1193	294;1002;1223;1732;2333;4195;4660;5070;5601;6040	466	285	505	296	sp|Q9Y678|COPG_HUMAN;sp|Q9UBF2|COPG2_HUMAN	10;2	10;2	10;2	FALSE			>sp|Q9Y678|COPG_HUMAN Coatomer subunit gamma OS=Homo sapiens GN=COPG PE=1 SV=1																		2	10	11	17	10	11	17	10	11	17	4	6	10	4	6	10	4	6	10
1194	6116					sp|Q9Y680|FKBP7_HUMAN	1	1	1	FALSE			>sp|Q9Y680|FKBP7_HUMAN FK506-binding protein 7 OS=Homo sapiens GN=FKBP7 PE=1 SV=1																		1	1	1	1	1	1	1	1	1	1	1	0	0	1	0	0	1	0	0
1195	1399;2028;2747;2958;3914;6321	467;468		43;119		sp|Q9Y696|CLIC4_HUMAN;sp|Q9NZA1|CLIC5_HUMAN;sp|O15247|CLIC2_HUMAN;sp|Q96NY7|CLIC6_HUMAN	6;2;2;1	5;1;1;1	5;1;1;1	FALSE			>sp|Q9Y696|CLIC4_HUMAN Chloride intracellular channel protein 4 OS=Homo sapiens GN=CLIC4 PE=1 SV=4																		4	6	9	13	5	8	11	5	8	11	5	3	0	4	2	0	4	2	0
1196	1042;1307;2943;4661	469		1138		sp|Q9Y6M7|S4A7_HUMAN;sp|Q6U841|S4A10_HUMAN;sp|Q2Y0W8|S4A8_HUMAN	4;1;1	4;1;1	4;1;1	FALSE			>sp|Q9Y6M7|S4A7_HUMAN Sodium bicarbonate cotransporter 3 OS=Homo sapiens GN=SLC4A7 PE=1 SV=2																		3	4	5	7	4	5	7	4	5	7	3	4	0	3	4	0	3	4	0
1197	1945					sp|Q9Y6N5|SQRD_HUMAN	1	1	1	FALSE			>sp|Q9Y6N5|SQRD_HUMAN Sulfide:quinone oxidoreductase, mitochondrial OS=Homo sapiens GN=SQRDL PE=1 SV=1																		1	1	1	1	1	1	1	1	1	1	0	0	1	0	0	1	0	0	1
[truncated: 64 more columns]

## Sheet: no CON or REV
id	Peptide IDs	__Oxidation (M) Site IDs	__Propionamide (C) Site IDs	__Oxidation (M) Site Positions	__Propionamide (C) Site Positions	Protein IDs	Peptide Counts (all)	Peptide Counts (razor+unique)	Peptide Counts (unique)	Only identified by site	Protein Names	Gene Names	Protein Descriptions	Uniprot	Uniprot Name	ENSEMBL	REFSEQ	Pfam	Pfam Names	Pfam Descriptions	GOCC	GOCC Names	GOMF	GOMF Names	GOBP	GOBP Names	KEGG	KEGG Pathways	KEGG Pathway Names	KEGG Ortholog	Proteins	Peptides (seq)	Peptides (seq/mod)	Peptides (seq/mod/labels)	Razor Peptides (seq)	Razor Peptides (seq/mod)	Razor Peptides (seq/mod/labels)	Unique Peptides (seq)	Unique Peptides (seq/mod)	Unique Peptides (seq/mod/labels)	Peptides (seq) Exp1	Peptides (seq) Exp2	Peptides (seq) Exp3	Razor Peptides (seq) Exp1	Razor Peptides (seq) Exp2	Razor Peptides (seq) Exp3	Unique Peptides (seq) Exp1	Unique Peptides (seq) Exp2	Unique Peptides (seq) Exp3
30	2036					sp|A2VEC9|SSPO_HUMAN	1	1	1	FALSE			>sp|A2VEC9|SSPO_HUMAN SCO-spondin OS=Homo sapiens GN=SSPO PE=2 SV=1																		1	1	1	1	1	1	1	1	1	1	1	0	0	1	0	0	1	0	0
31	4711;4851					sp|A5YKK6|CNOT1_HUMAN	2	2	2	FALSE			>sp|A5YKK6|CNOT1_HUMAN CCR4-NOT transcription complex subunit 1 OS=Homo sapiens GN=CNOT1 PE=1 SV=2																		1	2	2	2	2	2	2	2	2	2	1	2	1	1	2	1	1	2	1
32	1343;2441					sp|A6NCE7|MP3B2_HUMAN;sp|Q9GZQ8|MLP3B_HUMAN;sp|Q9H492|MLP3A_HUMAN	2;2;1	2;2;1	2;2;1	FALSE			>sp|A6NCE7|MP3B2_HUMAN Microtubule-associated proteins 1A/1B light chain 3 beta 2 OS=Homo sapiens GN=MAP1LC3B2 PE=2 SV=1;>sp|Q9GZQ8|MLP3B_HUMAN Microtubule-associated proteins 1A/1B light chain 3B OS=Homo sapiens GN=MAP1LC3B PE=1 SV=3;>sp|Q9H492|MLP3A_HUMA																		3	2	2	3	2	2	3	2	2	3	2	1	0	2	1	0	2	1	0
33	353					sp|A6NHR9|SMHD1_HUMAN	1	1	1	FALSE			>sp|A6NHR9|SMHD1_HUMAN Structural maintenance of chromosomes flexible hinge domain-containing protein 1 OS=Homo sapiens GN=SMCHD1 PE=1 SV=2																		1	1	1	1	1	1	1	1	1	1	1	0	0	1	0	0	1	0	0
34	886;1714;2369					sp|Q13838|UAP56_HUMAN;sp|O00148|DDX39_HUMAN	3;3	3;3	3;3	FALSE			>sp|Q13838|UAP56_HUMAN Spliceosome RNA helicase BAT1 OS=Homo sapiens GN=BAT1 PE=1 SV=1;>sp|O00148|DDX39_HUMAN ATP-dependent RNA helicase DDX39 OS=Homo sapiens GN=DDX39 PE=1 SV=2																		2	3	3	6	3	3	6	3	3	6	2	3	3	2	3	3	2	3	3
35	4518					sp|O00151|PDLI1_HUMAN	1	1	1	FALSE			>sp|O00151|PDLI1_HUMAN PDZ and LIM domain protein 1 OS=Homo sapiens GN=PDLIM1 PE=1 SV=4																		1	1	1	1	1	1	1	1	1	1	0	1	0	0	1	0	0	1	0
36	509					sp|O00154|BACH_HUMAN	1	1	1	FALSE			>sp|O00154|BACH_HUMAN Cytosolic acyl coenzyme A thioester hydrolase OS=Homo sapiens GN=ACOT7 PE=1 SV=3																		1	1	1	2	1	1	2	1	1	2	1	1	1	1	1	1	1	1	1
37	636;721;832;1579;1907;1999;2800;3033;3240;3248;4049;5101;5808;5986;6304		21		802	sp|O00159|MYO1C_HUMAN	15	15	15	FALSE			>sp|O00159|MYO1C_HUMAN Myosin-Ic OS=Homo sapiens GN=MYO1C PE=1 SV=3																		1	15	15	21	15	15	21	15	15	21	2	9	12	2	9	12	2	9	12
38	3708					sp|O00178|GTPB1_HUMAN	1	1	1	FALSE			>sp|O00178|GTPB1_HUMAN GTP-binding protein 1 OS=Homo sapiens GN=GTPBP1 PE=1 SV=3																		1	1	1	2	1	1	2	1	1	2	0	1	1	0	1	1	0	1	1
39	3151;3249					sp|O00203|AP3B1_HUMAN	2	2	2	FALSE			>sp|O00203|AP3B1_HUMAN AP-3 complex subunit beta-1 OS=Homo sapiens GN=AP3B1 PE=1 SV=2																		1	2	2	2	2	2	2	2	2	2	0	2	0	0	2	0	0	2	0
40	5229					sp|O00217|NDUS8_HUMAN	1	1	1	FALSE			>sp|O00217|NDUS8_HUMAN NADH dehydrogenase [ubiquinone] iron-sulfur protein 8, mitochondrial OS=Homo sapiens GN=NDUFS8 PE=1 SV=1																		1	1	1	2	1	1	2	1	1	2	1	1	1	1	1	1	1	1	1
41	6480					sp|O00231|PSD11_HUMAN	1	1	1	FALSE			>sp|O00231|PSD11_HUMAN 26S proteasome non-ATPase regulatory subunit 11 OS=Homo sapiens GN=PSMD11 PE=1 SV=3																		1	1	1	2	1	1	2	1	1	2	1	1	0	1	1	0	1	1	0
42	2640;3357					sp|O00232|PSD12_HUMAN	2	2	2	FALSE			>sp|O00232|PSD12_HUMAN 26S proteasome non-ATPase regulatory subunit 12 OS=Homo sapiens GN=PSMD12 PE=1 SV=3																		1	2	2	2	2	2	2	2	2	2	2	1	0	2	1	0	2	1	0
43	38;1294;1399;1632;1909;2959;3638;4083;5751;5752;6318	24	22	32	178	sp|O00299|CLIC1_HUMAN	11	11	10	FALSE			>sp|O00299|CLIC1_HUMAN Chloride intracellular channel protein 1 OS=Homo sapiens GN=CLIC1 PE=1 SV=4																		1	11	12	18	11	12	18	10	11	16	10	9	4	10	9	4	9	8	4
44	1321;3051;5257					sp|O00303|EIF3F_HUMAN	3	3	3	FALSE			>sp|O00303|EIF3F_HUMAN Eukaryotic translation initiation factor 3 subunit F OS=Homo sapiens GN=EIF3F PE=1 SV=1																		1	3	3	4	3	3	4	3	3	4	2	2	2	2	2	2	2	2	2
45	3260					sp|O00400|ACATN_HUMAN	1	1	1	FALSE			>sp|O00400|ACATN_HUMAN Acetyl-coenzyme A transporter 1 OS=Homo sapiens GN=SLC33A1 PE=1 SV=1																		1	1	1	1	1	1	1	1	1	1	0	1	0	0	1	0	0	1	0
46	519;1306;1353;1482;1496;2550;3282;3550;3554;3991;4780;5708;5934;5935	25;26;27		535;574;707		sp|O00410|IPO5_HUMAN;sp|O60518|RNBP6_HUMAN	14;2	14;2	14;2	FALSE			>sp|O00410|IPO5_HUMAN Importin-5 OS=Homo sapiens GN=IPO5 PE=1 SV=4																		2	14	17	27	14	17	27	14	17	27	3	10	12	3	10	12	3	10	12
47	4603					sp|O00468|AGRIN_HUMAN	1	1	1	FALSE			>sp|O00468|AGRIN_HUMAN Agrin OS=Homo sapiens GN=AGRN PE=1 SV=4																		1	1	1	1	1	1	1	1	1	1	1	1	0	1	1	0	1	1	0
48	1593;2488;2589;2692;4374;4556;5646;6074					sp|O00469|PLOD2_HUMAN	8	8	8	FALSE			>sp|O00469|PLOD2_HUMAN Procollagen-lysine,2-oxoglutarate 5-dioxygenase 2 OS=Homo sapiens GN=PLOD2 PE=1 SV=2																		1	8	8	10	8	8	10	8	8	10	3	4	6	3	4	6	3	4	6
49	4470	28		143		sp|O00526|UPK2_HUMAN	1	1	1	FALSE			>sp|O00526|UPK2_HUMAN Uroplakin-2 OS=Homo sapiens GN=UPK2 PE=2 SV=2																		1	1	1	1	1	1	1	1	1	1	1	0	0	1	0	0	1	0	0
50	2266;3434;6050		23		211	sp|O00567|NOP56_HUMAN	3	3	3	FALSE			>sp|O00567|NOP56_HUMAN Nucleolar protein 56 OS=Homo sapiens GN=NOP56 PE=1 SV=4																		1	3	3	3	3	3	3	3	3	3	0	1	2	0	1	2	0	1	2
51	847;1948;2066;3759;4410;5636					sp|O00571|DDX3X_HUMAN;sp|O15523|DDX3Y_HUMAN	6;5	6;5	5;4	FALSE			>sp|O00571|DDX3X_HUMAN ATP-dependent RNA helicase DDX3X OS=Homo sapiens GN=DDX3X PE=1 SV=3;>sp|O15523|DDX3Y_HUMAN ATP-dependent RNA helicase DDX3Y OS=Homo sapiens GN=DDX3Y PE=1 SV=2																		2	6	6	9	6	6	9	5	5	8	2	1	4	2	1	4	1	1	3
52	606;2856		24		344	sp|O00592|PODXL_HUMAN	2	2	2	FALSE			>sp|O00592|PODXL_HUMAN Podocalyxin-like protein 1 OS=Homo sapiens GN=PODXL PE=1 SV=2																		1	2	2	2	2	2	2	2	2	2	1	1	0	1	1	0	1	1	0
53	1524					sp|O00743|PPP6_HUMAN	1	1	1	FALSE			>sp|O00743|PPP6_HUMAN Serine/threonine-protein phosphatase 6 catalytic subunit OS=Homo sapiens GN=PPP6C PE=1 SV=1																		1	1	1	1	1	1	1	1	1	1	0	0	1	0	0	1	0	0	1
54	853;1059;6319					sp|O14579|COPE_HUMAN	3	3	3	FALSE			>sp|O14579|COPE_HUMAN Coatomer subunit epsilon OS=Homo sapiens GN=COPE PE=1 SV=3																		1	3	3	3	3	3	3	3	3	3	1	0	3	1	0	3	1	0	3
55	234;1182;2046;2942;4141					sp|O14617|AP3D1_HUMAN	5	5	5	FALSE			>sp|O14617|AP3D1_HUMAN AP-3 complex subunit delta-1 OS=Homo sapiens GN=AP3D1 PE=1 SV=1																		1	5	5	6	5	5	6	5	5	6	1	4	3	1	4	3	1	4	3
56	4944					sp|O14745|NHRF1_HUMAN	1	1	1	FALSE			>sp|O14745|NHRF1_HUMAN Na(+)/H(+) exchange regulatory cofactor NHE-RF1 OS=Homo sapiens GN=SLC9A3R1 PE=1 SV=4																		1	1	1	2	1	1	2	1	1	2	0	1	0	0	1	0	0	1	0
57	200;201;275;3511;3619;4145;4475;4967					sp|O14818|PSA7_HUMAN;sp|Q8TAA3|PSA7L_HUMAN	8;5	8;5	8;5	FALSE			>sp|O14818|PSA7_HUMAN Proteasome subunit alpha type-7 OS=Homo sapiens GN=PSMA7 PE=1 SV=1;>sp|Q8TAA3|PSA7L_HUMAN Proteasome subunit alpha type-7-like OS=Homo sapiens GN=PSMA8 PE=1 SV=3																		2	8	8	12	8	8	12	8	8	12	6	7	0	6	7	0	6	7	0
58	2130					sp|O14880|MGST3_HUMAN	1	1	1	FALSE			>sp|O14880|MGST3_HUMAN Microsomal glutathione S-transferase 3 OS=Homo sapiens GN=MGST3 PE=1 SV=1																		1	1	1	2	1	1	2	1	1	2	1	1	0	1	1	0	1	1	0
59	708;1028;1786;3292	29		130		sp|O14950|ML12B_HUMAN;sp|P19105|ML12A_HUMAN	4;4	4;4	2;2	FALSE			>sp|O14950|ML12B_HUMAN Myosin regulatory light chain 12B OS=Homo sapiens GN=MYL12B PE=1 SV=2;>sp|P19105|ML12A_HUMAN Myosin regulatory light chain 12A OS=Homo sapiens GN=MYL12A PE=1 SV=2																		2	4	5	7	4	5	7	2	3	4	3	3	1	3	3	1	1	2	1
60	2871					sp|O14974|MYPT1_HUMAN	1	1	1	FALSE			>sp|O14974|MYPT1_HUMAN Protein phosphatase 1 regulatory subunit 12A OS=Homo sapiens GN=PPP1R12A PE=1 SV=1																		1	1	1	2	1	1	2	1	1	2	0	0	1	0	0	1	0	0	1
61	540;1322;2631;6332;6404					sp|O14980|XPO1_HUMAN	5	5	5	FALSE			>sp|O14980|XPO1_HUMAN Exportin-1 OS=Homo sapiens GN=XPO1 PE=1 SV=1																		1	5	5	7	5	5	7	5	5	7	3	3	3	3	3	3	3	3	3
62	3614;3733;3996;6036					sp|O15042|SR140_HUMAN	4	4	4	FALSE			>sp|O15042|SR140_HUMAN U2-associated protein SR140 OS=Homo sapiens GN=SR140 PE=1 SV=2																		1	4	4	5	4	4	5	4	4	5	0	4	1	0	4	1	0	4	1
63	4091;4724;5426;6105					sp|O15143|ARC1B_HUMAN	4	4	4	FALSE			>sp|O15143|ARC1B_HUMAN Actin-related protein 2/3 complex subunit 1B OS=Homo sapiens GN=ARPC1B PE=1 SV=3																		1	4	4	5	4	4	5	4	4	5	1	4	1	1	4	1	1	4	1
64	831;854;2252;3737;5599;6223					sp|O15144|ARPC2_HUMAN	6	6	6	FALSE			>sp|O15144|ARPC2_HUMAN Actin-related protein 2/3 complex subunit 2 OS=Homo sapiens GN=ARPC2 PE=1 SV=1																		1	6	7	12	6	7	12	6	7	12	5	4	1	5	4	1	5	4	1
65	362;588;862;1101;3074;4153	30		19		sp|O15145|ARPC3_HUMAN	6	6	6	FALSE			>sp|O15145|ARPC3_HUMAN Actin-related protein 2/3 complex subunit 3 OS=Homo sapiens GN=ARPC3 PE=1 SV=3																		1	6	7	12	6	7	12	6	7	12	4	3	4	4	3	4	4	3	4
66	699;1498;1843					sp|O15173|PGRC2_HUMAN	3	3	3	FALSE			>sp|O15173|PGRC2_HUMAN Membrane-associated progesterone receptor component 2 OS=Homo sapiens GN=PGRMC2 PE=1 SV=1																		1	3	3	5	3	3	5	3	3	5	1	3	1	1	3	1	1	3	1
67	766;3020;6139					sp|O15230|LAMA5_HUMAN	3	3	3	FALSE			>sp|O15230|LAMA5_HUMAN Laminin subunit alpha-5 OS=Homo sapiens GN=LAMA5 PE=1 SV=7																		1	3	3	4	3	3	4	3	3	4	2	3	0	2	3	0	2	3	0
68	3029;4324;4562					sp|O15258|RER1_HUMAN	3	3	3	FALSE			>sp|O15258|RER1_HUMAN Protein RER1 OS=Homo sapiens GN=RER1 PE=1 SV=1																		1	3	3	4	3	3	4	3	3	4	3	2	3	3	2	3	3	2	3
69	1831;2874;3867;4405;4795	31;32;33;34	25	7;44;141;148	32	sp|O15260|SURF4_HUMAN	5	5	5	FALSE			>sp|O15260|SURF4_HUMAN Surfeit locus protein 4 OS=Homo sapiens GN=SURF4 PE=1 SV=3																		1	5	9	15	5	9	15	5	9	15	5	4	3	5	4	3	5	4	3
70	3327					sp|O15355|PPM1G_HUMAN	1	1	1	FALSE			>sp|O15355|PPM1G_HUMAN Protein phosphatase 1G OS=Homo sapiens GN=PPM1G PE=1 SV=1																		1	1	1	1	1	1	1	1	1	1	1	0	1	1	0	1	1	0	1
71	654;4976					sp|O15371|EIF3D_HUMAN	2	2	2	FALSE			>sp|O15371|EIF3D_HUMAN Eukaryotic translation initiation factor 3 subunit D OS=Homo sapiens GN=EIF3D PE=1 SV=1																		1	2	2	3	2	2	3	2	2	3	1	2	0	1	2	0	1	2	0
72	576;2968;4350					sp|O15382|BCAT2_HUMAN	3	3	3	FALSE			>sp|O15382|BCAT2_HUMAN Branched-chain-amino-acid aminotransferase, mitochondrial OS=Homo sapiens GN=BCAT2 PE=1 SV=2																		1	3	3	3	3	3	3	3	3	3	0	3	0	0	3	0	0	3	0
73	2271					sp|O15397|IPO8_HUMAN	1	1	1	FALSE			>sp|O15397|IPO8_HUMAN Importin-8 OS=Homo sapiens GN=IPO8 PE=1 SV=2																		1	1	1	2	1	1	2	1	1	2	1	1	1	1	1	1	1	1	1
74	4531;5004					sp|O15460|P4HA2_HUMAN	2	2	2	FALSE			>sp|O15460|P4HA2_HUMAN Prolyl 4-hydroxylase subunit alpha-2 OS=Homo sapiens GN=P4HA2 PE=1 SV=1																		1	2	2	2	2	2	2	2	2	2	2	0	0	2	0	0	2	0	0
75	331;557;4221					sp|O15511|ARPC5_HUMAN	3	3	3	FALSE			>sp|O15511|ARPC5_HUMAN Actin-related protein 2/3 complex subunit 5 OS=Homo sapiens GN=ARPC5 PE=1 SV=3																		1	3	3	5	3	3	5	3	3	5	3	1	1	3	1	1	3	1	1
76	475;900;2042;2480;4757;4813;4814;5195;6256;6334;6403	35		273		sp|O43143|DHX15_HUMAN;sp|Q14562|DHX8_HUMAN;sp|O60231|DHX16_HUMAN	11;1;1	11;1;1	11;1;1	FALSE			>sp|O43143|DHX15_HUMAN Putative pre-mRNA-splicing factor ATP-dependent RNA helicase DHX15 OS=Homo sapiens GN=DHX15 PE=1 SV=2																		3	11	12	17	11	12	17	11	12	17	4	5	8	4	5	8	4	5	8
77	4079					sp|O43169|CYB5B_HUMAN	1	1	1	FALSE			>sp|O43169|CYB5B_HUMAN Cytochrome b5 type B OS=Homo sapiens GN=CYB5B PE=1 SV=2																		1	1	1	2	1	1	2	1	1	2	1	1	1	1	1	1	1	1	1
78	795					sp|O43175|SERA_HUMAN	1	1	1	FALSE			>sp|O43175|SERA_HUMAN D-3-phosphoglycerate dehydrogenase OS=Homo sapiens GN=PHGDH PE=1 SV=4																		1	1	1	2	1	1	2	1	1	2	1	1	1	1	1	1	1	1	1
79	2748					sp|O43237|DC1L2_HUMAN	1	1	1	FALSE			>sp|O43237|DC1L2_HUMAN Cytoplasmic dynein 1 light intermediate chain 2 OS=Homo sapiens GN=DYNC1LI2 PE=1 SV=1																		1	1	1	1	1	1	1	1	1	1	0	0	1	0	0	1	0	0	1
80	4462;4756					sp|O43242|PSMD3_HUMAN	2	2	2	FALSE			>sp|O43242|PSMD3_HUMAN 26S proteasome non-ATPase regulatory subunit 3 OS=Homo sapiens GN=PSMD3 PE=1 SV=2																		1	2	2	3	2	2	3	2	2	3	1	2	1	1	2	1	1	2	1
81	343					sp|O43264|ZW10_HUMAN	1	1	1	FALSE			>sp|O43264|ZW10_HUMAN Centromere/kinetochore protein zw10 homolog OS=Homo sapiens GN=ZW10 PE=1 SV=3																		1	1	1	1	1	1	1	1	1	1	0	1	0	0	1	0	0	1	0
82	693					sp|O43294|TGFI1_HUMAN	1	1	1	FALSE			>sp|O43294|TGFI1_HUMAN Transforming growth factor beta-1-induced transcript 1 protein OS=Homo sapiens GN=TGFB1I1 PE=1 SV=2																		1	1	1	2	1	1	2	1	1	2	0	1	1	0	1	1	0	1	1
83	205;4243;6479					sp|O43324|MCA3_HUMAN	3	3	3	FALSE			>sp|O43324|MCA3_HUMAN Eukaryotic translation elongation factor 1 epsilon-1 OS=Homo sapiens GN=EEF1E1 PE=1 SV=1																		1	3	3	4	3	3	4	3	3	4	2	1	1	2	1	1	2	1	1
84	141;813;3976;4508;4609;4904;5130;5215					sp|O43390|HNRPR_HUMAN	8	8	5	FALSE			>sp|O43390|HNRPR_HUMAN Heterogeneous nuclear ribonucleoprotein R OS=Homo sapiens GN=HNRNPR PE=1 SV=1																		1	8	8	13	8	8	13	5	5	8	3	3	7	3	3	7	2	2	4
85	361;4181					sp|O43592|XPOT_HUMAN	2	2	2	FALSE			>sp|O43592|XPOT_HUMAN Exportin-T OS=Homo sapiens GN=XPOT PE=1 SV=2																		1	2	2	2	2	2	2	2	2	2	0	2	0	0	2	0	0	2	0
86	5068					sp|O43615|TIM44_HUMAN	1	1	1	FALSE			>sp|O43615|TIM44_HUMAN Mitochondrial import inner membrane translocase subunit TIM44 OS=Homo sapiens GN=TIMM44 PE=1 SV=2																		1	1	1	1	1	1	1	1	1	1	0	1	0	0	1	0	0	1	0
87	3065					sp|O43617|TPPC3_HUMAN	1	1	1	FALSE			>sp|O43617|TPPC3_HUMAN Trafficking protein particle complex subunit 3 OS=Homo sapiens GN=TRAPPC3 PE=1 SV=1																		1	1	1	1	1	1	1	1	1	1	0	0	1	0	0	1	0	0	1
88	1;145;190;191;233;449;460;461;641;688;711;726;791;891;914;962;1031;1164;1697;1928;1929;2040;2044;2138;2495;2496;2657;2694;2775;2851;2852;2885;2901;3279;3437;3438;3448;3577;3656;3758;3833;4125;4203;4268;4269;5164;5167;5647;5744;6296	36;37;38;39;40;41;42;43;44;45	26;27;28;29;30;31	141;145;240;258;295;373;435;679;767;883	60;173;351;499;793;879	sp|O43707|ACTN4_HUMAN;sp|Q9H254|SPTN4_HUMAN	50;1	50;1	28;1	FALSE			>sp|O43707|ACTN4_HUMAN Alpha-actinin-4 OS=Homo sapiens GN=ACTN4 PE=1 SV=2																		2	50	62	99	50	62	99	28	39	59	19	31	43	19	31	43	11	18	22
89	321;5078					sp|O43731|ERD23_HUMAN	2	2	2	FALSE			>sp|O43731|ERD23_HUMAN ER lumen protein retaining receptor 3 OS=Homo sapiens GN=KDELR3 PE=2 SV=1																		1	2	2	3	2	2	3	2	2	3	1	2	0	1	2	0	1	2	0
90	2790					sp|O43747|AP1G1_HUMAN	1	1	1	FALSE			>sp|O43747|AP1G1_HUMAN AP-1 complex subunit gamma-1 OS=Homo sapiens GN=AP1G1 PE=1 SV=5																		1	1	1	1	1	1	1	1	1	1	0	1	1	0	1	1	0	1	1
91	1342;4002					sp|O43776|SYNC_HUMAN	2	2	2	FALSE			>sp|O43776|SYNC_HUMAN Asparaginyl-tRNA synthetase, cytoplasmic OS=Homo sapiens GN=NARS PE=1 SV=1																		1	2	2	4	2	2	4	2	2	4	2	1	2	2	1	2	2	1	2
92	325;803;1518;1561;2176;2179;2620;2971;3023;3928;4592;4877;5837;5860;5954;6219;6305;6341					sp|O43795|MYO1B_HUMAN;sp|Q9UBC5|MYO1A_HUMAN	18;1	18;1	18;1	FALSE			>sp|O43795|MYO1B_HUMAN Myosin-Ib OS=Homo sapiens GN=MYO1B PE=1 SV=3																		2	18	18	24	18	18	24	18	18	24	2	8	18	2	8	18	2	8	18
93	2957					sp|O43809|CPSF5_HUMAN	1	1	1	FALSE			>sp|O43809|CPSF5_HUMAN Cleavage and polyadenylation specificity factor subunit 5 OS=Homo sapiens GN=NUDT21 PE=1 SV=1																		1	1	1	2	1	1	2	1	1	2	1	1	0	1	1	0	1	1	0
94	3941					sp|O43837|IDH3B_HUMAN	1	1	1	FALSE			>sp|O43837|IDH3B_HUMAN Isocitrate dehydrogenase [NAD] subunit beta, mitochondrial OS=Homo sapiens GN=IDH3B PE=1 SV=2																		1	1	1	1	1	1	1	1	1	1	0	1	0	0	1	0	0	1	0
95	6133					sp|O43852|CALU_HUMAN	1	1	1	FALSE			>sp|O43852|CALU_HUMAN Calumenin OS=Homo sapiens GN=CALU PE=1 SV=2																		1	1	1	2	1	1	2	1	1	2	0	1	1	0	1	1	0	1	1
96	5780					sp|P28370|SMCA1_HUMAN;sp|O60264|SMCA5_HUMAN	1;1	1;1	1;1	FALSE			>sp|P28370|SMCA1_HUMAN Probable global transcription activator SNF2L1 OS=Homo sapiens GN=SMARCA1 PE=1 SV=2;>sp|O60264|SMCA5_HUMAN SWI/SNF-related matrix-associated actin-dependent regulator of chromatin subfamily A member 5 OS=Homo sapiens GN=SMARCA5 PE=1																		2	1	1	1	1	1	1	1	1	1	0	0	1	0	0	1	0	0	1
97	2486;3613;4947;5106					sp|O60282|KIF5C_HUMAN	4	1	1	FALSE			>sp|O60282|KIF5C_HUMAN Kinesin heavy chain isoform 5C OS=Homo sapiens GN=KIF5C PE=1 SV=1																		1	4	4	6	1	1	1	1	1	1	1	2	3	1	0	0	1	0	0
98	94;141;779;3280;3974;4508;5130					sp|O60506|HNRPQ_HUMAN	7	4	4	FALSE			>sp|O60506|HNRPQ_HUMAN Heterogeneous nuclear ribonucleoprotein Q OS=Homo sapiens GN=SYNCRIP PE=1 SV=2																		1	7	7	11	4	4	6	4	4	6	2	4	5	1	3	2	1	3	2
99	3537;4559;5442;5645					sp|O60568|PLOD3_HUMAN	4	4	4	FALSE			>sp|O60568|PLOD3_HUMAN Procollagen-lysine,2-oxoglutarate 5-dioxygenase 3 OS=Homo sapiens GN=PLOD3 PE=1 SV=1																		1	4	4	4	4	4	4	4	4	4	1	1	3	1	1	3	1	1	3
100	3285;4074;5020					sp|O60610|DIAP1_HUMAN	3	3	3	FALSE			>sp|O60610|DIAP1_HUMAN Protein diaphanous homolog 1 OS=Homo sapiens GN=DIAPH1 PE=1 SV=2																		1	3	3	3	3	3	3	3	3	3	0	2	2	0	2	2	0	2	2
101	4103					sp|O60641|AP180_HUMAN;sp|Q13492|PICAL_HUMAN	1;1	1;1	1;1	FALSE			>sp|O60641|AP180_HUMAN Clathrin coat assembly protein AP180 OS=Homo sapiens GN=SNAP91 PE=1 SV=2;>sp|Q13492|PICAL_HUMAN Phosphatidylinositol-binding clathrin assembly protein OS=Homo sapiens GN=PICALM PE=1 SV=2																		2	1	1	2	1	1	2	1	1	2	1	0	1	1	0	1	1	0	1
102	869;1721;4561;4973;5252;5736	46		177		sp|O60664|M6PBP_HUMAN	6	6	6	FALSE			>sp|O60664|M6PBP_HUMAN Mannose-6-phosphate receptor-binding protein 1 OS=Homo sapiens GN=M6PRBP1 PE=1 SV=2																		1	6	7	8	6	7	8	6	7	8	4	5	2	4	5	2	4	5	2
103	478;1074;2110;2368;2401;3642;5748;5781;6001		32		276	sp|O60701|UGDH_HUMAN	9	9	9	FALSE			>sp|O60701|UGDH_HUMAN UDP-glucose 6-dehydrogenase OS=Homo sapiens GN=UGDH PE=1 SV=1																		1	9	9	15	9	9	15	9	9	15	7	6	6	7	6	6	7	6	6
104	299;1949;2630					sp|O60716|CTND1_HUMAN	3	3	3	FALSE			>sp|O60716|CTND1_HUMAN Catenin delta-1 OS=Homo sapiens GN=CTNND1 PE=1 SV=1																		1	3	3	3	3	3	3	3	3	3	0	1	2	0	1	2	0	1	2
105	1063;3003					sp|O60762|DPM1_HUMAN	2	2	2	FALSE			>sp|O60762|DPM1_HUMAN Dolichol-phosphate mannosyltransferase OS=Homo sapiens GN=DPM1 PE=1 SV=1																		1	2	2	2	2	2	2	2	2	2	1	1	0	1	1	0	1	1	0
106	1896;2577;3416;3898	47		8		sp|O60763|USO1_HUMAN	4	4	4	FALSE			>sp|O60763|USO1_HUMAN General vesicular transport factor p115 OS=Homo sapiens GN=USO1 PE=1 SV=2																		1	4	4	4	4	4	4	4	4	4	2	2	3	2	2	3	2	2	3
107	340;341;989;1098;2669;3208;4379;4917;5785	48;49		60;63		sp|O60814|H2B1K_HUMAN;sp|P57053|H2BFS_HUMAN;sp|P58876|H2B1D_HUMAN;sp|Q5QNW6|H2B2F_HUMAN;sp|Q93079|H2B1H_HUMAN;sp|Q99877|H2B1N_HUMAN;sp|Q99879|H2B1M_HUMAN;sp|P62807|H2B1C_HUMAN;sp|Q99880|H2B1L_HUMAN	9;9;9;9;9;9;9;9;8	9;9;9;9;9;9;9;9;8	2;2;2;2;2;2;2;2;2	FALSE			>sp|O60814|H2B1K_HUMAN Histone H2B type 1-K OS=Homo sapiens GN=HIST1H2BK PE=1 SV=3;>sp|P57053|H2BFS_HUMAN Histone H2B type F-S OS=Homo sapiens GN=H2BFS PE=1 SV=2;>sp|P58876|H2B1D_HUMAN Histone H2B type 1-D OS=Homo sapiens GN=HIST1H2BD PE=1 SV=2;>sp|Q5QNW6|																		9	9	12	22	9	12	22	2	2	4	5	7	7	5	7	7	1	2	1
108	781					sp|O60826|CCD22_HUMAN	1	1	1	FALSE			>sp|O60826|CCD22_HUMAN Coiled-coil domain-containing protein 22 OS=Homo sapiens GN=CCDC22 PE=1 SV=1																		1	1	1	1	1	1	1	1	1	1	0	1	0	0	1	0	0	1	0
109	229;4593;5302					sp|O60831|PRAF2_HUMAN	3	3	3	FALSE			>sp|O60831|PRAF2_HUMAN PRA1 family protein 2 OS=Homo sapiens GN=PRAF2 PE=1 SV=1																		1	3	3	3	3	3	3	3	3	3	0	1	2	0	1	2	0	1	2
110	254;2899					sp|O60832|DKC1_HUMAN	2	2	2	FALSE			>sp|O60832|DKC1_HUMAN H/ACA ribonucleoprotein complex subunit 4 OS=Homo sapiens GN=DKC1 PE=1 SV=3																		1	2	2	3	2	2	3	2	2	3	2	0	1	2	0	1	2	0	1
111	1957;2427;3108;3228;4827					sp|O60841|IF2P_HUMAN	5	5	5	FALSE			>sp|O60841|IF2P_HUMAN Eukaryotic translation initiation factor 5B OS=Homo sapiens GN=EIF5B PE=1 SV=3																		1	5	5	7	5	5	7	5	5	7	2	4	4	2	4	4	2	4	4
112	5324					sp|O60888|CUTA_HUMAN	1	1	1	FALSE			>sp|O60888|CUTA_HUMAN Protein CutA OS=Homo sapiens GN=CUTA PE=1 SV=2																		1	1	1	2	1	1	2	1	1	2	1	1	0	1	1	0	1	1	0
113	158;1224;1271;3623;5577;5690;6056;6190;6191;6215					sp|O75083|WDR1_HUMAN	10	10	10	FALSE			>sp|O75083|WDR1_HUMAN WD repeat-containing protein 1 OS=Homo sapiens GN=WDR1 PE=1 SV=4																		1	10	10	14	10	10	14	10	10	14	7	7	5	7	7	5	7	7	5
114	1520;2911					sp|O75116|ROCK2_HUMAN;sp|Q13464|ROCK1_HUMAN	2;1	2;1	2;1	FALSE			>sp|O75116|ROCK2_HUMAN Rho-associated protein kinase 2 OS=Homo sapiens GN=ROCK2 PE=1 SV=3;>sp|Q13464|ROCK1_HUMAN Rho-associated protein kinase 1 OS=Homo sapiens GN=ROCK1 PE=1 SV=1																		2	2	2	3	2	2	3	2	2	3	1	1	2	1	1	2	1	1	2
115	961					sp|Q7Z460|CLAP1_HUMAN;sp|O75122|CLAP2_HUMAN	1;1	1;1	1;1	FALSE			>sp|Q7Z460|CLAP1_HUMAN CLIP-associating protein 1 OS=Homo sapiens GN=CLASP1 PE=1 SV=1;>sp|O75122|CLAP2_HUMAN CLIP-associating protein 2 OS=Homo sapiens GN=CLASP2 PE=1 SV=2																		2	1	1	1	1	1	1	1	1	1	0	1	1	0	1	1	0	1	1
116	4837					sp|O75131|CPNE3_HUMAN	1	1	1	FALSE			>sp|O75131|CPNE3_HUMAN Copine-3 OS=Homo sapiens GN=CPNE3 PE=1 SV=1																		1	1	1	2	1	1	2	1	1	2	1	0	0	1	0	0	1	0	0
117	115;2581;4308					sp|O75165|DJC13_HUMAN	3	3	3	FALSE			>sp|O75165|DJC13_HUMAN DnaJ homolog subfamily C member 13 OS=Homo sapiens GN=DNAJC13 PE=1 SV=4																		1	3	3	3	3	3	3	3	3	3	3	2	1	3	2	1	3	2	1
118	6278					sp|O75340|PDCD6_HUMAN	1	1	1	FALSE			>sp|O75340|PDCD6_HUMAN Programmed cell death protein 6 OS=Homo sapiens GN=PDCD6 PE=1 SV=1																		1	1	1	2	1	1	2	1	1	2	1	1	1	1	1	1	1	1	1
119	2927;3547;4174;4459					sp|O75347|TBCA_HUMAN	4	4	4	FALSE			>sp|O75347|TBCA_HUMAN Tubulin-specific chaperone A OS=Homo sapiens GN=TBCA PE=1 SV=3																		1	4	4	4	4	4	4	4	4	4	0	0	4	0	0	4	0	0	4
120	3252;6419					sp|O75352|MPU1_HUMAN	2	2	2	FALSE			>sp|O75352|MPU1_HUMAN Mannose-P-dolichol utilization defect 1 protein OS=Homo sapiens GN=MPDU1 PE=1 SV=2																		1	2	2	4	2	2	4	2	2	4	2	2	1	2	2	1	2	2	1
121	148;607;1910					sp|O75367|H2AY_HUMAN;sp|Q9P0M6|H2AW_HUMAN	3;1	3;1	3;1	FALSE			>sp|O75367|H2AY_HUMAN Core histone macro-H2A.1 OS=Homo sapiens GN=H2AFY PE=1 SV=4																		2	3	3	3	3	3	3	3	3	3	2	0	1	2	0	1	2	0	1
122	622;1150;2107;2171;2684;3053;3055;3191;3581;4252;4626;4834;5083;5111;5438;5495;5588;5732;5763;5960;5998;6240;6331		33;34;35		660;1326;1617	sp|O75369|FLNB_HUMAN	23	20	20	FALSE			>sp|O75369|FLNB_HUMAN Filamin-B OS=Homo sapiens GN=FLNB PE=1 SV=1																		1	23	23	27	20	20	21	20	20	21	17	6	17	14	3	14	14	3	14
123	260;1769;1770					sp|O75390|CISY_HUMAN	3	3	3	FALSE			>sp|O75390|CISY_HUMAN Citrate synthase, mitochondrial OS=Homo sapiens GN=CS PE=1 SV=2																		1	3	3	5	3	3	5	3	3	5	1	3	1	1	3	1	1	3	1
124	1578;2399;2714;3987;5449;5792	50		149		sp|O75396|SC22B_HUMAN	6	6	6	FALSE			>sp|O75396|SC22B_HUMAN Vesicle-trafficking protein SEC22b OS=Homo sapiens GN=SEC22B PE=1 SV=3																		1	6	8	11	6	8	11	6	8	11	4	3	4	4	3	4	4	3	4
125	1447;1475;1503;4416	51		649		sp|O75400|PR40A_HUMAN	4	4	4	FALSE			>sp|O75400|PR40A_HUMAN Pre-mRNA-processing factor 40 homolog A OS=Homo sapiens GN=PRPF40A PE=1 SV=2																		1	4	5	5	4	5	5	4	5	5	0	4	0	0	4	0	0	4	0
126	2484					sp|O75477|ERLN1_HUMAN;sp|O94905|ERLN2_HUMAN	1;1	1;1	1;1	FALSE			>sp|O75477|ERLN1_HUMAN Erlin-1 OS=Homo sapiens GN=ERLIN1 PE=1 SV=1;>sp|O94905|ERLN2_HUMAN Erlin-2 OS=Homo sapiens GN=ERLIN2 PE=1 SV=1																		2	1	1	2	1	1	2	1	1	2	1	1	1	1	1	1	1	1	1
127	4300;5441;6006					sp|O75489|NDUS3_HUMAN	3	3	3	FALSE			>sp|O75489|NDUS3_HUMAN NADH dehydrogenase [ubiquinone] iron-sulfur protein 3, mitochondrial OS=Homo sapiens GN=NDUFS3 PE=1 SV=1																		1	3	3	6	3	3	6	3	3	6	3	3	0	3	3	0	3	3	0
128	6253					sp|O75494|FUSIP_HUMAN	1	1	1	FALSE			>sp|O75494|FUSIP_HUMAN FUS-interacting serine-arginine-rich protein 1 OS=Homo sapiens GN=FUSIP1 PE=1 SV=1																		1	1	1	1	1	1	1	1	1	1	0	1	0	0	1	0	0	1	0
129	182;1122;4781;4782;5052;5063					sp|O75533|SF3B1_HUMAN	6	6	6	FALSE			>sp|O75533|SF3B1_HUMAN Splicing factor 3B subunit 1 OS=Homo sapiens GN=SF3B1 PE=1 SV=2																		1	6	6	7	6	6	7	6	6	7	1	5	4	1	5	4	1	5	4
130	6429					sp|O75607|NPM3_HUMAN	1	1	1	FALSE			>sp|O75607|NPM3_HUMAN Nucleoplasmin-3 OS=Homo sapiens GN=NPM3 PE=1 SV=3																		1	1	1	2	1	1	2	1	1	2	1	1	1	1	1	1	1	1	1
131	178;733;3609					sp|O75643|U520_HUMAN	3	3	3	FALSE			>sp|O75643|U520_HUMAN U5 small nuclear ribonucleoprotein 200 kDa helicase OS=Homo sapiens GN=SNRNP200 PE=1 SV=2																		1	3	3	4	3	3	4	3	3	4	1	2	2	1	2	2	1	2	2
132	3179;4991;6329					sp|O75694|NU155_HUMAN	3	3	3	FALSE			>sp|O75694|NU155_HUMAN Nuclear pore complex protein Nup155 OS=Homo sapiens GN=NUP155 PE=1 SV=1																		1	3	3	4	3	3	4	3	3	4	2	2	1	2	2	1	2	2	1
133	1329;5348					sp|O75718|CRTAP_HUMAN	2	2	2	FALSE			>sp|O75718|CRTAP_HUMAN Cartilage-associated protein OS=Homo sapiens GN=CRTAP PE=1 SV=1																		1	2	2	3	2	2	3	2	2	3	0	2	1	0	2	1	0	2	1
134	1825;3058;3576;3951					sp|O75874|IDHC_HUMAN	4	3	3	FALSE			>sp|O75874|IDHC_HUMAN Isocitrate dehydrogenase [NADP] cytoplasmic OS=Homo sapiens GN=IDH1 PE=1 SV=2																		1	4	4	7	3	3	6	3	3	6	2	1	4	2	1	3	2	1	3
135	571;1174;3469;3679;5301	52		162		sp|O75915|PRAF3_HUMAN	5	5	5	FALSE			>sp|O75915|PRAF3_HUMAN PRA1 family protein 3 OS=Homo sapiens GN=ARL6IP5 PE=1 SV=1																		1	5	7	12	5	7	12	5	7	12	5	5	4	5	5	4	5	5	4
136	3639;4980;5153					sp|O75947|ATP5H_HUMAN	3	3	3	FALSE			>sp|O75947|ATP5H_HUMAN ATP synthase subunit d, mitochondrial OS=Homo sapiens GN=ATP5H PE=1 SV=3																		1	3	3	5	3	3	5	3	3	5	3	3	2	3	3	2	3	3	2
137	2859;5277					sp|O75964|ATP5L_HUMAN	2	2	2	FALSE			>sp|O75964|ATP5L_HUMAN ATP synthase subunit g, mitochondrial OS=Homo sapiens GN=ATP5L PE=1 SV=3																		1	2	2	4	2	2	4	2	2	4	2	1	0	2	1	0	2	1	0
138	373;5250					sp|O76024|WFS1_HUMAN	2	2	2	FALSE			>sp|O76024|WFS1_HUMAN Wolframin OS=Homo sapiens GN=WFS1 PE=1 SV=1																		1	2	2	3	2	2	3	2	2	3	2	1	0	2	1	0	2	1	0
139	916;5739					sp|O76094|SRP72_HUMAN	2	2	2	FALSE			>sp|O76094|SRP72_HUMAN Signal recognition particle 72 kDa protein OS=Homo sapiens GN=SRP72 PE=1 SV=3																		1	2	2	2	2	2	2	2	2	2	0	1	1	0	1	1	0	1	1
140	2667;2937;5325					sp|O94874|K0776_HUMAN	3	3	3	FALSE			>sp|O94874|K0776_HUMAN UPF0555 protein KIAA0776 OS=Homo sapiens GN=KIAA0776 PE=1 SV=2																		1	3	3	4	3	3	4	3	3	4	0	2	2	0	2	2	0	2	2
141	3268					sp|O94903|PROSC_HUMAN	1	1	1	FALSE			>sp|O94903|PROSC_HUMAN Proline synthetase co-transcribed bacterial homolog protein OS=Homo sapiens GN=PROSC PE=1 SV=1																		1	1	1	1	1	1	1	1	1	1	1	0	0	1	0	0	1	0	0
142	4225;6184					sp|O94925|GLSK_HUMAN	2	2	2	FALSE			>sp|O94925|GLSK_HUMAN Glutaminase kidney isoform, mitochondrial OS=Homo sapiens GN=GLS PE=1 SV=1																		1	2	2	2	2	2	2	2	2	2	1	1	0	1	1	0	1	1	0
143	1719;2410;3705;5629					sp|O94973|AP2A2_HUMAN	4	1	1	FALSE			>sp|O94973|AP2A2_HUMAN AP-2 complex subunit alpha-2 OS=Homo sapiens GN=AP2A2 PE=1 SV=2																		1	4	4	6	1	1	1	1	1	1	0	1	4	0	0	1	0	0	1
144	1176;2141;2541;2751;3103;3586;3798;4038;4386;4483					sp|O94979|SC31A_HUMAN	10	10	10	FALSE			>sp|O94979|SC31A_HUMAN Protein transport protein Sec31A OS=Homo sapiens GN=SEC31A PE=1 SV=3																		1	10	10	12	10	10	12	10	10	12	2	3	10	2	3	10	2	3	10
145	701					sp|O95202|LETM1_HUMAN	1	1	1	FALSE			>sp|O95202|LETM1_HUMAN LETM1 and EF-hand domain-containing protein 1, mitochondrial OS=Homo sapiens GN=LETM1 PE=1 SV=1																		1	1	1	1	1	1	1	1	1	1	0	1	1	0	1	1	0	1	1
146	6428					sp|O95249|GOSR1_HUMAN	1	1	1	FALSE			>sp|O95249|GOSR1_HUMAN Golgi SNAP receptor complex member 1 OS=Homo sapiens GN=GOSR1 PE=1 SV=1																		1	1	1	2	1	1	2	1	1	2	0	1	0	0	1	0	0	1	0
147	1034					sp|O95336|6PGL_HUMAN	1	1	1	FALSE			>sp|O95336|6PGL_HUMAN 6-phosphogluconolactonase OS=Homo sapiens GN=PGLS PE=1 SV=2																		1	1	1	1	1	1	1	1	1	1	0	1	0	0	1	0	0	1	0
148	2022;5821					sp|O95340|PAPS2_HUMAN	2	2	2	FALSE			>sp|O95340|PAPS2_HUMAN Bifunctional 3'-phosphoadenosine 5'-phosphosulfate synthetase 2 OS=Homo sapiens GN=PAPSS2 PE=1 SV=2																		1	2	2	2	2	2	2	2	2	2	0	1	1	0	1	1	0	1	1
149	70;1061;1100;1136;4052;4840;4841					sp|O95373|IPO7_HUMAN	7	7	7	FALSE			>sp|O95373|IPO7_HUMAN Importin-7 OS=Homo sapiens GN=IPO7 PE=1 SV=1																		1	7	7	9	7	7	9	7	7	9	1	5	4	1	5	4	1	5	4
150	3719					sp|O95394|AGM1_HUMAN	1	1	1	FALSE			>sp|O95394|AGM1_HUMAN Phosphoacetylglucosamine mutase OS=Homo sapiens GN=PGM3 PE=1 SV=1																		1	1	1	1	1	1	1	1	1	1	0	0	1	0	0	1	0	0	1
151	5611					sp|O95433|AHSA1_HUMAN	1	1	1	FALSE			>sp|O95433|AHSA1_HUMAN Activator of 90 kDa heat shock protein ATPase homolog 1 OS=Homo sapiens GN=AHSA1 PE=1 SV=1																		1	1	1	2	1	1	2	1	1	2	1	0	0	1	0	0	1	0	0
152	6364					sp|O95528|GTR10_HUMAN	1	1	1	FALSE			>sp|O95528|GTR10_HUMAN Solute carrier family 2, facilitated glucose transporter member 10 OS=Homo sapiens GN=SLC2A10 PE=1 SV=2																		1	1	1	1	1	1	1	1	1	1	1	1	0	1	1	0	1	1	0
153	5394					sp|O95563|BR44_HUMAN	1	1	1	FALSE			>sp|O95563|BR44_HUMAN Brain protein 44 OS=Homo sapiens GN=BRP44 PE=1 SV=1																		1	1	2	3	1	2	3	1	2	3	1	1	0	1	1	0	1	1	0
154	3982;5818					sp|O95573|ACSL3_HUMAN	2	2	2	FALSE			>sp|O95573|ACSL3_HUMAN Long-chain-fatty-acid--CoA ligase 3 OS=Homo sapiens GN=ACSL3 PE=1 SV=3																		1	2	2	2	2	2	2	2	2	2	1	0	1	1	0	1	1	0	1
155	1218;1719;2410;2920;3874;4301;5629					sp|O95782|AP2A1_HUMAN	7	7	4	FALSE			>sp|O95782|AP2A1_HUMAN AP-2 complex subunit alpha-1 OS=Homo sapiens GN=AP2A1 PE=1 SV=2																		1	7	7	10	7	7	10	4	4	5	2	2	6	2	2	6	2	1	3
156	5243					sp|O95816|BAG2_HUMAN	1	1	1	FALSE			>sp|O95816|BAG2_HUMAN BAG family molecular chaperone regulator 2 OS=Homo sapiens GN=BAG2 PE=1 SV=1																		1	1	1	1	1	1	1	1	1	1	0	0	1	0	0	1	0	0	1
157	81;272;1125;1314;1968;2547;3604;5674					sp|O95864|FADS2_HUMAN	8	8	8	FALSE			>sp|O95864|FADS2_HUMAN Fatty acid desaturase 2 OS=Homo sapiens GN=FADS2 PE=1 SV=1																		1	8	8	15	8	8	15	8	8	15	8	6	4	8	6	4	8	6	4
158	1798;5454;5936;6157		36		308	sp|O96005|CLPT1_HUMAN	4	4	4	FALSE			>sp|O96005|CLPT1_HUMAN Cleft lip and palate transmembrane protein 1 OS=Homo sapiens GN=CLPTM1 PE=1 SV=1																		1	4	4	7	4	4	7	4	4	7	3	4	2	3	4	2	3	4	2
159	507;764;765;840;841;1260;1585;2604;2766;3114;3200;3301;3540;4071;4123;4393;4495;4504;4505;5675;5984	53;54	37	62;63	163	sp|P00338|LDHA_HUMAN;sp|Q6ZMR3|LDH6A_HUMAN;sp|Q9BYZ2|LDH6B_HUMAN;sp|P07864|LDHC_HUMAN	21;3;2;1	21;3;2;1	19;2;1;0	FALSE			>sp|P00338|LDHA_HUMAN L-lactate dehydrogenase A chain OS=Homo sapiens GN=LDHA PE=1 SV=2																		4	21	26	49	21	26	49	19	23	44	18	16	13	18	16	13	16	14	11
160	2243;5446;6371;6372					sp|P00367|DHE3_HUMAN;sp|P49448|DHE4_HUMAN	4;4	4;4	4;4	FALSE			>sp|P00367|DHE3_HUMAN Glutamate dehydrogenase 1, mitochondrial OS=Homo sapiens GN=GLUD1 PE=1 SV=2;>sp|P49448|DHE4_HUMAN Glutamate dehydrogenase 2, mitochondrial OS=Homo sapiens GN=GLUD2 PE=1 SV=2																		2	4	4	5	4	4	5	4	4	5	1	3	1	1	3	1	1	3	1
161	1168;1274;1814;3063;4928;4950	55;56		177;187		sp|P00387|NB5R3_HUMAN	6	6	6	FALSE			>sp|P00387|NB5R3_HUMAN NADH-cytochrome b5 reductase 3 OS=Homo sapiens GN=CYB5R3 PE=1 SV=3																		1	6	8	11	6	8	11	6	8	11	4	5	1	4	5	1	4	5	1
162	2376;3153					sp|P00403|COX2_HUMAN	2	2	2	FALSE			>sp|P00403|COX2_HUMAN Cytochrome c oxidase subunit 2 OS=Homo sapiens GN=MT-CO2 PE=1 SV=1																		1	2	2	3	2	2	3	2	2	3	2	1	1	2	1	1	2	1	1
163	3532;5587;5685					sp|P00491|PNPH_HUMAN	3	3	3	FALSE			>sp|P00491|PNPH_HUMAN Purine nucleoside phosphorylase OS=Homo sapiens GN=NP PE=1 SV=2																		1	3	3	5	3	3	5	3	3	5	1	3	2	1	3	2	1	3	2
164	1206					sp|P00492|HPRT_HUMAN	1	1	1	FALSE			>sp|P00492|HPRT_HUMAN Hypoxanthine-guanine phosphoribosyltransferase OS=Homo sapiens GN=HPRT1 PE=1 SV=2																		1	1	1	1	1	1	1	1	1	1	1	0	0	1	0	0	1	0	0
165	665;1485					sp|P00505|AATM_HUMAN	2	2	2	FALSE			>sp|P00505|AATM_HUMAN Aspartate aminotransferase, mitochondrial OS=Homo sapiens GN=GOT2 PE=1 SV=2																		1	2	2	3	2	2	3	2	2	3	2	1	1	2	1	1	2	1	1
166	0;58;165;253;2557;2986;3488;4747;5121;5506;5507;5797;5801;6149	57;58	38;39	176;251	108;316	sp|P00558|PGK1_HUMAN;sp|P07205|PGK2_HUMAN	14;4	14;4	14;4	FALSE			>sp|P00558|PGK1_HUMAN Phosphoglycerate kinase 1 OS=Homo sapiens GN=PGK1 PE=1 SV=3																		2	14	16	23	14	16	23	14	16	23	7	12	9	7	12	9	7	12	9
167	1830					sp|P00568|KAD1_HUMAN	1	1	1	FALSE			>sp|P00568|KAD1_HUMAN Adenylate kinase isoenzyme 1 OS=Homo sapiens GN=AK1 PE=1 SV=3																		1	1	1	1	1	1	1	1	1	1	1	0	0	1	0	0	1	0	0
168	3098					sp|P00846|ATP6_HUMAN	1	1	1	FALSE			>sp|P00846|ATP6_HUMAN ATP synthase subunit a OS=Homo sapiens GN=MT-ATP6 PE=1 SV=1																		1	1	1	2	1	1	2	1	1	2	1	1	1	1	1	1	1	1	1
169	380;722;1202;1837;2148;2149;2785;3790;3901;4055;4228;5662;5923	59	40	161	132	sp|P00966|ASSY_HUMAN	13	13	13	FALSE			>sp|P00966|ASSY_HUMAN Argininosuccinate synthase OS=Homo sapiens GN=ASS1 PE=1 SV=2																		1	13	15	21	13	15	21	13	15	21	5	8	9	5	8	9	5	8	9
170	3593;4224;4987					sp|P01111|RASN_HUMAN;sp|P01112|RASH_HUMAN;sp|P01116|RASK_HUMAN	3;2;2	3;2;2	3;2;2	FALSE			>sp|P01111|RASN_HUMAN GTPase NRas OS=Homo sapiens GN=NRAS PE=1 SV=1;>sp|P01112|RASH_HUMAN GTPase HRas OS=Homo sapiens GN=HRAS PE=1 SV=1;>sp|P01116|RASK_HUMAN GTPase KRas OS=Homo sapiens GN=KRAS PE=1 SV=1																		3	3	3	3	3	3	3	3	3	3	3	0	0	3	0	0	3	0	0
171	1991;4983;6181;6300;6376		41		283	sp|P01892|1A02_HUMAN;sp|P10316|1A69_HUMAN;sp|P01891|1A68_HUMAN;sp|Q09160|1A80_HUMAN	5;5;3;1	5;5;3;1	2;2;1;0	FALSE			>sp|P01892|1A02_HUMAN HLA class I histocompatibility antigen, A-2 alpha chain OS=Homo sapiens GN=HLA-A PE=1 SV=1;>sp|P10316|1A69_HUMAN HLA class I histocompatibility antigen, A-69 alpha chain OS=Homo sapiens GN=HLA-A PE=1 SV=2;>sp|P01891|1A68_HUMAN HLA cla																		4	5	5	9	5	5	9	2	2	3	2	4	4	2	4	4	0	1	2
172	845;1624;1758;1759;1815;1839;1848;1904;1917;4090;4138;4629;4635;4774;4775;4913;5120		42		1282	sp|P02452|CO1A1_HUMAN;CON_sp_00702685.1|TREMBL:Q862S4	17;2	17;2	17;2	FALSE			>sp|P02452|CO1A1_HUMAN Collagen alpha-1(I) chain OS=Homo sapiens GN=COL1A1 PE=1 SV=4																		2	17	17	25	17	17	25	17	17	25	11	7	14	11	7	14	11	7	14
174	2059;2375		43		1460	sp|P02462|CO4A1_HUMAN	2	2	2	FALSE			>sp|P02462|CO4A1_HUMAN Collagen alpha-1(IV) chain OS=Homo sapiens GN=COL4A1 PE=1 SV=3																		1	2	2	2	2	2	2	2	2	2	0	2	2	0	2	2	0	2	2
175	418;438;953;1145;1146;2155;2473;2548;2549;2807;2868;2926;3105;3165;3354;3369;3391;3402;3407;3811;3960;4082;4296;4325;4326;4622;4727;4807;4949;5012;5013;5204;5205;5489;5490;6474;6475	60;61;62	44	187;352;540	522	sp|P02545|LMNA_HUMAN	37	37	37	FALSE			>sp|P02545|LMNA_HUMAN Lamin-A/C OS=Homo sapiens GN=LMNA PE=1 SV=1																		1	37	42	71	37	42	71	37	42	71	21	15	28	21	15	28	21	15	28
176	405;602;603;604;685;797;921;987;1226;1289;1446;1453;1545;1546;1573;1712;1741;2067;2095;2136;2199;2200;2483;2552;2573;2632;2772;3038;3512;3513;4012;4013;4098;4099;4149;4150;4160;4184;4408;4409;4476;4581;4899;4903;4935;4995;4996;5038;5061;5105;5190;5290;5372;5433;5435;5545;5883;5925;5968;5979;5980;6002;6055;6108;6109;6135;6147;6166;6473	63;64;65;66;67	45;46;47;48;49;50;51;52;53;54;55;56;57	463;926;1283;1548;2050	52;76;78;374;446;461;470;555;561;2206;2251;2288;2295	sp|P02751|FINC_HUMAN	69	69	69	FALSE			>sp|P02751|FINC_HUMAN Fibronectin OS=Homo sapiens GN=FN1 PE=1 SV=3																		1	69	79	126	69	79	126	69	79	126	63	50	60	63	50	60	63	50	60
177	2356;5932					sp|P02786|TFR1_HUMAN	2	2	2	FALSE			>sp|P02786|TFR1_HUMAN Transferrin receptor protein 1 OS=Homo sapiens GN=TFRC PE=1 SV=2																		1	2	2	2	2	2	2	2	2	2	1	1	1	1	1	1	1	1	1
178	2731;3004;3717					sp|P02792|FRIL_HUMAN	3	3	3	FALSE			>sp|P02792|FRIL_HUMAN Ferritin light chain OS=Homo sapiens GN=FTL PE=1 SV=2																		1	3	3	5	3	3	5	3	3	5	2	2	3	2	2	3	2	2	3
179	6100					sp|P03891|NU2M_HUMAN	1	1	1	FALSE			>sp|P03891|NU2M_HUMAN NADH-ubiquinone oxidoreductase chain 2 OS=Homo sapiens GN=MT-ND2 PE=1 SV=2																		1	1	1	2	1	1	2	1	1	2	1	1	1	1	1	1	1	1	1
180	5;225;639;1406;1658;1687;1688;1919;2204;2578;3389;4169;4170;5532;6383	68	58;59	165	290;339	sp|P04075|ALDOA_HUMAN	15	15	15	FALSE			>sp|P04075|ALDOA_HUMAN Fructose-bisphosphate aldolase A OS=Homo sapiens GN=ALDOA PE=1 SV=2																		1	15	17	29	15	17	29	15	17	29	13	11	9	13	11	9	13	11	9
181	304;349;751;752;768;1572;1650;1737;1858;1879;1880;2650;2690;3873;3882;4189;4570;4571;5278;5279	69;70	60	127;308	324	sp|P04083|ANXA1_HUMAN	20	20	20	FALSE			>sp|P04083|ANXA1_HUMAN Annexin A1 OS=Homo sapiens GN=ANXA1 PE=1 SV=2																		1	20	23	41	20	23	41	20	23	41	15	15	11	15	15	11	15	15	11
182	207					sp|P04179|SODM_HUMAN	1	1	1	FALSE			>sp|P04179|SODM_HUMAN Superoxide dismutase [Mn], mitochondrial OS=Homo sapiens GN=SOD2 PE=1 SV=2																		1	1	1	2	1	1	2	1	1	2	1	0	1	1	0	1	1	0	1
183	101;2587;3335;4868;6136					sp|P04181|OAT_HUMAN	5	5	5	FALSE			>sp|P04181|OAT_HUMAN Ornithine aminotransferase, mitochondrial OS=Homo sapiens GN=OAT PE=1 SV=1																		1	5	5	8	5	5	8	5	5	8	3	5	2	3	5	2	3	5	2
186	55;717;1532;2279;2305;3093;3482;3483;3543;3544;4496;5643;5676;5679;5680;5691;5692;5733;5897;6018;6019;6118	73;74;75;76;77;78	63;64;65	105;130;133;175;328;331	152;156;247	sp|P04406|G3P_HUMAN;CON_sp_00713814.2|SWISS-PROT:P10096;sp|O14556|G3PT_HUMAN	22;10;1	22;10;1	22;10;1	FALSE			>sp|P04406|G3P_HUMAN Glyceraldehyde-3-phosphate dehydrogenase OS=Homo sapiens GN=GAPDH PE=1 SV=3																		3	22	32	54	22	32	54	22	32	54	20	18	15	20	18	15	20	18	15
187	2327;2876;2995;3710;5142;5143;6152	79		1		sp|P04632|CPNS1_HUMAN;sp|Q96L46|CPNS2_HUMAN	7;2	7;2	7;2	FALSE			>sp|P04632|CPNS1_HUMAN Calpain small subunit 1 OS=Homo sapiens GN=CAPNS1 PE=1 SV=1																		2	7	8	11	7	8	11	7	8	11	5	5	2	5	5	2	5	5	2
188	410;1817;2804;2864;2933;3320;4304;4500;5882;5943	80		169		sp|P04792|HSPB1_HUMAN	10	10	10	FALSE			>sp|P04792|HSPB1_HUMAN Heat shock protein beta-1 OS=Homo sapiens GN=HSPB1 PE=1 SV=2																		1	10	11	18	10	11	18	10	11	18	10	9	3	10	9	3	10	9	3
189	308;514;871;1221;1375;3944;4021;4554;5448;5961;6200					sp|P04843|RPN1_HUMAN	11	11	11	FALSE			>sp|P04843|RPN1_HUMAN Dolichyl-diphosphooligosaccharide--protein glycosyltransferase subunit 1 OS=Homo sapiens GN=RPN1 PE=1 SV=1																		1	11	11	15	11	11	15	11	11	15	7	6	6	7	6	6	7	6	6
190	2745;3397;3443;3917;4688;5342;6262					sp|P04844|RPN2_HUMAN	7	7	7	FALSE			>sp|P04844|RPN2_HUMAN Dolichyl-diphosphooligosaccharide--protein glycosyltransferase subunit 2 OS=Homo sapiens GN=RPN2 PE=1 SV=3																		1	7	7	9	7	7	9	7	7	9	5	4	3	5	4	3	5	4	3
191	342;2129;2262;3206;3697		66		66	sp|P04899|GNAI2_HUMAN;sp|Q5JWF2|GNAS1_HUMAN;sp|P63092|GNAS2_HUMAN;sp|P38405|GNAL_HUMAN;sp|A8MTJ3|GNAT3_HUMAN;sp|P08754|GNAI3_HUMAN;sp|P19087|GNAT2_HUMAN;sp|P63096|GNAI1_HUMAN;sp|P09471|GNAO_HUMAN	5;2;2;2;2;2;2;2;1	5;2;2;2;2;2;2;2;1	3;0;0;0;0;0;0;0;0	FALSE			>sp|P04899|GNAI2_HUMAN Guanine nucleotide-binding protein G(i), alpha-2 subunit OS=Homo sapiens GN=GNAI2 PE=1 SV=3																		9	5	5	6	5	5	6	3	3	4	2	3	2	2	3	2	2	2	1
192	132;133;2010;2012;3896;5973;5974					sp|P04908|H2A1B_HUMAN;sp|Q7L7L0|H2A3_HUMAN;sp|Q93077|H2A1C_HUMAN;sp|P16104|H2AX_HUMAN;sp|Q96QV6|H2A1A_HUMAN;sp|Q8IUE6|H2A2B_HUMAN	7;7;7;6;5;4	1;1;1;0;0;0	1;1;1;0;0;0	FALSE			>sp|P04908|H2A1B_HUMAN Histone H2A type 1-B/E OS=Homo sapiens GN=HIST1H2AB PE=1 SV=2;>sp|Q7L7L0|H2A3_HUMAN Histone H2A type 3 OS=Homo sapiens GN=HIST3H2A PE=1 SV=3;>sp|Q93077|H2A1C_HUMAN Histone H2A type 1-C OS=Homo sapiens GN=HIST1H2AC PE=1 SV=3;>sp|P1610																		6	7	7	13	1	1	1	1	1	1	6	5	6	1	0	0	1	0	0
193	3295					sp|P05023|AT1A1_HUMAN;sp|P13637|AT1A3_HUMAN	1;1	1;1	1;1	FALSE			>sp|P05023|AT1A1_HUMAN Sodium/potassium-transporting ATPase subunit alpha-1 OS=Homo sapiens GN=ATP1A1 PE=1 SV=1;>sp|P13637|AT1A3_HUMAN Sodium/potassium-transporting ATPase subunit alpha-3 OS=Homo sapiens GN=ATP1A3 PE=1 SV=3																		2	1	1	2	1	1	2	1	1	2	1	1	1	1	1	1	1	1	1
194	3655;5605					sp|P05121|PAI1_HUMAN	2	2	2	FALSE			>sp|P05121|PAI1_HUMAN Plasminogen activator inhibitor 1 OS=Homo sapiens GN=SERPINE1 PE=1 SV=1																		1	2	2	2	2	2	2	2	2	2	1	2	0	1	2	0	1	2	0
195	692;1072;1553;1731;1790;2429;3210;4233;5056;5724;6221;6222;6476					sp|P05141|ADT2_HUMAN	13	3	3	FALSE			>sp|P05141|ADT2_HUMAN ADP/ATP translocase 2 OS=Homo sapiens GN=SLC25A5 PE=1 SV=6																		1	13	13	24	3	3	6	3	3	6	12	10	9	3	1	1	3	1	1
196	5060;5423;6054;6397					sp|P05198|IF2A_HUMAN	4	4	4	FALSE			>sp|P05198|IF2A_HUMAN Eukaryotic translation initiation factor 2 subunit 1 OS=Homo sapiens GN=EIF2S1 PE=1 SV=3																		1	4	4	5	4	4	5	4	4	5	2	3	2	2	3	2	2	3	2
197	6430					sp|P05386|RLA1_HUMAN	1	1	1	FALSE			>sp|P05386|RLA1_HUMAN 60S acidic ribosomal protein P1 OS=Homo sapiens GN=RPLP1 PE=1 SV=1																		1	1	1	2	1	1	2	1	1	2	1	1	1	1	1	1	1	1	1
198	3817;3943;6387					sp|P05387|RLA2_HUMAN	3	3	3	FALSE			>sp|P05387|RLA2_HUMAN 60S acidic ribosomal protein P2 OS=Homo sapiens GN=RPLP2 PE=1 SV=1																		1	3	3	5	3	3	5	3	3	5	2	3	0	2	3	0	2	3	0
199	85;104;612;1298;1861;2275;3224;4822;5338		67;68		27;119	sp|P05388|RLA0_HUMAN;sp|Q8NHW5|RLA0L_HUMAN	9;7	9;7	9;7	FALSE			>sp|P05388|RLA0_HUMAN 60S acidic ribosomal protein P0 OS=Homo sapiens GN=RPLP0 PE=1 SV=1;>sp|Q8NHW5|RLA0L_HUMAN 60S acidic ribosomal protein P0-like OS=Homo sapiens PE=2 SV=1																		2	9	9	13	9	9	13	9	9	13	4	9	6	4	9	6	4	9	6
200	5503					sp|P05413|FABPH_HUMAN	1	1	1	FALSE			>sp|P05413|FABPH_HUMAN Fatty acid-binding protein, heart OS=Homo sapiens GN=FABP3 PE=1 SV=4																		1	1	1	2	1	1	2	1	1	2	1	1	1	1	1	1	1	1	1
201	1842;2251;2878;6128					sp|P05455|LA_HUMAN	4	4	4	FALSE			>sp|P05455|LA_HUMAN Lupus La protein OS=Homo sapiens GN=SSB PE=1 SV=2																		1	4	4	6	4	4	6	4	4	6	2	3	3	2	3	3	2	3	3
202	600;759;2205;2682;3122;3251;3427;3429;3430;4122;4527;4528;4633;4734;4735;5408;6110	81	69;70;71	193	64;75;691	sp|P05556|ITB1_HUMAN	17	17	17	FALSE			>sp|P05556|ITB1_HUMAN Integrin beta-1 OS=Homo sapiens GN=ITGB1 PE=1 SV=2																		1	17	18	29	17	18	29	17	18	29	2	9	14	2	9	14	2	9	14
203	106;126;419;536;859;2080;4137;4366;5109;5305;5880	82;83		433;439		sp|P06396|GELS_HUMAN;CON_sp_00694255.1|TREMBL:Q3SX14;REV_sp|Q6TDU7|CASC1_HUMAN	11;5;1	11;5;1	11;5;1	FALSE			>sp|P06396|GELS_HUMAN Gelsolin OS=Homo sapiens GN=GSN PE=1 SV=1																		3	11	12	19	11	12	19	11	12	19	1	6	8	1	6	8	1	6	8
204	159;169;965;1338;1450;2218;2379;2396;2434;2440;3551;3566;5147;5329;5404;5469;5470;5754;6016	84;85;86;87;88		113;145;217;408;478		sp|P06576|ATPB_HUMAN	19	19	19	FALSE			>sp|P06576|ATPB_HUMAN ATP synthase subunit beta, mitochondrial OS=Homo sapiens GN=ATP5B PE=1 SV=3																		1	19	24	45	19	24	45	19	24	45	19	14	15	19	14	15	19	14	15
205	1044;3270					sp|P06703|S10A6_HUMAN	2	2	2	FALSE			>sp|P06703|S10A6_HUMAN Protein S100-A6 OS=Homo sapiens GN=S100A6 PE=1 SV=1																		1	2	2	2	2	2	2	2	2	2	1	0	1	1	0	1	1	0	1
206	6102;6103;6142					sp|P06730|IF4E_HUMAN;sp|A6NMX2|I4E1B_HUMAN	3;1	3;1	3;1	FALSE			>sp|P06730|IF4E_HUMAN Eukaryotic translation initiation factor 4E OS=Homo sapiens GN=EIF4E PE=1 SV=2																		2	3	3	4	3	3	4	3	3	4	1	2	1	1	2	1	1	2	1
207	679;680;1437;1793;1981;2194;2835;2844;3275;3313;3924;4533;4601;4641;5148;5870;6035;6277;6338;6468;6469	89;90;91;92	72	165;169;244;368	357	sp|P06733|ENOA_HUMAN;sp|P09104|ENOG_HUMAN;sp|P13929|ENOB_HUMAN	21;1;1	21;1;1	21;1;1	FALSE			>sp|P06733|ENOA_HUMAN Alpha-enolase OS=Homo sapiens GN=ENO1 PE=1 SV=2																		3	21	24	39	21	24	39	21	24	39	17	11	13	17	11	13	17	11	13
208	2000;2187;3127;5673;5835;5836;6251					sp|P06737|PYGL_HUMAN	7	1	1	FALSE			>sp|P06737|PYGL_HUMAN Glycogen phosphorylase, liver form OS=Homo sapiens GN=PYGL PE=1 SV=4																		1	7	7	9	1	1	1	1	1	1	1	2	6	0	0	1	0	0	1
209	545;2344;3387;4022;5100;5194;5583;6446	93		437		sp|P06744|G6PI_HUMAN;CON_sp_00714446.3|SWISS-PROT:Q3ZBD7	8;3	8;3	8;3	FALSE			>sp|P06744|G6PI_HUMAN Glucose-6-phosphate isomerase OS=Homo sapiens GN=GPI PE=1 SV=4																		2	8	9	14	8	9	14	8	9	14	5	7	5	5	7	5	5	7	5
210	1265;3801;3828;3829;5414;5981	94		278		sp|P06748|NPM_HUMAN	6	6	6	FALSE			>sp|P06748|NPM_HUMAN Nucleophosmin OS=Homo sapiens GN=NPM1 PE=1 SV=2																		1	6	8	13	6	8	13	6	8	13	5	4	2	5	4	2	5	4	2
211	2462;2463;2858;2905;4448;6415					sp|P06753|TPM3_HUMAN	6	1	1	FALSE			>sp|P06753|TPM3_HUMAN Tropomyosin alpha-3 chain OS=Homo sapiens GN=TPM3 PE=1 SV=1																		1	6	6	10	1	1	1	1	1	1	5	3	2	0	1	0	0	1	0
212	2629;3707					sp|P06756|ITAV_HUMAN	2	2	2	FALSE			>sp|P06756|ITAV_HUMAN Integrin alpha-V OS=Homo sapiens GN=ITGAV PE=1 SV=2																		1	2	2	3	2	2	3	2	2	3	0	1	2	0	1	2	0	1	2
213	340;341;989;1097;2668;3208;4379;4917;5785	48;49		60;63		sp|P06899|H2B1J_HUMAN;sp|P23527|H2B1O_HUMAN;sp|P33778|H2B1B_HUMAN;sp|Q16778|H2B2E_HUMAN;sp|Q8N257|H2B3B_HUMAN;sp|Q96A08|H2B1A_HUMAN;sp|Q6DN03|H2B2C_HUMAN;sp|Q6DRA6|H2B2D_HUMAN	9;9;9;9;6;4;2;2	2;2;2;2;2;0;2;2	2;2;2;2;2;0;2;2	FALSE			>sp|P06899|H2B1J_HUMAN Histone H2B type 1-J OS=Homo sapiens GN=HIST1H2BJ PE=1 SV=3;>sp|P23527|H2B1O_HUMAN Histone H2B type 1-O OS=Homo sapiens GN=HIST1H2BO PE=1 SV=3;>sp|P33778|H2B1B_HUMAN Histone H2B type 1-B OS=Homo sapiens GN=HIST1H2BB PE=1 SV=2;>sp|Q16																		8	9	12	22	2	2	4	2	2	4	5	7	6	1	2	0	1	2	0
214	1429					sp|P07099|HYEP_HUMAN	1	1	1	FALSE			>sp|P07099|HYEP_HUMAN Epoxide hydrolase 1 OS=Homo sapiens GN=EPHX1 PE=1 SV=1																		1	1	1	2	1	1	2	1	1	2	0	1	0	0	1	0	0	1	0
215	4857					sp|P07108|ACBP_HUMAN	1	1	1	FALSE			>sp|P07108|ACBP_HUMAN Acyl-CoA-binding protein OS=Homo sapiens GN=DBI PE=1 SV=2																		1	1	1	1	1	1	1	1	1	1	0	0	1	0	0	1	0	0	1
216	1261;1584;1761;2047;2574;2611;3057;3301;3855;4704;4705;5675	95	73	234	164	sp|P07195|LDHB_HUMAN	12	10	10	FALSE			>sp|P07195|LDHB_HUMAN L-lactate dehydrogenase B chain OS=Homo sapiens GN=LDHB PE=1 SV=2																		1	12	14	27	10	11	22	10	11	22	11	7	9	9	5	7	9	5	7
217	1138;2013;3477					sp|P07197|NFM_HUMAN	3	1	1	FALSE			>sp|P07197|NFM_HUMAN Neurofilament medium polypeptide OS=Homo sapiens GN=NEFM PE=1 SV=2																		1	3	3	5	1	1	1	1	1	1	2	2	3	0	0	1	0	0	1
218	902;1141;2023;2318;2319;2323;2771;2831;3096;3677;3678;3915;4030;4209;4809;5133;5399;5505;5657					sp|P07237|PDIA1_HUMAN	19	19	19	FALSE			>sp|P07237|PDIA1_HUMAN Protein disulfide-isomerase OS=Homo sapiens GN=P4HB PE=1 SV=3																		1	19	19	27	19	19	27	19	19	27	14	11	9	14	11	9	14	11	9
219	180;1191;2539;5623	96	74	219	329	sp|P07339|CATD_HUMAN	4	4	4	FALSE			>sp|P07339|CATD_HUMAN Cathepsin D OS=Homo sapiens GN=CTSD PE=1 SV=1																		1	4	5	8	4	5	8	4	5	8	3	1	3	3	1	3	3	1	3
220	33;34;283;591;592;741;812;1735;1859;1881;2730;3281;3444;4190;4418;4517;4590;4591;4791;4792;4804;4938;4993;4994;5045;5187;5271;5272;5280;5281;6131	97;98;99;100	75;76	118;171;217;240	9;133	sp|P07355|ANXA2_HUMAN;sp|A6NMY6|AXA2L_HUMAN	31;24	31;24	31;24	FALSE			>sp|P07355|ANXA2_HUMAN Annexin A2 OS=Homo sapiens GN=ANXA2 PE=1 SV=2;>sp|A6NMY6|AXA2L_HUMAN Putative annexin A2-like protein OS=Homo sapiens GN=ANXA2P2 PE=5 SV=2																		2	31	38	66	31	38	66	31	38	66	26	26	21	26	26	21	26	26	21
221	383;2653;4142;4582;6306					sp|P07384|CAN1_HUMAN	5	5	5	FALSE			>sp|P07384|CAN1_HUMAN Calpain-1 catalytic subunit OS=Homo sapiens GN=CAPN1 PE=1 SV=1																		1	5	5	6	5	5	6	5	5	6	1	3	3	1	3	3	1	3	3
222	188;312;1115;1372;1373;1488;1668;1669;2395;2485;2542;2543;2716;2865;3047;3507;3664;3665;3816;3824;4024;4086;4451;4647;6323	101;102;103;104;105;106;107;108;109	77;78;79	73;164;257;267;321;323;330;363;388	12;239;303	sp|P07437|TBB5_HUMAN	25	25	6	FALSE			>sp|P07437|TBB5_HUMAN Tubulin beta chain OS=Homo sapiens GN=TUBB PE=1 SV=2																		1	25	34	65	25	34	65	6	8	15	25	18	20	25	18	20	6	5	4
223	647;655;856;857;4886;4911;5044;5103;5104;5253	110;111	80	86;114	71	sp|P07737|PROF1_HUMAN;CON_sp_00694107.2|SWISS-PROT:P02584	10;3	10;3	10;3	FALSE			>sp|P07737|PROF1_HUMAN Profilin-1 OS=Homo sapiens GN=PFN1 PE=1 SV=2																		2	10	12	21	10	12	21	10	12	21	9	7	8	9	7	8	9	7	8
224	994;2843;4607					sp|P07741|APT_HUMAN	3	3	3	FALSE			>sp|P07741|APT_HUMAN Adenine phosphoribosyltransferase OS=Homo sapiens GN=APRT PE=1 SV=2																		1	3	3	5	3	3	5	3	3	5	3	1	1	3	1	1	3	1	1
225	195;1467;2757;3300;3699;4042;4073;5494;5664;6111;6408					sp|P07814|SYEP_HUMAN	11	11	11	FALSE			>sp|P07814|SYEP_HUMAN Bifunctional aminoacyl-tRNA synthetase OS=Homo sapiens GN=EPRS PE=1 SV=4																		1	11	11	13	11	11	13	11	11	13	3	8	10	3	8	10	3	8	10
226	21;277;370;395;830;844;933;958;999;1015;1020;1021;1493;1915;1960;1987;1988;1996;2054;2055;2388;2696;2700;2735;3428;4039;4423;4777;5684;6213;6214;6264	112;113		625;628		sp|P07900|HS90A_HUMAN;sp|Q14568|HS902_HUMAN;sp|Q58FG0|HS905_HUMAN;sp|Q58FG1|HS904_HUMAN	32;7;4;1	20;1;3;0	20;1;3;0	FALSE			>sp|P07900|HS90A_HUMAN Heat shock protein HSP 90-alpha OS=Homo sapiens GN=HSP90AA1 PE=1 SV=5																		4	32	34	59	20	22	39	20	22	39	7	11	29	2	4	19	2	4	19
227	1588;2769;3730;3875;4257;4552;5592;5890					sp|P07910|HNRPC_HUMAN;sp|O60812|HNRCL_HUMAN	8;4	8;4	8;4	FALSE			>sp|P07910|HNRPC_HUMAN Heterogeneous nuclear ribonucleoproteins C1/C2 OS=Homo sapiens GN=HNRNPC PE=1 SV=4;>sp|O60812|HNRCL_HUMAN Heterogeneous nuclear ribonucleoprotein C-like 1 OS=Homo sapiens GN=HNRNPCL1 PE=1 SV=1																		2	8	8	13	8	8	13	8	8	13	5	7	6	5	7	6	5	7	6
228	2622;4643;6413					sp|P07954|FUMH_HUMAN	3	3	3	FALSE			>sp|P07954|FUMH_HUMAN Fumarate hydratase, mitochondrial OS=Homo sapiens GN=FH PE=1 SV=3																		1	3	3	4	3	3	4	3	3	4	1	2	1	1	2	1	1	2	1
230	102;2270;3881;4065;5374;5375;5561					sp|P08107|HSP71_HUMAN	7	4	1	FALSE			>sp|P08107|HSP71_HUMAN Heat shock 70 kDa protein 1 OS=Homo sapiens GN=HSPA1A PE=1 SV=5																		1	7	7	11	4	4	7	1	1	1	5	2	4	2	1	3	1	0	0
231	892;1050;1539;1690;1940;1973;4763;5156					sp|P08123|CO1A2_HUMAN	8	8	8	FALSE			>sp|P08123|CO1A2_HUMAN Collagen alpha-2(I) chain OS=Homo sapiens GN=COL1A2 PE=1 SV=6																		1	8	8	9	8	8	9	8	8	9	5	3	8	5	3	8	5	3	8
232	263;336;626;772;793;940;1355;1616;1736;2337;3085;3102;3530;3779;3835;4494;4568;4569;4575;4714;4737;4929;5267;5268;6124	114;115;116	81;82;83	286;414;448	96;114;552	sp|P08133|ANXA6_HUMAN	25	25	25	FALSE			>sp|P08133|ANXA6_HUMAN Annexin A6 OS=Homo sapiens GN=ANXA6 PE=1 SV=3																		1	25	27	42	25	27	42	25	27	42	11	5	15	11	5	15	11	5	15
233	2481;4378;6172		84		159	sp|P08134|RHOC_HUMAN	3	1	1	FALSE			>sp|P08134|RHOC_HUMAN Rho-related GTP-binding protein RhoC OS=Homo sapiens GN=RHOC PE=1 SV=1																		1	3	3	5	1	1	1	1	1	1	2	1	0	0	1	0	0	1	0
234	1832;3250					sp|P08195|4F2_HUMAN	2	2	2	FALSE			>sp|P08195|4F2_HUMAN 4F2 cell-surface antigen heavy chain OS=Homo sapiens GN=SLC3A2 PE=1 SV=2																		1	2	2	3	2	2	3	2	2	3	2	1	2	2	1	2	2	1	2
235	2430;4594;5102;6000					sp|P08237|K6PF_HUMAN	4	1	1	FALSE			>sp|P08237|K6PF_HUMAN 6-phosphofructokinase, muscle type OS=Homo sapiens GN=PFKM PE=1 SV=2																		1	4	4	5	1	1	1	1	1	1	1	2	3	0	1	0	0	1	0
236	21;276;368;369;394;829;933;958;999;1018;1019;1023;1079;1492;1595;1596;1915;1960;1995;2056;2057;2146;2695;2701;3277;3428;3994;4040;4422;4464;4691;4692;4777;5251;5684;6213;6214;6261;6264	117;118;119;120;121;122	85	93;466;513;617;620;621	521	sp|P08238|HS90B_HUMAN;sp|Q58FF7|H90B3_HUMAN;sp|Q58FF8|H90B2_HUMAN	39;22;9	39;22;9	24;12;2	FALSE			>sp|P08238|HS90B_HUMAN Heat shock protein HSP 90-beta OS=Homo sapiens GN=HSP90AB1 PE=1 SV=4;>sp|Q58FF7|H90B3_HUMAN Putative heat shock protein HSP 90-beta-3 OS=Homo sapiens GN=HSP90AB3P PE=5 SV=1																		3	39	43	74	39	43	74	24	28	48	14	19	34	14	19	34	9	10	21
237	219;1862;2366;5262					sp|P08240|SRPR_HUMAN	4	4	4	FALSE			>sp|P08240|SRPR_HUMAN Signal recognition particle receptor subunit alpha OS=Homo sapiens GN=SRPR PE=1 SV=2																		1	4	4	5	4	4	5	4	4	5	1	0	3	1	0	3	1	0	3
238	1049;2867					sp|P08243|ASNS_HUMAN	2	2	2	FALSE			>sp|P08243|ASNS_HUMAN Asparagine synthetase [glutamine-hydrolyzing] OS=Homo sapiens GN=ASNS PE=1 SV=4																		1	2	2	2	2	2	2	2	2	2	2	0	1	2	0	1	2	0	1
239	2133;4968					sp|P08572|CO4A2_HUMAN	2	2	2	FALSE			>sp|P08572|CO4A2_HUMAN Collagen alpha-2(IV) chain OS=Homo sapiens GN=COL4A2 PE=1 SV=4																		1	2	2	2	2	2	2	2	2	2	1	1	0	1	1	0	1	1	0
240	1823;3565;4297;4788					sp|P08579|RU2B_HUMAN	4	4	4	FALSE			>sp|P08579|RU2B_HUMAN U2 small nuclear ribonucleoprotein B'' OS=Homo sapiens GN=SNRPB2 PE=1 SV=1																		1	4	4	5	4	4	5	4	4	5	1	3	0	1	3	0	1	3	0
241	412;5965					sp|P08648|ITA5_HUMAN	2	2	2	FALSE			>sp|P08648|ITA5_HUMAN Integrin alpha-5 OS=Homo sapiens GN=ITGA5 PE=1 SV=2																		1	2	2	2	2	2	2	2	2	2	1	2	0	1	2	0	1	2	0
242	716;823;888;934;935;997;1054;1104;1105;1138;1152;1153;1170;1171;2013;2342;2343;2505;2506;2783;2983;2984;3045;3166;3232;3233;3344;3350;3351;3651;3652;3701;3702;4007;4008;4318;4375;4387;4388;4695;4789;4875;5266;5392;5437;5563;5572;5574	123;124;125;126;127;128;129	86	154;183;193;347;372;376;391	328	sp|P08670|VIME_HUMAN;sp|P17661|DESM_HUMAN;sp|P41219|PERI_HUMAN;sp|Q16352|AINX_HUMAN;sp|P12036|NFH_HUMAN;sp|P07196|NFL_HUMAN	48;4;4;2;1;1	48;4;4;2;1;1	46;2;4;0;0;0	FALSE			>sp|P08670|VIME_HUMAN Vimentin OS=Homo sapiens GN=VIM PE=1 SV=4																		6	48	63	115	48	63	115	46	61	111	45	42	39	45	42	39	43	40	37
243	833;2108;2109;3147;3148;3966;5499;5500;5678	130;131	87	58;126	35	sp|P08708|RS17_HUMAN	9	9	9	FALSE			>sp|P08708|RS17_HUMAN 40S ribosomal protein S17 OS=Homo sapiens GN=RPS17 PE=1 SV=2																		1	9	13	19	9	13	19	9	13	19	3	4	9	3	4	9	3	4	9
244	280;788;1107;1738;1870;1871;2744;3099;3607;3912;4196;4566;4567;4676;4805;5825;6125	132;133;134	88	85;259;299	316	sp|P08758|ANXA5_HUMAN	17	17	17	FALSE			>sp|P08758|ANXA5_HUMAN Annexin A5 OS=Homo sapiens GN=ANXA5 PE=1 SV=2																		1	17	20	36	17	20	36	17	20	36	13	16	8	13	16	8	13	16	8
245	203;1448;1506;1527;3215;3258;4621;6389	135	89	10	163	sp|P08865|RSSA_HUMAN;REV_sp|Q2TAZ0|ATG2A_HUMAN	8;1	8;1	8;1	FALSE			>sp|P08865|RSSA_HUMAN 40S ribosomal protein SA OS=Homo sapiens GN=RPSA PE=1 SV=4																		2	8	9	17	8	9	17	8	9	17	5	5	7	5	5	7	5	5	7
246	5850					sp|P08962|CD63_HUMAN	1	1	1	FALSE			>sp|P08962|CD63_HUMAN CD63 antigen OS=Homo sapiens GN=CD63 PE=1 SV=2																		1	1	1	2	1	1	2	1	1	2	0	1	1	0	1	1	0	1	1
247	553					sp|P09012|SNRPA_HUMAN	1	1	1	FALSE			>sp|P09012|SNRPA_HUMAN U1 small nuclear ribonucleoprotein A OS=Homo sapiens GN=SNRPA PE=1 SV=3																		1	1	1	1	1	1	1	1	1	1	1	1	0	1	1	0	1	1	0
248	37					sp|P09110|THIK_HUMAN	1	1	1	FALSE			>sp|P09110|THIK_HUMAN 3-ketoacyl-CoA thiolase, peroxisomal OS=Homo sapiens GN=ACAA1 PE=1 SV=2																		1	1	1	1	1	1	1	1	1	1	0	1	0	0	1	0	0	1	0
249	288;445;1379;3763;3796;4164;4165;5212;6276		90		48	sp|P09211|GSTP1_HUMAN	9	9	9	FALSE			>sp|P09211|GSTP1_HUMAN Glutathione S-transferase P OS=Homo sapiens GN=GSTP1 PE=1 SV=2																		1	9	9	15	9	9	15	9	9	15	3	5	6	3	5	6	3	5	6
250	710;1358;3299;3317;4616;4617	136	91;92	121	43;61	sp|P09382|LEG1_HUMAN	6	6	6	FALSE			>sp|P09382|LEG1_HUMAN Galectin-1 OS=Homo sapiens GN=LGALS1 PE=1 SV=2																		1	6	6	9	6	6	9	6	6	9	3	2	4	3	2	4	3	2	4
251	2026;2298;2697;2991;5434;6210					sp|P09429|HMGB1_HUMAN;sp|Q9UGV6|HMGLX_HUMAN;sp|B2RPK0|HMGL1_HUMAN	6;4;2	6;4;2	5;3;2	FALSE			>sp|P09429|HMGB1_HUMAN High mobility group protein B1 OS=Homo sapiens GN=HMGB1 PE=1 SV=3;>sp|Q9UGV6|HMGLX_HUMAN High mobility group protein 1-like 10 OS=Homo sapiens GN=HMG1L10 PE=3 SV=1																		3	6	6	9	6	6	9	5	5	7	5	1	2	5	1	2	4	1	2
252	491;2462;2463;2858;2905;4270;4448;4702					sp|P09493|TPM1_HUMAN	8	2	2	FALSE			>sp|P09493|TPM1_HUMAN Tropomyosin alpha-1 chain OS=Homo sapiens GN=TPM1 PE=1 SV=2																		1	8	8	14	2	2	3	2	2	3	8	5	4	2	2	1	2	2	1
253	48;1733;1734;3660;4588					sp|P09525|ANXA4_HUMAN	5	5	5	FALSE			>sp|P09525|ANXA4_HUMAN Annexin A4 OS=Homo sapiens GN=ANXA4 PE=1 SV=4																		1	5	5	8	5	5	8	5	5	8	4	1	2	4	1	2	4	1	2
254	3185;3529;5758;6233					sp|P09619|PGFRB_HUMAN	4	4	4	FALSE			>sp|P09619|PGFRB_HUMAN Beta-type platelet-derived growth factor receptor OS=Homo sapiens GN=PDGFRB PE=1 SV=1																		1	4	4	4	4	4	4	4	4	4	0	0	4	0	0	4	0	0	4
255	3984					sp|P09622|DLDH_HUMAN	1	1	1	FALSE			>sp|P09622|DLDH_HUMAN Dihydrolipoyl dehydrogenase, mitochondrial OS=Homo sapiens GN=DLD PE=1 SV=1																		1	1	1	1	1	1	1	1	1	1	1	1	1	1	1	1	1	1	1
256	1590;1613;2728;2950;4058;4889	137		72		sp|P09651|ROA1_HUMAN;sp|P0C7M2|RA1L3_HUMAN;sp|Q32P51|RA1L2_HUMAN	6;4;3	6;4;3	6;4;3	FALSE			>sp|P09651|ROA1_HUMAN Heterogeneous nuclear ribonucleoprotein A1 OS=Homo sapiens GN=HNRNPA1 PE=1 SV=4;>sp|P0C7M2|RA1L3_HUMAN Putative heterogeneous nuclear ribonucleoprotein A1-like protein 3 OS=Homo sapiens GN=HNRPA1L3 PE=5 SV=1;>sp|Q32P51|RA1L2_HUMAN Het																		3	6	7	13	6	7	13	6	7	13	5	5	4	5	5	4	5	5	4
257	3630;4778;5726					sp|P09661|RU2A_HUMAN	3	3	3	FALSE			>sp|P09661|RU2A_HUMAN U2 small nuclear ribonucleoprotein A' OS=Homo sapiens GN=SNRPA1 PE=1 SV=2																		1	3	3	4	3	3	4	3	3	4	0	3	1	0	3	1	0	3	1
258	1707;2122;5370;6049					sp|P09874|PARP1_HUMAN	4	4	4	FALSE			>sp|P09874|PARP1_HUMAN Poly [ADP-ribose] polymerase 1 OS=Homo sapiens GN=PARP1 PE=1 SV=4																		1	4	4	6	4	4	6	4	4	6	0	3	4	0	3	4	0	3	4
259	3036;4231					sp|P09936|UCHL1_HUMAN	2	2	2	FALSE			>sp|P09936|UCHL1_HUMAN Ubiquitin carboxyl-terminal hydrolase isozyme L1 OS=Homo sapiens GN=UCHL1 PE=1 SV=2																		1	2	2	4	2	2	4	2	2	4	2	0	2	2	0	2	2	0	2
260	1918;5531					sp|P09972|ALDOC_HUMAN	2	2	2	FALSE			>sp|P09972|ALDOC_HUMAN Fructose-bisphosphate aldolase C OS=Homo sapiens GN=ALDOC PE=1 SV=2																		1	2	2	2	2	2	2	2	2	2	0	2	0	0	2	0	0	2	0
261	132;503;2010;2011					sp|P0C0S5|H2AZ_HUMAN;sp|Q71UI9|H2AV_HUMAN	4;4	2;2	2;2	FALSE			>sp|P0C0S5|H2AZ_HUMAN Histone H2A.Z OS=Homo sapiens GN=H2AFZ PE=1 SV=2;>sp|Q71UI9|H2AV_HUMAN Histone H2A.V OS=Homo sapiens GN=H2AFV PE=1 SV=3																		2	4	4	7	2	2	3	2	2	3	2	4	4	0	2	2	0	2	2
262	132;133;2010;2012;3187;3895;5973;5974					sp|P0C0S8|H2A1_HUMAN;sp|P20671|H2A1D_HUMAN;sp|Q6FI13|H2A2A_HUMAN;sp|Q16777|H2A2C_HUMAN;sp|Q9BTM1|H2AJ_HUMAN;sp|Q96KK5|H2A1H_HUMAN;sp|Q99878|H2A1J_HUMAN	8;8;8;8;8;8;8	8;8;8;8;8;8;8	2;2;2;2;2;2;2	FALSE			>sp|P0C0S8|H2A1_HUMAN Histone H2A type 1 OS=Homo sapiens GN=HIST1H2AG PE=1 SV=2;>sp|P20671|H2A1D_HUMAN Histone H2A type 1-D OS=Homo sapiens GN=HIST1H2AD PE=1 SV=2;>sp|Q6FI13|H2A2A_HUMAN Histone H2A type 2-A OS=Homo sapiens GN=HIST2H2AA3 PE=1 SV=3;>sp|Q1677																		7	8	8	15	8	8	15	2	2	3	6	6	7	6	6	7	1	1	1
263	3271;6228					sp|Q7L1Q6|BZW1_HUMAN;sp|P0C7T9|BZW1L_HUMAN	2;2	2;2	2;2	FALSE			>sp|Q7L1Q6|BZW1_HUMAN Basic leucine zipper and W2 domain-containing protein 1 OS=Homo sapiens GN=BZW1 PE=1 SV=1;>sp|P0C7T9|BZW1L_HUMAN Putative basic leucine zipper and W2 domain-containing protein 1-like 1 OS=Homo sapiens GN=BZW1L1 PE=2 SV=1																		2	2	2	3	2	2	3	2	2	3	1	1	1	1	1	1	1	1	1
264	281;3013					sp|P10155|RO60_HUMAN	2	2	2	FALSE			>sp|P10155|RO60_HUMAN 60 kDa SS-A/Ro ribonucleoprotein OS=Homo sapiens GN=TROVE2 PE=1 SV=2																		1	2	2	4	2	2	4	2	2	4	2	1	2	2	1	2	2	1	2
265	327;328;456;2654;4587;4653;4654;4787					sp|P10412|H14_HUMAN	8	1	1	FALSE			>sp|P10412|H14_HUMAN Histone H1.4 OS=Homo sapiens GN=HIST1H1E PE=1 SV=2																		1	8	8	14	1	1	1	1	1	1	6	6	3	0	1	0	0	1	0
266	629		93		73	sp|P10599|THIO_HUMAN	1	1	1	FALSE			>sp|P10599|THIO_HUMAN Thioredoxin OS=Homo sapiens GN=TXN PE=1 SV=3																		1	1	1	1	1	1	1	1	1	1	1	0	0	1	0	0	1	0	0
267	2627;2976;3784					sp|P10620|MGST1_HUMAN	3	3	3	FALSE			>sp|P10620|MGST1_HUMAN Microsomal glutathione S-transferase 1 OS=Homo sapiens GN=MGST1 PE=1 SV=1																		1	3	3	4	3	3	4	3	3	4	1	3	0	1	3	0	1	3	0
268	3027;3508					sp|P10644|KAP0_HUMAN	2	2	2	FALSE			>sp|P10644|KAP0_HUMAN cAMP-dependent protein kinase type I-alpha regulatory subunit OS=Homo sapiens GN=PRKAR1A PE=1 SV=1																		1	2	2	4	2	2	4	2	2	4	1	1	1	1	1	1	1	1	1
269	3353					sp|P10768|ESTD_HUMAN	1	1	1	FALSE			>sp|P10768|ESTD_HUMAN S-formylglutathione hydrolase OS=Homo sapiens GN=ESD PE=1 SV=2																		1	1	1	2	1	1	2	1	1	2	1	0	0	1	0	0	1	0	0
270	284;608;1681;1898;1936;2213;2453;2536;3423;3569;3880;5220;5235;5236;5400;5622	138;139;140	94	40;55;356	237	sp|P10809|CH60_HUMAN	16	16	16	FALSE			>sp|P10809|CH60_HUMAN 60 kDa heat shock protein, mitochondrial OS=Homo sapiens GN=HSPD1 PE=1 SV=2																		1	16	18	29	16	18	29	16	18	29	14	10	10	14	10	10	14	10	10
271	214;668;821;1011;1201;2157;2267;2269;2553;2561;2562;2768;2793;3498;3747;3909;3938;4062;4063;4540;4861;5075;5427;5428;5561;5838;6071	141;142;143		148;196;332		sp|P11021|GRP78_HUMAN	27	27	25	FALSE			>sp|P11021|GRP78_HUMAN 78 kDa glucose-regulated protein OS=Homo sapiens GN=HSPA5 PE=1 SV=2																		1	27	30	49	27	30	49	25	28	46	12	9	21	12	9	21	10	9	20
272	71;3311;3414;4101;5074;5959					sp|P11047|LAMC1_HUMAN	6	6	6	FALSE			>sp|P11047|LAMC1_HUMAN Laminin subunit gamma-1 OS=Homo sapiens GN=LAMC1 PE=1 SV=3																		1	6	6	7	6	6	7	6	6	7	6	2	1	6	2	1	6	2	1
273	437;667;1199;1200;2085;2267;2268;2889;3229;3230;3618;3746;3848;3849;4066;4067;4078;4429;4619;4862;5374;5375;5420;5501;5561	144;145;146;147;148;149	95	61;93;122;127;237;549	603	sp|P11142|HSP7C_HUMAN;sp|P48741|HSP77_HUMAN	25;1	23;1	16;0	FALSE			>sp|P11142|HSP7C_HUMAN Heat shock cognate 71 kDa protein OS=Homo sapiens GN=HSPA8 PE=1 SV=1																		2	25	30	51	23	28	48	16	21	35	19	8	15	17	8	14	12	6	8
274	1318;1319;1856;2794;5077;5975					sp|P11166|GTR1_HUMAN	6	6	5	FALSE			>sp|P11166|GTR1_HUMAN Solute carrier family 2, facilitated glucose transporter member 1 OS=Homo sapiens GN=SLC2A1 PE=1 SV=2																		1	6	7	11	6	7	11	5	6	9	5	5	4	5	5	4	4	4	3
275	1318;4391					sp|Q8TDB8|GTR14_HUMAN;sp|P11169|GTR3_HUMAN	2;2	1;1	1;1	FALSE			>sp|Q8TDB8|GTR14_HUMAN Solute carrier family 2, facilitated glucose transporter member 14 OS=Homo sapiens GN=SLC2A14 PE=2 SV=1;>sp|P11169|GTR3_HUMAN Solute carrier family 2, facilitated glucose transporter member 3 OS=Homo sapiens GN=SLC2A3 PE=1 SV=1																		2	2	2	4	1	1	2	1	1	2	2	2	2	1	1	1	1	1	1
276	6436					sp|P11172|PYR5_HUMAN	1	1	1	FALSE			>sp|P11172|PYR5_HUMAN Uridine 5'-monophosphate synthase OS=Homo sapiens GN=UMPS PE=1 SV=1																		1	1	1	1	1	1	1	1	1	1	0	1	0	0	1	0	0	1	0
277	2381					sp|P11177|ODPB_HUMAN	1	1	1	FALSE			>sp|P11177|ODPB_HUMAN Pyruvate dehydrogenase E1 component subunit beta, mitochondrial OS=Homo sapiens GN=PDHB PE=1 SV=3																		1	1	1	2	1	1	2	1	1	2	0	1	1	0	1	1	0	1	1
278	439;893;894;1142;1994;2000;2201;2202;2597;3127;3588;4186;5461;5553;5673;5835;5836;6205;6251					sp|P11216|PYGB_HUMAN;sp|P11217|PYGM_HUMAN	19;7	19;7	13;1	FALSE			>sp|P11216|PYGB_HUMAN Glycogen phosphorylase, brain form OS=Homo sapiens GN=PYGB PE=1 SV=5																		2	19	19	24	19	19	24	13	13	16	6	15	9	6	15	9	5	13	4
279	360;5687					sp|P11233|RALA_HUMAN;sp|P11234|RALB_HUMAN	2;2	2;2	2;2	FALSE			>sp|P11233|RALA_HUMAN Ras-related protein Ral-A OS=Homo sapiens GN=RALA PE=1 SV=1;>sp|P11234|RALB_HUMAN Ras-related protein Ral-B OS=Homo sapiens GN=RALB PE=1 SV=1																		2	2	2	3	2	2	3	2	2	3	0	1	1	0	1	1	0	1	1
280	290;1214					sp|P11279|LAMP1_HUMAN	2	2	2	FALSE			>sp|P11279|LAMP1_HUMAN Lysosome-associated membrane glycoprotein 1 OS=Homo sapiens GN=LAMP1 PE=1 SV=3																		1	2	2	4	2	2	4	2	2	4	1	1	2	1	1	2	1	1	2
281	39;2118					sp|P11387|TOP1_HUMAN	2	2	2	FALSE			>sp|P11387|TOP1_HUMAN DNA topoisomerase 1 OS=Homo sapiens GN=TOP1 PE=1 SV=2																		1	2	2	3	2	2	3	2	2	3	1	2	1	1	2	1	1	2	1
282	1295;2041;6269					sp|P11388|TOP2A_HUMAN	3	3	3	FALSE			>sp|P11388|TOP2A_HUMAN DNA topoisomerase 2-alpha OS=Homo sapiens GN=TOP2A PE=1 SV=3																		1	3	3	3	3	3	3	3	3	3	0	0	3	0	0	3	0	0	3
283	1058;1660;1937;2174;2288;2713;2981;3082;3118;4094;4120;4535;5624					sp|P11413|G6PD_HUMAN	13	13	13	FALSE			>sp|P11413|G6PD_HUMAN Glucose-6-phosphate 1-dehydrogenase OS=Homo sapiens GN=G6PD PE=1 SV=4																		1	13	13	21	13	13	21	13	13	21	7	6	11	7	6	11	7	6	11
284	1057;3206;3697					sp|P11488|GNAT1_HUMAN	3	1	1	FALSE			>sp|P11488|GNAT1_HUMAN Guanine nucleotide-binding protein G(t) subunit alpha-1 OS=Homo sapiens GN=GNAT1 PE=1 SV=5																		1	3	3	3	1	1	1	1	1	1	0	2	1	0	1	0	0	1	0
285	1902;2886;3704;5313;5755;5791					sp|P11586|C1TC_HUMAN;sp|Q6UB35|C1TM_HUMAN	6;1	6;1	6;1	FALSE			>sp|P11586|C1TC_HUMAN C-1-tetrahydrofolate synthase, cytoplasmic OS=Homo sapiens GN=MTHFD1 PE=1 SV=3																		2	6	6	10	6	6	10	6	6	10	3	3	6	3	3	6	3	3	6
286	4610;5885					sp|P11717|MPRI_HUMAN	2	2	2	FALSE			>sp|P11717|MPRI_HUMAN Cation-independent mannose-6-phosphate receptor OS=Homo sapiens GN=IGF2R PE=1 SV=2																		1	2	2	2	2	2	2	2	2	2	2	1	0	2	1	0	2	1	0
287	212;235;945;1238;1606;1610;4177;4697;4703;4736	150	96	72	339	sp|P11940|PABP1_HUMAN;sp|Q9H361|PABP3_HUMAN;sp|Q13310|PABP4_HUMAN;sp|Q4VXU2|PAP1L_HUMAN;sp|Q6NV95|PAB1L_HUMAN	10;6;5;2;1	10;6;5;2;1	10;6;5;2;1	FALSE			>sp|P11940|PABP1_HUMAN Polyadenylate-binding protein 1 OS=Homo sapiens GN=PABPC1 PE=1 SV=2;>sp|Q9H361|PABP3_HUMAN Polyadenylate-binding protein 3 OS=Homo sapiens GN=PABPC3 PE=1 SV=2;>sp|Q13310|PABP4_HUMAN Polyadenylate-binding protein 4 OS=Homo sapiens GN=																		5	10	11	17	10	11	17	10	11	17	4	3	8	4	3	8	4	3	8
288	1398;3797;6312					sp|P12004|PCNA_HUMAN	3	3	3	FALSE			>sp|P12004|PCNA_HUMAN Proliferating cell nuclear antigen OS=Homo sapiens GN=PCNA PE=1 SV=1																		1	3	3	5	3	3	5	3	3	5	3	2	2	3	2	2	3	2	2
289	842;1256;1724;1813;1939;2116;2117;3202;4129;5005;5497;5609;5896					sp|P12109|CO6A1_HUMAN	13	13	13	FALSE			>sp|P12109|CO6A1_HUMAN Collagen alpha-1(VI) chain OS=Homo sapiens GN=COL6A1 PE=1 SV=3																		1	13	13	20	13	13	20	13	13	20	1	1	13	1	1	13	1	1	13
290	2928;2929;3926;3981;6465					sp|P12110|CO6A2_HUMAN	5	5	5	FALSE			>sp|P12110|CO6A2_HUMAN Collagen alpha-2(VI) chain OS=Homo sapiens GN=COL6A2 PE=1 SV=4																		1	5	5	7	5	5	7	5	5	7	1	3	2	1	3	2	1	3	2
291	266;2508;3418;6453					sp|P12111|CO6A3_HUMAN	4	4	4	FALSE			>sp|P12111|CO6A3_HUMAN Collagen alpha-3(VI) chain OS=Homo sapiens GN=COL6A3 PE=1 SV=4																		1	4	4	4	4	4	4	4	4	4	1	3	1	1	3	1	1	3	1
292	1071;1553;1790;3210;5724;6221;6222;6477					sp|P12235|ADT1_HUMAN;sp|Q9H0C2|ADT4_HUMAN	8;3	1;0	1;0	FALSE			>sp|P12235|ADT1_HUMAN ADP/ATP translocase 1 OS=Homo sapiens GN=SLC25A4 PE=1 SV=4																		2	8	8	12	1	1	1	1	1	1	7	8	5	0	1	0	0	1	0
293	691;1072;1553;1731;1775;1790;2429;3210;4233;4234;5724;6221;6222;6477	151		282		sp|P12236|ADT3_HUMAN	14	14	3	FALSE			>sp|P12236|ADT3_HUMAN ADP/ATP translocase 3 OS=Homo sapiens GN=SLC25A6 PE=1 SV=4																		1	14	14	25	14	14	25	3	3	6	13	13	9	13	13	9	3	3	1
294	3990;6225					sp|P12268|IMDH2_HUMAN	2	2	2	FALSE			>sp|P12268|IMDH2_HUMAN Inosine-5'-monophosphate dehydrogenase 2 OS=Homo sapiens GN=IMPDH2 PE=1 SV=2																		1	2	2	3	2	2	3	2	2	3	1	1	1	1	1	1	1	1	1
295	6467					sp|P12270|TPR_HUMAN	1	1	1	FALSE			>sp|P12270|TPR_HUMAN Nucleoprotein TPR OS=Homo sapiens GN=TPR PE=1 SV=3																		1	1	1	2	1	1	2	1	1	2	1	1	1	1	1	1	1	1	1
296	146;190;191;233;450;460;462;641;686;712;791;962;1031;1099;1164;1696;1928;1929;2043;2153;2154;2397;2494;2602;2603;2694;2761;2775;2829;2851;2852;2885;2901;3173;3174;3279;3449;3578;3757;3833;4124;4204;4253;5065;5164;5168;5647;5745;6296	36;43;44;152;153;154;155;156;157;158	27;28;29;31;97	122;126;221;239;354;416;660;748;796;830	41;154;180;332;860	sp|P12814|ACTN1_HUMAN;sp|P35609|ACTN2_HUMAN;sp|Q08043|ACTN3_HUMAN	49;12;10	27;1;0	27;1;0	FALSE			>sp|P12814|ACTN1_HUMAN Alpha-actinin-1 OS=Homo sapiens GN=ACTN1 PE=1 SV=2																		3	49	58	95	27	35	55	27	35	55	21	32	44	13	19	23	13	19	23
297	107;855;1458;2280;2378;2390;2749;2760;3961;3962;5092;5575	159;160		167;453		sp|P12956|KU70_HUMAN	12	12	12	FALSE			>sp|P12956|KU70_HUMAN ATP-dependent DNA helicase 2 subunit 1 OS=Homo sapiens GN=XRCC6 PE=1 SV=2																		1	12	13	22	12	13	22	12	13	22	5	4	7	5	4	7	5	4	7
298	292;1215;1364;1698;1983;2009;2049;2304;2964;2999;3487;4433;5053;5208;5701;6192	161	98	461	493	sp|P13010|KU86_HUMAN	16	16	16	FALSE			>sp|P13010|KU86_HUMAN ATP-dependent DNA helicase 2 subunit 2 OS=Homo sapiens GN=XRCC5 PE=1 SV=3																		1	16	17	24	16	17	24	16	17	24	7	6	12	7	6	12	7	6	12
299	730					sp|P13073|COX41_HUMAN	1	1	1	FALSE			>sp|P13073|COX41_HUMAN Cytochrome c oxidase subunit 4 isoform 1, mitochondrial OS=Homo sapiens GN=COX4I1 PE=1 SV=1																		1	1	1	2	1	1	2	1	1	2	1	1	0	1	1	0	1	1	0
300	3843					sp|Q01628|IFM3_HUMAN;sp|Q01629|IFM2_HUMAN;sp|P13164|IFM1_HUMAN	1;1;1	1;1;1	1;1;1	FALSE			>sp|Q01628|IFM3_HUMAN Interferon-induced transmembrane protein 3 OS=Homo sapiens GN=IFITM3 PE=2 SV=2;>sp|Q01629|IFM2_HUMAN Interferon-induced transmembrane protein 2 OS=Homo sapiens GN=IFITM2 PE=1 SV=1;>sp|P13164|IFM1_HUMAN Interferon-induced transmembrane																		3	1	1	1	1	1	1	1	1	1	1	0	0	1	0	0	1	0	0
301	2431					sp|P13473|LAMP2_HUMAN	1	1	1	FALSE			>sp|P13473|LAMP2_HUMAN Lysosome-associated membrane glycoprotein 2 OS=Homo sapiens GN=LAMP2 PE=1 SV=2																		1	1	1	2	1	1	2	1	1	2	0	1	1	0	1	1	0	1	1
302	5866					sp|P13489|RINI_HUMAN	1	1	1	FALSE			>sp|P13489|RINI_HUMAN Ribonuclease inhibitor OS=Homo sapiens GN=RNH1 PE=1 SV=2																		1	1	1	2	1	1	2	1	1	2	1	1	0	1	1	0	1	1	0
303	273;587;610;628;932;951;1110;1433;1490;1508;1644;1665;1809;1906;2302;2386;2615;2712;4026;4202;4503;4546;4547;4926;5076;5124;5161;5488;5578;5607;5858;6145;6218;6286;6357;6392	162;163;164;165;166;167;168;169	99;100;101;102;103;104;105;106	156;157;353;395;396;430;453;454	41;290;369;466;591;651;693;728	sp|P13639|EF2_HUMAN	36	36	35	FALSE			>sp|P13639|EF2_HUMAN Elongation factor 2 OS=Homo sapiens GN=EEF2 PE=1 SV=4																		1	36	43	77	36	43	77	35	42	75	15	21	33	15	21	33	15	21	32
304	1197;2142;3669;4276;4431;4487;5504;5949					sp|P13667|PDIA4_HUMAN	8	8	8	FALSE			>sp|P13667|PDIA4_HUMAN Protein disulfide-isomerase A4 OS=Homo sapiens GN=PDIA4 PE=1 SV=2																		1	8	8	12	8	8	12	8	8	12	3	4	7	3	4	7	3	4	7
305	1877;3347					sp|P13674|P4HA1_HUMAN	2	2	2	FALSE			>sp|P13674|P4HA1_HUMAN Prolyl 4-hydroxylase subunit alpha-1 OS=Homo sapiens GN=P4HA1 PE=1 SV=2																		1	2	2	2	2	2	2	2	2	2	2	0	1	2	0	1	2	0	1
306	785;931;1985;5729	170		13		sp|P13693|TCTP_HUMAN;sp|Q56UQ5|TPT1L_HUMAN	4;2	4;2	4;2	FALSE			>sp|P13693|TCTP_HUMAN Translationally-controlled tumor protein OS=Homo sapiens GN=TPT1 PE=1 SV=1;>sp|Q56UQ5|TPT1L_HUMAN TPT1-like protein OS=Homo sapiens PE=2 SV=1																		2	4	5	7	4	5	7	4	5	7	4	0	0	4	0	0	4	0	0
307	581;2147;2413;3738;6070;6104;6195;6381	171		169		sp|P13797|PLST_HUMAN;sp|Q14651|PLSI_HUMAN;sp|P13796|PLSL_HUMAN	8;1;1	8;1;1	8;1;1	FALSE			>sp|P13797|PLST_HUMAN Plastin-3 OS=Homo sapiens GN=PLS3 PE=1 SV=4																		3	8	9	16	8	9	16	8	9	16	4	5	7	4	5	7	4	5	7
308	5297					sp|P13798|ACPH_HUMAN	1	1	1	FALSE			>sp|P13798|ACPH_HUMAN Acylamino-acid-releasing enzyme OS=Homo sapiens GN=APEH PE=1 SV=4																		1	1	1	1	1	1	1	1	1	1	0	0	1	0	0	1	0	0	1
309	2923					sp|P13804|ETFA_HUMAN	1	1	1	FALSE			>sp|P13804|ETFA_HUMAN Electron transfer flavoprotein subunit alpha, mitochondrial OS=Homo sapiens GN=ETFA PE=1 SV=1																		1	1	1	2	1	1	2	1	1	2	1	1	0	1	1	0	1	1	0
310	3425;5628					sp|P13807|GYS1_HUMAN	2	2	2	FALSE			>sp|P13807|GYS1_HUMAN Glycogen [starch] synthase, muscle OS=Homo sapiens GN=GYS1 PE=1 SV=2																		1	2	2	3	2	2	3	2	2	3	1	2	1	1	2	1	1	2	1
311	3700					sp|P13861|KAP2_HUMAN	1	1	1	FALSE			>sp|P13861|KAP2_HUMAN cAMP-dependent protein kinase type II-alpha regulatory subunit OS=Homo sapiens GN=PRKAR2A PE=1 SV=2																		1	1	1	1	1	1	1	1	1	1	0	1	0	0	1	0	0	1	0
312	4162	172		3		sp|P14174|MIF_HUMAN	1	1	1	FALSE			>sp|P14174|MIF_HUMAN Macrophage migration inhibitory factor OS=Homo sapiens GN=MIF PE=1 SV=4																		1	1	2	4	1	2	4	1	2	4	1	1	1	1	1	1	1	1	1
313	1091;2336;4740					sp|P14314|GLU2B_HUMAN	3	3	3	FALSE			>sp|P14314|GLU2B_HUMAN Glucosidase 2 subunit beta OS=Homo sapiens GN=PRKCSH PE=1 SV=2																		1	3	3	3	3	3	3	3	3	3	0	3	1	0	3	1	0	3	1
314	512;3111;5824	173		99		sp|P14324|FPPS_HUMAN	3	3	3	FALSE			>sp|P14324|FPPS_HUMAN Farnesyl pyrophosphate synthetase OS=Homo sapiens GN=FDPS PE=1 SV=4																		1	3	4	5	3	4	5	3	4	5	2	2	2	2	2	2	2	2	2
315	575;664;4825					sp|P14550|AK1A1_HUMAN	3	3	3	FALSE			>sp|P14550|AK1A1_HUMAN Alcohol dehydrogenase [NADP+] OS=Homo sapiens GN=AKR1A1 PE=1 SV=3																		1	3	3	4	3	3	4	3	3	4	1	0	3	1	0	3	1	0	3
316	46;47;129;376;598;906;907;1247;1509;1510;1564;1565;1575;1577;2277;2556;2639;2841;2887;3291;4100;4254;4430;4948;5024;5856	174;175;176;177;178;179	107;108;109;110;111	64;149;239;291;360;494	49;326;358;423;424	sp|P14618|KPYM_HUMAN;sp|P30613|KPYR_HUMAN	26;2	26;2	26;2	FALSE			>sp|P14618|KPYM_HUMAN Pyruvate kinase isozymes M1/M2 OS=Homo sapiens GN=PKM2 PE=1 SV=4																		2	26	33	58	26	33	58	26	33	58	22	24	20	22	24	20	22	24	20
317	396;750;905;924;939;1018;1019;1118;1157;1391;1726;1914;1930;2098;2623;2662;2773;2803;3077;3091;3476;3964;3997;4493;4574;4652;4656;4670;5037;5082;5593;6313;6370	180;181;182	112;113	154;425;426	576;645	sp|P14625|ENPL_HUMAN;sp|Q58FF3|ENPLL_HUMAN	33;3	31;3	31;3	FALSE			>sp|P14625|ENPL_HUMAN Endoplasmin OS=Homo sapiens GN=HSP90B1 PE=1 SV=1																		2	33	36	63	31	34	59	31	34	59	9	17	31	9	16	29	9	16	29
318	2177;3771;4497;5770					sp|P14678|RSMB_HUMAN;sp|P63162|RSMN_HUMAN	4;4	4;4	4;4	FALSE			>sp|P14678|RSMB_HUMAN Small nuclear ribonucleoprotein-associated proteins B and B' OS=Homo sapiens GN=SNRPB PE=1 SV=2;>sp|P63162|RSMN_HUMAN Small nuclear ribonucleoprotein-associated protein N OS=Homo sapiens GN=SNRPN PE=1 SV=1																		2	4	4	6	4	4	6	4	4	6	3	3	2	3	3	2	3	3	2
319	4701	183		426		sp|P14866|HNRPL_HUMAN	1	1	1	FALSE			>sp|P14866|HNRPL_HUMAN Heterogeneous nuclear ribonucleoprotein L OS=Homo sapiens GN=HNRNPL PE=1 SV=2																		1	1	1	1	1	1	1	1	1	1	0	1	0	0	1	0	0	1	0
320	2643					sp|P14868|SYDC_HUMAN	1	1	1	FALSE			>sp|P14868|SYDC_HUMAN Aspartyl-tRNA synthetase, cytoplasmic OS=Homo sapiens GN=DARS PE=1 SV=2																		1	1	1	1	1	1	1	1	1	1	1	0	0	1	0	0	1	0	0
321	3795;4426;4843;5359;5459	184		13		sp|P15121|ALDR_HUMAN	5	5	5	FALSE			>sp|P15121|ALDR_HUMAN Aldose reductase OS=Homo sapiens GN=AKR1B1 PE=1 SV=3																		1	5	6	9	5	6	9	5	6	9	2	3	3	2	3	3	2	3	3
322	247;718;732;794;804;818;1048;1062;1064;1127;1438;1772;1887;2795;3273;3331;3774;4340;4399;4406;4595;4682;6012;6013;6320	185;186	114	486;693	113	sp|P15144|AMPN_HUMAN	25	25	25	FALSE			>sp|P15144|AMPN_HUMAN Aminopeptidase N OS=Homo sapiens GN=ANPEP PE=1 SV=4																		1	25	26	41	25	26	41	25	26	41	6	18	22	6	18	22	6	18	22
323	2003					sp|Q8IYD1|ERF3B_HUMAN;sp|P15170|ERF3A_HUMAN	1;1	1;1	1;1	FALSE			>sp|Q8IYD1|ERF3B_HUMAN Eukaryotic peptide chain release factor GTP-binding subunit ERF3B OS=Homo sapiens GN=GSPT2 PE=1 SV=2;>sp|P15170|ERF3A_HUMAN Eukaryotic peptide chain release factor GTP-binding subunit ERF3A OS=Homo sapiens GN=GSPT1 PE=1 SV=1																		2	1	1	1	1	1	1	1	1	1	1	1	0	1	1	0	1	1	0
324	366;1040;1474;2206;2652;2940;4277					sp|P15311|EZRI_HUMAN	7	1	1	FALSE			>sp|P15311|EZRI_HUMAN Ezrin OS=Homo sapiens GN=EZR PE=1 SV=4																		1	7	7	12	1	1	1	1	1	1	4	3	7	0	0	1	0	0	1
325	6146;6301					sp|P15374|UCHL3_HUMAN	2	2	2	FALSE			>sp|P15374|UCHL3_HUMAN Ubiquitin carboxyl-terminal hydrolase isozyme L3 OS=Homo sapiens GN=UCHL3 PE=1 SV=1																		1	2	2	2	2	2	2	2	2	2	0	2	0	0	2	0	0	2	0
326	1560;1764;1765;5089;5845;6330	187	115	90	109	sp|P15531|NDKA_HUMAN	6	1	1	FALSE			>sp|P15531|NDKA_HUMAN Nucleoside diphosphate kinase A OS=Homo sapiens GN=NME1 PE=1 SV=1																		1	6	7	12	1	1	1	1	1	1	5	5	4	1	1	0	1	1	0
327	267;957;1235;2458;2459;2691;3106;4421;5341;5589;5590	188;189		45;132		sp|P15559|NQO1_HUMAN	11	11	11	FALSE			>sp|P15559|NQO1_HUMAN NAD(P)H dehydrogenase [quinone] 1 OS=Homo sapiens GN=NQO1 PE=1 SV=1																		1	11	15	27	11	15	27	11	15	27	11	10	9	11	10	9	11	10	9
328	35;98;498;1860;3441;4720;4855;5439;5440	190		61		sp|P15880|RS2_HUMAN	9	9	9	FALSE			>sp|P15880|RS2_HUMAN 40S ribosomal protein S2 OS=Homo sapiens GN=RPS2 PE=1 SV=2																		1	9	10	18	9	10	18	9	10	18	8	7	6	8	7	6	8	7	6
329	2322;3531					sp|P15924|DESP_HUMAN	2	2	2	FALSE			>sp|P15924|DESP_HUMAN Desmoplakin OS=Homo sapiens GN=DSP PE=1 SV=3																		1	2	2	2	2	2	2	2	2	2	0	0	2	0	0	2	0	0	2
330	1163;4011;6238					sp|P16070|CD44_HUMAN	3	3	3	FALSE			>sp|P16070|CD44_HUMAN CD44 antigen OS=Homo sapiens GN=CD44 PE=1 SV=2																		1	3	3	5	3	3	5	3	3	5	1	1	3	1	1	3	1	1	3
331	1135;1254;2236;6046	191		142		sp|P16152|CBR1_HUMAN;sp|O75828|CBR3_HUMAN	4;1	4;1	4;1	FALSE			>sp|P16152|CBR1_HUMAN Carbonyl reductase [NADPH] 1 OS=Homo sapiens GN=CBR1 PE=1 SV=3																		2	4	5	7	4	5	7	4	5	7	3	3	2	3	3	2	3	3	2
332	332;333;502;2655;3934;4584;4787					sp|P16401|H15_HUMAN	7	6	6	FALSE			>sp|P16401|H15_HUMAN Histone H1.5 OS=Homo sapiens GN=HIST1H1B PE=1 SV=3																		1	7	7	12	6	6	11	6	6	11	6	3	4	6	3	3	6	3	3
333	327;328;456;2654;4585;4586;4653;4654;4787					sp|P16403|H12_HUMAN;sp|P16402|H13_HUMAN;sp|Q02539|H11_HUMAN;sp|P22492|H1T_HUMAN	9;7;3;2	9;7;3;2	2;0;0;0	FALSE			>sp|P16403|H12_HUMAN Histone H1.2 OS=Homo sapiens GN=HIST1H1C PE=1 SV=2;>sp|P16402|H13_HUMAN Histone H1.3 OS=Homo sapiens GN=HIST1H1D PE=1 SV=2																		4	9	10	18	9	10	18	2	3	5	8	5	3	8	5	3	2	0	0
334	1179					sp|P16435|NCPR_HUMAN	1	1	1	FALSE			>sp|P16435|NCPR_HUMAN NADPH--cytochrome P450 reductase OS=Homo sapiens GN=POR PE=1 SV=2																		1	1	1	1	1	1	1	1	1	1	0	0	1	0	0	1	0	0	1
335	97;948;1538;2214;2468;2507;2646					sp|P16615|AT2A2_HUMAN;sp|O14983|AT2A1_HUMAN;sp|Q93084|AT2A3_HUMAN	7;3;2	7;3;2	7;3;2	FALSE			>sp|P16615|AT2A2_HUMAN Sarcoplasmic/endoplasmic reticulum calcium ATPase 2 OS=Homo sapiens GN=ATP2A2 PE=1 SV=1																		3	7	7	10	7	7	10	7	7	10	5	5	1	5	5	1	5	5	1
336	4892					sp|P16771|UL127_HCMVA	1	1	1	FALSE			>sp|P16771|UL127_HCMVA Uncharacterized protein UL127 OS=Human cytomegalovirus (strain AD169) GN=UL127 PE=4 SV=1																		1	1	1	1	1	1	1	1	1	1	0	1	1	0	1	1	0	1	1
337	457					sp|P16949|STMN1_HUMAN	1	1	1	FALSE			>sp|P16949|STMN1_HUMAN Stathmin OS=Homo sapiens GN=STMN1 PE=1 SV=3																		1	1	1	2	1	1	2	1	1	2	1	1	1	1	1	1	1	1	1
338	1515;4924					sp|P17252|KPCA_HUMAN	2	2	2	FALSE			>sp|P17252|KPCA_HUMAN Protein kinase C alpha type OS=Homo sapiens GN=PRKCA PE=1 SV=3																		1	2	2	2	2	2	2	2	2	2	1	0	1	1	0	1	1	0	1
339	1232					sp|P17301|ITA2_HUMAN	1	1	1	FALSE			>sp|P17301|ITA2_HUMAN Integrin alpha-2 OS=Homo sapiens GN=ITGA2 PE=1 SV=1																		1	1	1	1	1	1	1	1	1	1	0	1	0	0	1	0	0	1	0
340	1086;3014;3918;4053;4143;4440;4480	192	116	326	82	sp|P17655|CAN2_HUMAN	7	7	7	FALSE			>sp|P17655|CAN2_HUMAN Calpain-2 catalytic subunit OS=Homo sapiens GN=CAPN2 PE=1 SV=5																		1	7	7	9	7	7	9	7	7	9	1	5	4	1	5	4	1	5	4
341	1401;1680;4454					sp|P17812|PYRG1_HUMAN	3	3	3	FALSE			>sp|P17812|PYRG1_HUMAN CTP synthase 1 OS=Homo sapiens GN=CTPS PE=1 SV=2																		1	3	3	4	3	3	4	3	3	4	3	0	0	3	0	0	3	0	0
342	1587;1620					sp|P17813|EGLN_HUMAN	2	2	2	FALSE			>sp|P17813|EGLN_HUMAN Endoglin OS=Homo sapiens GN=ENG PE=1 SV=2																		1	2	2	2	2	2	2	2	2	2	0	1	1	0	1	1	0	1	1
343	2582;3759;4362;5123					sp|P17844|DDX5_HUMAN;sp|Q92841|DDX17_HUMAN	4;3	3;2	3;2	FALSE			>sp|P17844|DDX5_HUMAN Probable ATP-dependent RNA helicase DDX5 OS=Homo sapiens GN=DDX5 PE=1 SV=1;>sp|Q92841|DDX17_HUMAN Probable ATP-dependent RNA helicase DDX17 OS=Homo sapiens GN=DDX17 PE=1 SV=1																		2	4	4	5	3	3	4	3	3	4	2	1	4	1	1	3	1	1	3
344	184;1082;1829;2382;5102;6000;6462	193		30		sp|P17858|K6PL_HUMAN	7	5	4	FALSE			>sp|P17858|K6PL_HUMAN 6-phosphofructokinase, liver type OS=Homo sapiens GN=PFKL PE=1 SV=6																		1	7	8	10	5	5	6	4	4	4	2	2	7	2	1	5	1	0	4
345	2114;3762					sp|P17931|LEG3_HUMAN	2	2	2	FALSE			>sp|P17931|LEG3_HUMAN Galectin-3 OS=Homo sapiens GN=LGALS3 PE=1 SV=5																		1	2	2	3	2	2	3	2	2	3	1	2	0	1	2	0	1	2	0
346	2826;4370;5709					sp|P17980|PRS6A_HUMAN	3	3	3	FALSE			>sp|P17980|PRS6A_HUMAN 26S protease regulatory subunit 6A OS=Homo sapiens GN=PSMC3 PE=1 SV=3																		1	3	3	4	3	3	4	3	3	4	3	2	1	3	2	1	3	2	1
347	1075;3177;3687;4176;4753;4867;5334	194		1		sp|P17987|TCPA_HUMAN	7	7	7	FALSE			>sp|P17987|TCPA_HUMAN T-complex protein 1 subunit alpha OS=Homo sapiens GN=CCT1 PE=1 SV=1																		1	7	7	12	7	7	12	7	7	12	6	4	5	6	4	5	6	4	5
348	1435					sp|P18031|PTN1_HUMAN	1	1	1	FALSE			>sp|P18031|PTN1_HUMAN Tyrosine-protein phosphatase non-receptor type 1 OS=Homo sapiens GN=PTPN1 PE=1 SV=1																		1	1	1	1	1	1	1	1	1	1	1	0	0	1	0	0	1	0	0
349	176;177;5848					sp|P18077|RL35A_HUMAN	3	3	3	FALSE			>sp|P18077|RL35A_HUMAN 60S ribosomal protein L35a OS=Homo sapiens GN=RPL35A PE=1 SV=2																		1	3	4	6	3	4	6	3	4	6	2	3	2	2	3	2	2	3	2
350	2087;2355;2455;3017	195		22		sp|P18085|ARF4_HUMAN	4	2	2	FALSE			>sp|P18085|ARF4_HUMAN ADP-ribosylation factor 4 OS=Homo sapiens GN=ARF4 PE=1 SV=3																		1	4	5	10	2	2	4	2	2	4	4	3	3	2	1	1	2	1	1
351	138;463;918;1269;2115;2583;2648;2789;2823;4958;5366;5813;6245;6246		117		186	sp|P18124|RL7_HUMAN;sp|Q9Y4A5|TRRAP_HUMAN	14;1	14;1	14;1	FALSE			>sp|P18124|RL7_HUMAN 60S ribosomal protein L7 OS=Homo sapiens GN=RPL7 PE=1 SV=1																		2	14	14	26	14	14	26	14	14	26	14	9	9	14	9	9	14	9	9
352	113;226;227;228;422;423;523;605;838;898;927;1027;1046;1109;1119;1685;1784;1923;2348;2351;2352;2438;2479;2704;2837;3142;3573;3574;3654;3731;3761;3802;3818;3830;4044;4045;4059;4060;4069;4373;4468;4604;4731;4744;4937;5036;5173;5471;5815;5846;5847;5924;6129;6130;6452;6466	196;197;198;199;200;201;202;203;204;205;206;207;208;209;210		94;174;195;209;237;327;331;533;534;709;741;898;899;900;998		sp|P18206|VINC_HUMAN	56	56	56	FALSE			>sp|P18206|VINC_HUMAN Vinculin OS=Homo sapiens GN=VCL PE=1 SV=4																		1	56	74	124	56	74	124	56	74	124	12	30	56	12	30	56	12	30	56
353	3872;6107;6300;6376		41;118		125;283	sp|P18462|1A25_HUMAN;sp|P30450|1A26_HUMAN;sp|P30453|1A34_HUMAN;sp|P30456|1A43_HUMAN;sp|P30457|1A66_HUMAN;sp|P10314|1A32_HUMAN;sp|P30459|1A74_HUMAN;sp|P16189|1A31_HUMAN;sp|P30512|1A29_HUMAN;sp|P16190|1A33_HUMAN	4;4;4;4;4;4;4;3;3;2	2;2;2;2;2;2;2;1;1;1	1;1;1;1;1;1;1;1;1;1	FALSE			>sp|P18462|1A25_HUMAN HLA class I histocompatibility antigen, A-25 alpha chain OS=Homo sapiens GN=HLA-A PE=2 SV=1;>sp|P30450|1A26_HUMAN HLA class I histocompatibility antigen, A-26 alpha chain OS=Homo sapiens GN=HLA-A PE=1 SV=2;>sp|P30453|1A34_HUMAN HLA cl																		10	4	4	7	2	2	3	1	1	2	3	2	2	1	0	1	1	0	0
354	1073;1722;1723;2767;3877;4397;4506;6308;6367					sp|P18621|RL17_HUMAN	9	9	9	FALSE			>sp|P18621|RL17_HUMAN 60S ribosomal protein L17 OS=Homo sapiens GN=RPL17 PE=1 SV=3																		1	9	11	15	9	11	15	9	11	15	5	8	5	5	8	5	5	8	5
355	287;1404;1405;1966;2088;2089;4498;4984;5783;6182		119		153	sp|P18669|PGAM1_HUMAN;sp|P15259|PGAM2_HUMAN;sp|Q8N0Y7|PGAM4_HUMAN	10;5;4	10;5;4	10;5;4	FALSE			>sp|P18669|PGAM1_HUMAN Phosphoglycerate mutase 1 OS=Homo sapiens GN=PGAM1 PE=1 SV=2;>sp|P15259|PGAM2_HUMAN Phosphoglycerate mutase 2 OS=Homo sapiens GN=PGAM2 PE=1 SV=3																		3	10	11	17	10	11	17	10	11	17	10	10	3	10	10	3	10	10	3
356	196;246;499;1120;1250;1607;1608;1671;1753;2677;2914;3900;4258;5081;5115;5116;5254;5559;5993					sp|P19338|NUCL_HUMAN	19	19	19	FALSE			>sp|P19338|NUCL_HUMAN Nucleolin OS=Homo sapiens GN=NCL PE=1 SV=3																		1	19	19	32	19	19	32	19	19	32	4	11	15	4	11	15	4	11	15
357	695;1320;1947;2144;2560;2734;3420;3524;3563;3742;3768;3769;3853;4519;5381		120		158	sp|P19367|HXK1_HUMAN;sp|P52789|HXK2_HUMAN;sp|P52790|HXK3_HUMAN;sp|Q2TB90|HKDC1_HUMAN	15;3;2;1	15;3;2;1	15;3;2;1	FALSE			>sp|P19367|HXK1_HUMAN Hexokinase-1 OS=Homo sapiens GN=HK1 PE=1 SV=3																		4	15	15	20	15	15	20	15	15	20	4	4	12	4	4	12	4	4	12
358	6351					sp|P19623|SPEE_HUMAN	1	1	1	FALSE			>sp|P19623|SPEE_HUMAN Spermidine synthase OS=Homo sapiens GN=SRM PE=1 SV=1																		1	1	1	1	1	1	1	1	1	1	0	0	1	0	0	1	0	0	1
359	3854;4392					sp|P20020|AT2B1_HUMAN;sp|Q01814|AT2B2_HUMAN;sp|P23634|AT2B4_HUMAN;sp|Q16720|AT2B3_HUMAN	2;2;2;2	2;2;2;2	2;2;2;2	FALSE			>sp|P20020|AT2B1_HUMAN Plasma membrane calcium-transporting ATPase 1 OS=Homo sapiens GN=ATP2B1 PE=1 SV=3;>sp|Q01814|AT2B2_HUMAN Plasma membrane calcium-transporting ATPase 2 OS=Homo sapiens GN=ATP2B2 PE=1 SV=2;>sp|P23634|AT2B4_HUMAN Plasma membrane calcium																		4	2	2	3	2	2	3	2	2	3	1	2	1	1	2	1	1	2	1
360	2812;3037;5904					sp|P20290|BTF3_HUMAN	3	3	3	FALSE			>sp|P20290|BTF3_HUMAN Transcription factor BTF3 OS=Homo sapiens GN=BTF3 PE=1 SV=1																		1	3	3	4	3	3	4	3	3	4	2	2	1	2	2	1	2	2	1
361	3553;5351;6260	211		175		sp|P20339|RAB5A_HUMAN	3	1	1	FALSE			>sp|P20339|RAB5A_HUMAN Ras-related protein Rab-5A OS=Homo sapiens GN=RAB5A PE=1 SV=2																		1	3	3	5	1	1	1	1	1	1	2	2	2	0	0	1	0	0	1
362	1030;3533;4912;6089					sp|P20340|RAB6A_HUMAN;sp|Q9NRW1|RAB6B_HUMAN	4;1	4;1	4;1	FALSE			>sp|P20340|RAB6A_HUMAN Ras-related protein Rab-6A OS=Homo sapiens GN=RAB6A PE=1 SV=3																		2	4	4	6	4	4	6	4	4	6	3	1	2	3	1	2	3	1	2
363	347;879;4025	212		111		sp|P20618|PSB1_HUMAN	3	3	3	FALSE			>sp|P20618|PSB1_HUMAN Proteasome subunit beta type-1 OS=Homo sapiens GN=PSMB1 PE=1 SV=2																		1	3	3	3	3	3	3	3	3	3	3	1	0	3	1	0	3	1	0
364	1689					sp|P20674|COX5A_HUMAN	1	1	1	FALSE			>sp|P20674|COX5A_HUMAN Cytochrome c oxidase subunit 5A, mitochondrial OS=Homo sapiens GN=COX5A PE=1 SV=2																		1	1	1	2	1	1	2	1	1	2	1	0	1	1	0	1	1	0	1
365	320;2454					sp|P20700|LMNB1_HUMAN	2	2	2	FALSE			>sp|P20700|LMNB1_HUMAN Lamin-B1 OS=Homo sapiens GN=LMNB1 PE=1 SV=2																		1	2	2	2	2	2	2	2	2	2	0	0	2	0	0	2	0	0	2
366	615		121		328	sp|P20810|ICAL_HUMAN	1	1	1	FALSE			>sp|P20810|ICAL_HUMAN Calpastatin OS=Homo sapiens GN=CAST PE=1 SV=4																		1	1	1	1	1	1	1	1	1	1	0	1	0	0	1	0	0	1	0
367	2564					sp|P21266|GSTM3_HUMAN;sp|P28161|GSTM2_HUMAN;sp|P46439|GSTM5_HUMAN	1;1;1	1;1;1	1;1;1	FALSE			>sp|P21266|GSTM3_HUMAN Glutathione S-transferase Mu 3 OS=Homo sapiens GN=GSTM3 PE=1 SV=3;>sp|P28161|GSTM2_HUMAN Glutathione S-transferase Mu 2 OS=Homo sapiens GN=GSTM2 PE=1 SV=2;>sp|P46439|GSTM5_HUMAN Glutathione S-transferase Mu 5 OS=Homo sapiens GN=GSTM5																		3	1	1	2	1	1	2	1	1	2	0	0	1	0	0	1	0	0	1
368	1601					sp|P21291|CSRP1_HUMAN	1	1	1	FALSE			>sp|P21291|CSRP1_HUMAN Cysteine and glycine-rich protein 1 OS=Homo sapiens GN=CSRP1 PE=1 SV=3																		1	1	1	1	1	1	1	1	1	1	1	1	1	1	1	1	1	1	1
369	32;42;78;140;144;147;354;455;490;573;582;583;596;644;649;662;663;672;757;875;908;922;967;968;1060;1154;1230;1360;1362;1442;1521;1523;1559;1711;1763;1828;1869;2061;2119;2159;2590;2591;2776;3053;3054;3191;3192;3333;3395;3452;3518;3580;3626;3932;3937;4419;4465;4511;4831;4832;4833;4856;4885;5097;5126;5127;5132;5282;5472;5481;5544;5567;5658;5710;5871;5922;5940;5966;5997;6003;6005;6119;6189;6239;6242;6…	213;214;215;216	122;123;124;125;126;127;128;129;130;131;132;133;134;135;136;137	297;1462;2490;2589	444;478;483;623;631;649;717;810;1018;1260;1453;2107;2199;2378;2543;2601	sp|P21333|FLNA_HUMAN	91	91	86	FALSE			>sp|P21333|FLNA_HUMAN Filamin-A OS=Homo sapiens GN=FLNA PE=1 SV=4																		1	91	99	160	91	99	160	86	94	152	79	81	84	79	81	84	76	76	80
370	215;1374;1517;1806;5895;5902;6344					sp|P21589|5NTD_HUMAN	7	7	7	FALSE			>sp|P21589|5NTD_HUMAN 5'-nucleotidase OS=Homo sapiens GN=NT5E PE=1 SV=1																		1	7	7	12	7	7	12	7	7	12	3	3	2	3	3	2	3	3	2
371	1933;2726;3478;3491;3492;5189;5994;6352;6362		138		232	sp|P21796|VDAC1_HUMAN	9	9	9	FALSE			>sp|P21796|VDAC1_HUMAN Voltage-dependent anion-selective channel protein 1 OS=Homo sapiens GN=VDAC1 PE=1 SV=2																		1	9	9	14	9	9	14	9	9	14	6	4	3	6	4	3	6	4	3
372	3346					sp|P21912|DHSB_HUMAN	1	1	1	FALSE			>sp|P21912|DHSB_HUMAN Succinate dehydrogenase [ubiquinone] iron-sulfur subunit, mitochondrial OS=Homo sapiens GN=SDHB PE=1 SV=3																		1	1	1	2	1	1	2	1	1	2	1	1	0	1	1	0	1	1	0
373	2661					sp|P21926|CD9_HUMAN	1	1	1	FALSE			>sp|P21926|CD9_HUMAN CD9 antigen OS=Homo sapiens GN=CD9 PE=1 SV=4																		1	1	1	1	1	1	1	1	1	1	0	1	0	0	1	0	0	1	0
374	209					sp|P21964|COMT_HUMAN	1	1	1	FALSE			>sp|P21964|COMT_HUMAN Catechol O-methyltransferase OS=Homo sapiens GN=COMT PE=1 SV=2																		1	1	1	2	1	1	2	1	1	2	0	1	1	0	1	1	0	1	1
375	2242					sp|P22033|MUTA_HUMAN	1	1	1	FALSE			>sp|P22033|MUTA_HUMAN Methylmalonyl-CoA mutase, mitochondrial OS=Homo sapiens GN=MUT PE=1 SV=3																		1	1	1	2	1	1	2	1	1	2	0	0	1	0	0	1	0	0	1
376	727;3631					sp|P22087|FBRL_HUMAN	2	2	2	FALSE			>sp|P22087|FBRL_HUMAN rRNA 2'-O-methyltransferase fibrillarin OS=Homo sapiens GN=FBL PE=1 SV=2																		1	2	2	2	2	2	2	2	2	2	0	2	0	0	2	0	0	2	0
377	1969;2638;5534					sp|P22102|PUR2_HUMAN	3	3	3	FALSE			>sp|P22102|PUR2_HUMAN Trifunctional purine biosynthetic protein adenosine-3 OS=Homo sapiens GN=GART PE=1 SV=1																		1	3	3	3	3	3	3	3	3	3	1	0	3	1	0	3	1	0	3
378	485;991;5186					sp|P22234|PUR6_HUMAN	3	3	3	FALSE			>sp|P22234|PUR6_HUMAN Multifunctional protein ADE2 OS=Homo sapiens GN=PAICS PE=1 SV=3																		1	3	3	5	3	3	5	3	3	5	1	3	2	1	3	2	1	3	2
379	2208					sp|P22307|NLTP_HUMAN	1	1	1	FALSE			>sp|P22307|NLTP_HUMAN Non-specific lipid-transfer protein OS=Homo sapiens GN=SCP2 PE=1 SV=2																		1	1	1	2	1	1	2	1	1	2	1	1	0	1	1	0	1	1	0
380	57;286;508;828;1797;2753;2827;2896;3393;3904;3939;3949;4207;4288;4311;4312;4779;6198;6461	217	139	1015	234	sp|P22314|UBA1_HUMAN	19	19	19	FALSE			>sp|P22314|UBA1_HUMAN Ubiquitin-like modifier-activating enzyme 1 OS=Homo sapiens GN=UBA1 PE=1 SV=3																		1	19	21	32	19	21	32	19	21	32	2	10	18	2	10	18	2	10	18
381	1560;1764;1765;5089;5845;6333	187;218	115	68;90	109	sp|P22392|NDKB_HUMAN;sp|O60361|NDK8_HUMAN	6;3	6;3	1;1	FALSE			>sp|P22392|NDKB_HUMAN Nucleoside diphosphate kinase B OS=Homo sapiens GN=NME2 PE=1 SV=1;>sp|O60361|NDK8_HUMAN Putative nucleoside diphosphate kinase OS=Homo sapiens GN=NME2P1 PE=5 SV=1																		2	6	8	15	6	8	15	1	2	4	4	4	5	4	4	5	0	0	1
382	301;1611;1612;1642;1648;2951;4023;4146;5207					sp|P22626|ROA2_HUMAN	9	9	9	FALSE			>sp|P22626|ROA2_HUMAN Heterogeneous nuclear ribonucleoproteins A2/B1 OS=Homo sapiens GN=HNRNPA2B1 PE=1 SV=2																		1	9	9	16	9	9	16	9	9	16	6	6	4	6	6	4	6	6	4
383	522;2219;4372;4802;5151;6201					sp|P22695|QCR2_HUMAN	6	6	6	FALSE			>sp|P22695|QCR2_HUMAN Cytochrome b-c1 complex subunit 2, mitochondrial OS=Homo sapiens GN=UQCRC2 PE=1 SV=3																		1	6	6	8	6	6	8	6	6	8	4	3	3	4	3	3	4	3	3
384	49;222;569;1172;1178;1242;1602;1603;1703;1777;2977;3727;6235	219		683		sp|P23246|SFPQ_HUMAN	13	13	12	FALSE			>sp|P23246|SFPQ_HUMAN Splicing factor, proline- and glutamine-rich OS=Homo sapiens GN=SFPQ PE=1 SV=2																		1	13	14	21	13	14	21	12	13	19	8	5	11	8	5	11	8	5	10
385	866;2090;2091;2197;4690;5033;5034;5386;5387;5672;5683;5757;6072	220;221		101;176		sp|P23284|PPIB_HUMAN	13	13	13	FALSE			>sp|P23284|PPIB_HUMAN Peptidyl-prolyl cis-trans isomerase B OS=Homo sapiens GN=PPIB PE=1 SV=2																		1	13	15	29	13	15	29	13	15	29	10	6	13	10	6	13	10	6	13
386	265					sp|P23381|SYWC_HUMAN	1	1	1	FALSE			>sp|P23381|SYWC_HUMAN Tryptophanyl-tRNA synthetase, cytoplasmic OS=Homo sapiens GN=WARS PE=1 SV=2																		1	1	1	2	1	1	2	1	1	2	1	0	0	1	0	0	1	0	0
387	52;1001;1227;1263;1459;1460;1463;1646;1720;2392;2471;2681;5062;5992;6283	222;223;224	140	157;189;236	97	sp|P23396|RS3_HUMAN	15	15	15	FALSE			>sp|P23396|RS3_HUMAN 40S ribosomal protein S3 OS=Homo sapiens GN=RPS3 PE=1 SV=2																		1	15	18	28	15	18	28	15	18	28	12	10	9	12	10	9	12	10	9
388	715;2718;4542;5450;5876;6348					sp|P23526|SAHH_HUMAN	6	6	6	FALSE			>sp|P23526|SAHH_HUMAN Adenosylhomocysteinase OS=Homo sapiens GN=AHCY PE=1 SV=4																		1	6	6	10	6	6	10	6	6	10	6	5	2	6	5	2	6	5	2
389	458;459;2663;3005;3745;3948;5600;6187	225;226		18;115		sp|P23528|COF1_HUMAN;sp|Q9Y281|COF2_HUMAN	8;4	8;4	7;3	FALSE			>sp|P23528|COF1_HUMAN Cofilin-1 OS=Homo sapiens GN=CFL1 PE=1 SV=3;>sp|Q9Y281|COF2_HUMAN Cofilin-2 OS=Homo sapiens GN=CFL2 PE=1 SV=1																		2	8	10	19	8	10	19	7	8	15	5	7	6	5	7	6	4	6	5
390	1749;4671					sp|P23588|IF4B_HUMAN	2	2	2	FALSE			>sp|P23588|IF4B_HUMAN Eukaryotic translation initiation factor 4B OS=Homo sapiens GN=EIF4B PE=1 SV=2																		1	2	2	2	2	2	2	2	2	2	1	0	1	1	0	1	1	0	1
391	4677					sp|P24534|EF1B_HUMAN	1	1	1	FALSE			>sp|P24534|EF1B_HUMAN Elongation factor 1-beta OS=Homo sapiens GN=EEF1B2 PE=1 SV=3																		1	1	1	2	1	1	2	1	1	2	1	1	0	1	1	0	1	1	0
392	2081;2094;4070;6252					sp|P24539|AT5F1_HUMAN	4	4	4	FALSE			>sp|P24539|AT5F1_HUMAN ATP synthase subunit b, mitochondrial OS=Homo sapiens GN=ATP5F1 PE=1 SV=2																		1	4	4	7	4	4	7	4	4	7	2	2	2	2	2	2	2	2	2
393	5292					sp|P24752|THIL_HUMAN	1	1	1	FALSE			>sp|P24752|THIL_HUMAN Acetyl-CoA acetyltransferase, mitochondrial OS=Homo sapiens GN=ACAT1 PE=1 SV=1																		1	1	1	2	1	1	2	1	1	2	1	1	0	1	1	0	1	1	0
394	708;1787;3292					sp|P24844|MYL9_HUMAN	3	1	1	FALSE			>sp|P24844|MYL9_HUMAN Myosin regulatory light polypeptide 9 OS=Homo sapiens GN=MYL9 PE=1 SV=4																		1	3	3	5	1	1	2	1	1	2	3	2	1	1	1	1	1	1	1
395	257;2203;2808					sp|Q00526|CDK3_HUMAN;sp|P24941|CDK2_HUMAN;sp|P06493|CDC2_HUMAN;sp|Q14004|CD2L5_HUMAN;sp|Q9NYV4|CD2L7_HUMAN;sp|Q00537|PCTK2_HUMAN;sp|Q00536|PCTK1_HUMAN;sp|Q07002|PCTK3_HUMAN;sp|O94921|PFTK1_HUMAN;sp|Q96Q40|PFTK2_HUMAN;sp|P50750|CDK9_HUMAN;sp|Q00534|CDK6_HUMAN;sp|P11802|CDK4_HUMAN;sp|Q00535|CDK5_HUMAN	3;3;2;1;1;1;1;1;1;1;1;1;1;1	3;3;2;1;1;1;1;1;1;1;1;1;1;1	3;3;2;1;1;1;1;1;1;1;1;1;1;1	FALSE			>sp|Q00526|CDK3_HUMAN Cell division protein kinase 3 OS=Homo sapiens GN=CDK3 PE=1 SV=1;>sp|P24941|CDK2_HUMAN Cell division protein kinase 2 OS=Homo sapiens GN=CDK2 PE=1 SV=2;>sp|P06493|CDC2_HUMAN Cell division control protein 2 homolog OS=Homo sapiens GN=C																		14	3	3	4	3	3	4	3	3	4	3	1	1	3	1	1	3	1	1
396	3222;5385;5466					sp|P25205|MCM3_HUMAN	3	3	3	FALSE			>sp|P25205|MCM3_HUMAN DNA replication licensing factor MCM3 OS=Homo sapiens GN=MCM3 PE=1 SV=3																		1	3	3	5	3	3	5	3	3	5	1	2	3	1	2	3	1	2	3
397	881;5011					sp|P25398|RS12_HUMAN	2	2	2	FALSE			>sp|P25398|RS12_HUMAN 40S ribosomal protein S12 OS=Homo sapiens GN=RPS12 PE=1 SV=3																		1	2	2	3	2	2	3	2	2	3	2	2	1	2	2	1	2	2	1
398	372;533;929;1132;1203;1694;1779;1950;2325;2540;2554;2913;3109;3474;4126;4223;4936;5107;5122;5344;5633;5819;6014;6015					sp|P25705|ATPA_HUMAN;REV_sp|O00522|KRIT1_HUMAN;REV_sp|Q9Y5A7|NUB1_HUMAN	24;1;1	24;1;1	24;1;1	FALSE			>sp|P25705|ATPA_HUMAN ATP synthase subunit alpha, mitochondrial OS=Homo sapiens GN=ATP5A1 PE=1 SV=1																		3	24	24	35	24	24	35	24	24	35	20	18	17	20	18	17	20	18	17
399	1103;1469;3579					sp|P25786|PSA1_HUMAN	3	3	3	FALSE			>sp|P25786|PSA1_HUMAN Proteasome subunit alpha type-1 OS=Homo sapiens GN=PSMA1 PE=1 SV=1																		1	3	3	4	3	3	4	3	3	4	3	0	0	3	0	0	3	0	0
400	2715;3500;4672					sp|P25787|PSA2_HUMAN	3	3	3	FALSE			>sp|P25787|PSA2_HUMAN Proteasome subunit alpha type-2 OS=Homo sapiens GN=PSMA2 PE=1 SV=2																		1	3	3	4	3	3	4	3	3	4	1	1	3	1	1	3	1	1	3
401	535;2072;2963;4706;4810;5606					sp|P25788|PSA3_HUMAN	6	6	6	FALSE			>sp|P25788|PSA3_HUMAN Proteasome subunit alpha type-3 OS=Homo sapiens GN=PSMA3 PE=1 SV=2																		1	6	6	10	6	6	10	6	6	10	5	3	1	5	3	1	5	3	1
402	3146					sp|P25789|PSA4_HUMAN	1	1	1	FALSE			>sp|P25789|PSA4_HUMAN Proteasome subunit alpha type-4 OS=Homo sapiens GN=PSMA4 PE=1 SV=1																		1	1	1	2	1	1	2	1	1	2	1	1	1	1	1	1	1	1	1
403	440;911;1160;1746;1795;3388;4266;5861;6310;6385	227;228		545;548		sp|P26006|ITA3_HUMAN	10	10	10	FALSE			>sp|P26006|ITA3_HUMAN Integrin alpha-3 OS=Homo sapiens GN=ITGA3 PE=1 SV=3																		1	10	10	14	10	10	14	10	10	14	4	6	6	4	6	6	4	6	6
404	309;366;416;417;1089;1130;1474;1778;2123;2206;2535;2652;2777;2940;3298;4277;4343;4655;5317	229;230;231		200;451;577		sp|P26038|MOES_HUMAN	19	19	13	FALSE			>sp|P26038|MOES_HUMAN Moesin OS=Homo sapiens GN=MSN PE=1 SV=3																		1	19	21	35	19	21	35	13	15	24	10	8	14	10	8	14	6	5	8
[truncated: 791 more rows]
[truncated: 64 more columns]

## Sheet: >1 peptide
id	Peptide IDs	__Oxidation (M) Site IDs	__Propionamide (C) Site IDs	__Oxidation (M) Site Positions	__Propionamide (C) Site Positions	Protein IDs	Peptide Counts (all)	Peptide Counts (razor+unique)	Peptide Counts (unique)	Only identified by site	Protein Names	Gene Names	Protein Descriptions	Uniprot	Uniprot Name	ENSEMBL	REFSEQ	Pfam	Pfam Names	Pfam Descriptions	GOCC	GOCC Names	GOMF	GOMF Names	GOBP	GOBP Names	KEGG	KEGG Pathways	KEGG Pathway Names	KEGG Ortholog	Proteins	Peptides (seq)	Peptides (seq/mod)	Peptides (seq/mod/labels)	Razor Peptides (seq)	Razor Peptides (seq/mod)	Razor Peptides (seq/mod/labels)	Unique Peptides (seq)	Unique Peptides (seq/mod)	Unique Peptides (seq/mod/labels)	Peptides (seq) Exp1	Peptides (seq) Exp2	Peptides (seq) Exp3	Razor Peptides (seq) Exp1	Razor Peptides (seq) Exp2	Razor Peptides (seq) Exp3	Unique Peptides (seq) Exp1	Unique Peptides (seq) Exp2	Unique Peptides (seq) Exp3
[truncated: 839 more rows]
[truncated: 64 more columns]

[truncated: 3 more sheets: at least in 2 of 3 exp, BH correction of p-values, reg proteins, BH p<0.05]
